# Supplementary material for: Environmental drivers of the resistome across the Baltic Sea
Source: Microbiome. 2025 Apr 7;13:92. doi: 10.1186/s40168-025-02086-x (PMC11974054; doi:10.1186/s40168-025-02086-x)
Supplement: Supplementary file 3 — Additional file 2 (Supplementary-Tables.xls): Supplementary Table S1 Metadata: Sample information and environmental factors from Broman et al. (2022). Metagenomics sequence codes, site descriptors, i.e. region, station, haversine distance (km), coordinates, and physicochemical factors, i.e., water depth (m), salinity, temperature, dissolved O2 (mg/L), concentrations of total carbon (TC) and total nitrogen (TN) (µmol/g), and their ratio—C/N, and isotopic signatures, i.e., stable 13C and 15N isotope compositions (‰). Supplementary Table S2 Metagenomics data processing information: Sequence codes, raw read counts, quality-filtered and adapter trimmed, contaminant filtered, error corrected read counts, and contig assembly stat values. Supplementary Table S3 Relative abundance table of the microbial community based on mOTUs profiler. Supplementary Table S4 Comparison of methods for antimicrobial resistance gene (ARG) profiling. Supplementary Table S5 Antimicrobial resistance gene (ARG) data: Reads per kilobase million (RPKM) absolute counts. Supplementary Table S6 Mobile resistance gene (MRG) data: RPKM absolute counts. Supplementary Table S7 Mobile genetic elements (MGE) data: RPKM absolute counts. Supplementary Table S8 Virulence factor gene (VFG) data: RPKM absolute counts. Supplementary Table S9 Differential abundance test by Random Forests for ARG subtypes per region. Supplementary Table S10 Antimicrobial resistance genes (ARG) alpha diversity estimates per sample. Supplementary Table S11 Statistical results of Levene’s test for homogeneity of variance of the alpha diversity estimates. Supplementary Table S12 Statistical results of the permutation test for homogeneity of multivariate dispersions and permutation test for adonis under a reduced model for the microbial composition, ARG, MRG, MGE, and VFG data. Supplementary Table S13 Differential abundance test by Random Forests for the species per region. Supplementary Table S14 Summary statistics of the partial least [file 40168_2025_2086_MOESM2_ESM.xlsx]

## Sheet: ReadMe
Supplementary Tables for
Environmental drivers of the resistome across the Baltic Sea
Authors & Affiliations
Joeselle M. Serrana1,2, Francisco J. A. Nascimento1,3, Benoît Dessirier1,4, Elias Broman1,3,4 and Malte Posselt1,2
1 Stockholm University Center for Circular and Sustainable Systems (SUCCeSS), Stockholm University, 106 91 Stockholm, Sweden
2 Department of Environmental Science (ACES), Stockholm University, 106 91 Stockholm, Sweden
3 Department of Ecology, Environment, and Plant Sciences (DEEP), Stockholm University, 106 91 Stockholm, Sweden
4 Baltic Sea Centre, Stockholm University, Stockholm, Sweden
Correspondence: Joeselle M. Serrana, Department of Environmental Science (ACES), Stockholm University, 106 91 Stockholm, Sweden Email: joeselle.serrana@aces.su.se
Supplementary Table Legends
Supplementary Table S1 Metadata: Sample information and environmental factors from Broman et al. (2022).
Supplementary Table S2 Metagenomics data processing information: Sequence codes, raw read counts, quality-filtered and adapter trimmed, contaminant filtered, error corrected read counts, and contig assembly stat values.
Supplementary Table S3 Relative abundance table of the microbial community based on mOTUs profiler.
Supplementary Table S4 Comparison of methods for antimicrobial resistance gene (ARG) profiling.
Supplementary Table S5 Antimicrobial resistance gene (ARG) data: Reads per kilobase million (RPKM) absolute counts.
Supplementary Table S6 Mobile resistance gene (MRG) data: RPKM absolute counts.
Supplementary Table S7 Mobile genetic elements (MGE) data: RPKM absolute counts.
Supplementary Table S8 Virulence factor gene (VFG) data: RPKM absolute counts.
Supplementary Table S9 Differential abundance test by Random Forests for ARG types and subtypes per region.
Supplementary Table S10 Antimicrobial resistance genes (ARG) alpha diversity estimates per sample.
Supplementary Table S11 Statistical results of Levene's test for homogeneity of variance of the alpha diversity estimates
Supplementary Table S12 Statistical results of the permutation test for homogeneity of multivariate dispersions and permutation test for adonis under a reduced model for the microbial composition, ARG, MRG, MGE, and VFG data.
Supplementary Table S13 Differential abundance test by Random Forests for the species per region.
Supplementary Table S14 Summary statistics of the partial least squares path model (PLS-PM) in R of the latent variables - microbial communities, MGEs, VFGs, ARGs and MRGs.
Supplementary Table S15 Statistical results of the Procrustes analysis in R of ARG composition based on Bray-Curtis distance against the microbial communities, MRGs, MGEs, and VFGs.
Supplementary Table S16 Statistical results of the Mantel test in R of ARG composition based on Bray-Curtis distance against the microbial communities, MRGs, MGEs, and VFGs.
Supplementary Table S17 Statistical results of the General additive models (GAMs) in R of the alpha diversity and environmental factors.
Supplementary Table S18 Statistical results of the permutation test for dbRDA analyses in R of the ARG composition and environmental factors.
Supplementary Table S19 Spearman’s rank correlation between ARG alpha diversity metrics and environmental factors.

## Sheet: S1
Supplementary Table S1 Metadata: Sample information and environmental factors from Broman et al. (2022).
Sequence Code	Site	Region	Station	Distance	Latitude	Longitude	Depth	Salinity	Temperature	O2	TN	TC	C/N Ratio	Delta 15N	Delta 13C	TN (%)	TC (%)
P17463_355	S01	Bothnian Bay	AC5	0	64.653	21.3132	26.64	2.6	4.91	10.28	0.00829598	0.11453	13.8055	3.24811	-25.0049	0.116144	1.37436
P17463_454	S02	Bothnian Bay	AC6	2.39206	64.6492	21.3625	36.86	2.77	3.31	10.36	0.00733219	0.0871105	11.8806	3.06388	-25.6982	0.102651	1.04533
P17463_453	S03	Bothnian Bay	AC3	3.28756	64.6376	21.3719	32.09	2.69	3.91	10.52	0.00456719	0.0591225	12.9451	4.3833	-25.2711	0.0639406	0.70947
P17463_452	S04	Bothnian Bay	N5_2	38.2465	64.6494	22.1156	121.96	3.66	0.88	9.47	0.0310613	0.377447	12.1517	4.73971	-25.4433	0.434858	4.52937
P17463_354	S05	Bothnian Bay	B1	28.8873	64.5726	21.8886	106.04	3.55	0.97	9.86	0.0374091	0.456063	12.1912	4.66162	-25.7506	0.523727	5.47276
P17463_451	S06	Bothnian Bay	B4	26.864	64.5362	21.8054	89.82	3.47	1.31	9.44	0.0328765	0.404441	12.3018	4.27219	-25.8165	0.460271	4.85329
P17463_353	S07	Bothnian Bay	NK8	145.564	63.4121	20.3712	75.45	5.84	3.16	7.18	0.0227992	0.200719	8.80376	4.03589	-24.1676	0.319188	2.40862
P17463_352	S08	Bothnian Bay	NK12	150.575	63.3817	20.2581	88.75	5.89	3.34	6.93	0.0285761	0.274011	9.58884	4.31751	-24.6716	0.400065	3.28813
P17463_450	S09	Bothnian Bay	NK11	156.301	63.3334	20.2192	85.17	5.87	3.29	7.01	0.0263779	0.251679	9.54127	4.38332	-24.5306	0.369291	3.02015
P17463_350	S10	Bothnian Sea	G7	247.742	62.8843	18.2552	16.61	5.25	2.85	2.37	0.0598004	0.607053	10.1513	2.23087	-22.2854	0.837206	7.28464
P17463_351	S11	Bothnian Sea	G4	251.109	62.8623	18.2087	46.43	5.44	2.21	7.61	0.0288698	0.291397	10.0935	3.46977	-23.7108	0.404177	3.49677
P17463_448	S12	Bothnian Sea	G12	250.173	62.856	18.2593	62.86	5.59	2.55	6.79	0.0157175	0.159372	10.1398	3.47515	-23.395	0.220044	1.91246
P17463_449	S13	Bothnian Sea	G2	252.822	62.8391	18.2214	29.82	5.31	1.98	7.83	0.0439636	0.438087	9.96475	2.40573	-21.9267	0.615491	5.25704
P17463_447	S14	Bothnian Sea	N3_3	350.816	61.94	17.7401	78.68	5.46	2.38	7.16	0.0216472	0.219088	10.1209	4.26493	-24.2701	0.303061	2.62906
P17463_349	S15	Bothnian Sea	N3_5	358.058	61.9051	17.5902	67.95	5.36	2.07	7.81	0.0232098	0.234327	10.096	4.09438	-24.2816	0.324938	2.81192
P17463_348	S16	Bothnian Sea	N3_4	366.988	61.8099	17.6024	66.55	5.27	1.88	9.34	0.024252	0.244081	10.0644	4.13096	-23.9442	0.339528	2.92897
P17463_446	S17	Bothnian Sea	N2A_1	408.341	61.4606	17.3188	48.52	5.09	2.66	8.52	0.0291538	0.282926	9.70459	3.79802	-24.1088	0.408154	3.39511
P17463_445	S18	Bothnian Sea	N2_7	413.78	61.3932	17.3685	70.05	5.15	2.13	10.01	0.0274641	0.294848	10.7357	3.83904	-24.5018	0.384497	3.53817
P17463_347	S19	Bothnian Sea	N2_5	417.115	61.3442	17.4328	76.89	5.15	2.27	10.05	0.0265031	0.270864	10.2201	4.12055	-24.4332	0.371044	3.25036
P17463_444	S20	Stockholm	R1_15	509.693	60.2443	18.6332	23.46	5.2	5.15	8.88	0.0442041	0.430789	9.74545	3.64567	-23.8892	0.618857	5.16947
P17463_346	S21	Stockholm	AH5	532.825	59.9659	19.2189	121.21	6.78	2.79	10.75	0.0311938	0.28597	9.16753	3.71896	-24.2778	0.436713	3.43164
P17463_442	S22	Stockholm	AH8	538.304	59.9111	19.2686	110.09	6.75	2.81	8.01	0.0352049	0.321712	9.13826	3.73193	-24.3775	0.492869	3.86054
P17463_341	S23	Stockholm	SV1	585.022	59.5243	18.8533	24	4.24	9.7	11.13	0.0485814	0.421267	8.67138	4.67491	-22.6289	0.680139	5.05521
P17463_437	S24	Stockholm	SV3	585.138	59.5081	19.0044	62	5.7	4.7	7.82	0.016296	0.13031	7.99645	3.46137	-22.5761	0.228144	1.56372
P17463_342	S25	Stockholm	SV2	589.229	59.4788	18.9215	40	4.85	5.6	10.37	0.0278463	0.2227	7.99746	3.98294	-22.8051	0.389849	2.6724
P17463_423	S26	Sörmland	6010	676.394	58.8408	17.5518	21.5	5.76	8.1	11.34	0.0585827	0.497471	8.49177	4.52631	-22.7623	0.820158	5.96965
P17463_329	S27	Sörmland	6001	677.607	58.8261	17.5761	39.5	6.17	4.6	9.53	0.0552548	0.46844	8.47783	4.14929	-23.4748	0.773567	5.62128
P17463_425	S28	Sörmland	6020	678.772	58.8109	17.6069	37	6.11	4.8	10.28	0.0574743	0.476033	8.28252	3.89521	-23.3541	0.804641	5.71239
P17463_426	S29	Sörmland	6025	679.202	58.7902	17.7284	37.5	6.31	4	9.26	0.044913	0.364247	8.11005	4.37215	-23.3877	0.628783	4.37096
P17463_422	S30	Sörmland	6004	681.494	58.774	17.6914	44	6.31	4.2	10.43	0.0155404	0.126432	8.13567	4.1345	-23.2589	0.217566	1.51718
P17463_343	S31	Sörmland	6021	680.248	58.7669	17.8313	52.5	7.49	4.3	8.36	0.040473	0.334511	8.26505	4.32776	-23.3521	0.566622	4.01413
P17463_344	S32	Sörmland	6022	682.968	58.7439	17.814	47	7.41	4	7.37	0.0459333	0.349345	7.60549	4.06977	-23.332	0.643066	4.19214
P17463_424	S33	Sörmland	6006	685.274	58.7189	17.8423	58.5	6.67	4.2	9.59	0.0355171	0.290796	8.1875	4.1171	-23.7177	0.497239	3.48956
P17463_439	S34	Dead Zone (Sörmland)	6007	700.724	58.5676	17.9088	79	9.98	5.8	0.29	0.0577422	0.535488	9.27377	3.02109	-24.4558	0.80839	6.42585
P17463_345	S35	Dead Zone (Sörmland)	6008	701.209	58.5489	18.0256	78	10	5.8	0.48	0.0385146	0.373068	9.68639	3.37649	-24.9094	0.539205	4.47681
P17463_440	S36	Dead Zone (Sörmland)	C10	705.99	58.4941	18.1174	125	9.79	6.3	0.53	0.0794342	0.786168	9.8971	2.75512	-25.1005	1.11208	9.43402
P17463_435	S37	Östergötland	StAnna9	734.661	58.3961	16.8854	13	5.83	11	10.09	0.0669978	0.595429	8.8873	4.53901	-22.01	0.937969	7.14515
P17463_335	S38	Östergötland	StAnna2	735.194	58.3763	16.9808	13	5.64	11.5	10.77	0.0759271	0.634729	8.35971	4.67279	-21.8799	1.06298	7.61675
P17463_434	S39	Östergötland	StAnna6	736.231	58.3697	16.9604	16.5	5.65	11.6	10.46	0.0694253	0.618085	8.90289	4.96765	-19.8725	0.971954	7.41703
P17463_336	S40	Östergötland	StAnna4	737.324	58.3621	16.9433	20	5.68	10.2	8.71	0.0766806	0.652818	8.51348	4.86649	-22.5279	1.07353	7.83382
P17463_433	S41	Östergötland	StAnna1	741.14	58.322	16.9715	20	6.06	9	10.61	0.082961	0.690636	8.32483	4.56591	-21.9189	1.16145	8.28764
P17463_436	S42	Östergötland	Gryt7	751.435	58.2543	16.7866	38.5	5.65	5.9	11.49	0.0698481	0.594252	8.50778	4.36203	-22.6214	0.977873	7.13103
P17463_340	S43	Östergötland	Gryt8	750.897	58.2522	16.8322	33	5.63	6.8	11.49	0.0639645	0.54885	8.58055	4.4132	-22.4683	0.895502	6.58621
P17463_339	S44	Östergötland	Gryt6	754.096	58.2249	16.8153	25	5.58	8.4	11.14	0.0571947	0.511438	8.94205	4.00089	-22.4583	0.800726	6.13726
P17463_338	S45	Östergötland	Gryt5	754.479	58.2169	16.8432	32	5.58	7.9	11.34	0.0585686	0.499077	8.52124	3.95572	-22.534	0.819961	5.98893
P17463_438	S46	Östergötland	Bf34b	753.721	58.2095	16.9378	33	5.72	7.8	11.04	0.0861225	0.673255	7.81741	3.8803	-23.0489	1.20572	8.07905
P17463_337	S47	Östergötland	Gryt4	756.387	58.198	16.8501	29	5.71	8.7	11.24	0.0577578	0.492559	8.52801	4.00705	-22.1422	0.808609	5.91071
P17463_441	S48	Dead Zone (Mid-South)	5139	830.581	57.4764	17.0635	79	8.68	5.8	0.26	0.0820203	0.681353	8.30712	3.50454	-23.4656	1.14828	8.17623
P17463_334	S49	Dead Zone (Mid-South)	IVB2	814.209	57.4	19.3498	111	11.55	7.3	0.26	0.131533	1.39883	10.6349	3.02649	-21.1997	1.84146	16.786
P17463_432	S50	Dead Zone (Mid-South)	Torh22	1040.84	55.6668	16.0658	71	15.17	8.6	1.07	0.0426067	0.405101	9.50793	3.26329	-25.1053	0.596493	4.86122
P17463_431	S51	Dead Zone (Mid-South)	HBP215	1066.16	55.6177	14.863	79.5	15.1	8.8	0.23	0.0518425	0.483979	9.33556	3.1095	-24.836	0.725794	5.80774
P17463_430	S52	Southern Baltic	BY5	1086.99	55.2507	15.9888	90.5	16.22	8.7	0.47	0.0525542	0.557373	10.6057	3.27141	-24.1034	0.735759	6.68848
P17463_331	S53	Southern Baltic	GT10	1137.01	55.2334	13.3334	41	12.28	5.8	5.28	0.0162928	0.143112	8.78375	4.62613	-23.6051	0.2281	1.71735
P17463_429	S54	Southern Baltic	P206	1131.61	55.225	13.6335	43	12.46	6.5	7.55	0.0579945	0.508806	8.77334	4.04321	-23.9355	0.811923	6.10567
P17463_427	S55	Southern Baltic	I1	1139.33	55.2248	13.2667	41	12.75	6.8	6.42	0.0269721	0.243792	9.03868	4.24569	-23.4628	0.37761	2.92551
P17463_332	S56	Southern Baltic	P204	1136.14	55.2246	13.4183	41	11.67	5.9	5.24	0.0291646	0.259802	8.90812	4.00644	-23.7395	0.408304	3.11762
P17463_330	S57	Southern Baltic	DM107	1140.6	55.1333	13.6666	45	11.93	7.4	8.62	0.0585097	0.560518	9.57992	4.01715	-22.9726	0.819135	6.72622
P17463_428	S58	Southern Baltic	I2	1150.03	55.1239	13.2615	39	12.35	9	9.58	0.0177945	0.154172	8.66403	4.13932	-22.5163	0.249123	1.85007
P17463_333	S59	Southern Baltic	BY2	1145.67	55.009	14.0738	48	15.02	8.1	8.54	0.0529666	0.512086	9.66808	4.33025	-22.663	0.741533	6.14503

## Sheet: S2
Supplementary Table S2 Metagenomics data processing information: Sequence codes, raw read counts, quality-filtered and adapter trimmed, contaminant filtered, error corrected read counts, and contig assembly stat values.
Site	Sequence facility ID (fastq file name)	Region	Station name	raw paired-end reads	Quality filtering by quality and adapter trimming with fastp					Human and other contaminant sequence filtering with kraken2					Error correction with bbcms					Contig assembly with megahit (stat values generated from bbcms stat.sh)				Reads with ARG annotations
					reads	sum_len	min_len	avg_len	max_len	reads	sum_len	min_len	avg_len	max_len	reads	sum_len	min_len	avg_len	max_len	contigs	N/L50	N/L90	assembly score	reads
S01	P17463_355	Bothnian Bay	AC5	49881138	49511307	6440282007	15	130.1	151	49125157	6390019721	15	130.1	151	49125157	6390005204	15	130.1	151	946940	305019/483	794570/326	6.367	24128
S02	P17463_454	Bothnian Bay	AC6	56822187	56419355	7338535052	15	131.5	151	55787388	7338524396	15	131.5	151	55787388	7338503084	15	131.5	151	1186981	347243/514	986494/329	9.218	49512
S03	P17463_453	Bothnian Bay	AC3	63414693	62986823	8.36371e+09	15	133.5	151	62658314	8363705747	15	133.5	151	62658314	8363693774	15	133.5	151	1653480	466385/551	1362616/335	10.132	65345
S04	P17463_452	Bothnian Bay	N5_2	66440611	66003005	8515905220	15	129.5	151	65738149	8515898332	15	129.5	151	65738149	8515884556	15	129.5	151	1645245	390903/627	1324956/342	11.395	90047
S05	P17463_354	Bothnian Bay	B1	55393471	55066441	7223793674	15	131.2	151	54859768	7197593065	15	131.2	151	54859768	7197580861	15	131.2	151	1353505	333890/591	1099240/338	10.289	76594
S06	P17463_451	Bothnian Bay	B4	79344458	78880081	9.99995e+09	15	127.3	151	78581327	9999943410	15	127.3	151	78581327	9999924989	15	127.3	151	1865460	450431/618	1506527/341	10.961	106866
S07	P17463_353	Bothnian Bay	NK8	53402032	53040275	6544774661	15	123.4	151	52288280	6456595924	15	123.5	151	52288280	6456573505	15	123.5	151	915547	250851/536	756224/330	8.336	82687
S08	P17463_352	Bothnian Bay	NK12	57290297	56914708	7326096424	16	128.7	151	56353210	7259059433	16	128.8	151	56353210	7259039170	16	128.8	151	1185549	313050/555	969294/334	10.285	105989
S09	P17463_450	Bothnian Bay	NK11	57581836	57177580	6906605862	15	122.2	151	56508487	6906596129	15	122.2	151	56508487	6906576663	15	122.2	151	1113612	294008/559	908969/335	9.717	90310
S10	P17463_350	Bothnian Sea	G7	44282076	43902165	5835687655	15	132.9	151	42602761	5681458509	15	133.4	151	42602761	5681438617	15	133.4	151	966347	284696/530	800165/332	6.031	30318
S11	P17463_351	Bothnian Sea	G4	50528279	49932442	6501509002	15	130.2	151	46998105	6160977136	15	131.1	151	46998105	6160937943	15	131.1	151	1048247	257578/613	847692/339	8.545	79963
S12	P17463_448	Bothnian Sea	G12	63079972	62515942	7.37642e+09	15	122.2	151	60342735	7376401021	15	122.2	151	60342735	7376355322	15	122.2	151	1139161	305234/552	932369/333	9.209	96454
S13	P17463_449	Bothnian Sea	G2	51283291	50703607	6.39951e+09	15	132.3	151	48374081	6399491647	15	132.3	151	48374081	6399460048	15	132.3	151	1200557	317579/595	973638/339	6.079	52229
S14	P17463_447	Bothnian Sea	N3_3	54916882	54484175	6.58105e+09	15	122.3	151	53789920	6581035832	15	122.3	151	53789920	6581009925	15	122.3	151	1053760	260099/590	853611/336	8.888	90143
S15	P17463_349	Bothnian Sea	N3_5	50447874	50137101	6275601464	15	125.2	151	49742558	6228125163	15	125.2	151	49742558	6228105709	15	125.2	151	1024141	260595/571	835945/334	8.057	86638
S16	P17463_348	Bothnian Sea	N3_4	44899320	44564515	5565724336	15	124.9	151	43955439	5493282362	15	125	151	43955439	5493255685	15	125	151	874290	218778/595	710077/335	7.245	70076
S17	P17463_446	Bothnian Sea	N2A_1	53180509	52761776	6.48575e+09	15	124.7	151	52027212	6485741471	15	124.7	151	52027212	6485716420	15	124.7	151	1003997	235209/641	803101/340	8.547	85949
S18	P17463_445	Bothnian Sea	N2_7	51704156	51101041	6.40144e+09	15	130.3	151	49136828	6401416950	15	130.3	151	49136828	6401373077	15	130.3	151	1047094	232513/693	829263/344	8.41	79912
S19	P17463_347	Bothnian Sea	N2_5	37737421	37452999	4574718507	15	122.1	151	37107383	4533112695	15	122.2	151	37107383	4533095665	15	122.2	151	735820	196812/575	599714/335	8.389	67415
S20	P17463_444	Stockholm	R1_15	50164483	49765644	6.28336e+09	15	128.8	151	48770047	6283344337	15	128.8	151	48770047	6283322952	15	128.8	151	1066064	290446/585	870845/336	7.324	52776
S21	P17463_346	Stockholm	AH5	51423952	51102659	6437653598	15	126	151	50705160	6389718004	15	126	151	50705160	6389704229	15	126	151	963877	247596/572	785859/334	9.261	88871
S22	P17463_442	Stockholm	AH8	69097193	68679928	8.1957e+09	15	120	151	68301437	8195687831	15	120	151	68301437	8195672558	15	120	151	1233246	311729/575	1005279/335	9.451	122415
S23	P17463_341	Stockholm	SV1	42930597	42637384	5344781647	15	125.4	151	42112579	5282075384	15	125.4	151	42112579	5282059412	15	125.4	151	783964	224010/517	648606/329	9.647	59539
S24	P17463_437	Stockholm	SV3	61337891	60730151	8076647082	15	133	151	58970257	7870531443	15	133.5	151	58970257	7870500070	15	133.5	151	1518331	369957/648	1217634/342	6.846	84388
S25	P17463_342	Stockholm	SV2	38109636	37816684	4900141022	15	129.6	151	36997648	4804246823	15	129.9	151	36997648	4804230785	15	129.9	151	717707	198860/531	592673/330	6.916	38104
S26	P17463_423	Sörmland	6010	52313689	51868697	6891334373	15	132.9	151	51097744	6799207463	15	133.1	151	51097744	6799189249	15	133.1	151	1195749	320834/574	975944/336	6.445	59155
S27	P17463_329	Sörmland	6001	47810308	47328160	6238789964	15	131.8	151	45943357	6074747132	15	132.2	151	45943357	6074720990	15	132.2	151	1038013	266516/598	841647/337	6.661	75095
S28	P17463_425	Sörmland	6020	62901701	62295837	7927067394	15	127.2	151	60392849	7705113398	15	127.6	151	60392849	7705081949	15	127.6	151	1221717	338231/550	1002864/333	6.373	67336
S29	P17463_426	Sörmland	6025	46775655	46154111	6123241612	15	132.7	151	43918403	5866842087	15	133.6	151	43918403	5866805280	15	133.6	151	1065543	277599/595	863089/339	6.672	56795
S30	P17463_422	Sörmland	6004	42224147	41663294	5360671051	15	128.7	151	39228529	5079514741	15	129.5	151	39228529	5079481936	15	129.5	151	801641	215437/577	654851/335	6.542	45528
S31	P17463_343	Sörmland	6021	43171341	42565944	5489373680	15	129	151	39420121	5116583904	15	129.8	151	39420121	5116543971	15	129.8	151	722354	208160/528	597994/330	7.345	34417
S32	P17463_344	Sörmland	6022	46861352	46366199	6040546994	15	130.3	151	44420750	5814887738	15	130.9	151	44420750	5814852190	15	130.9	151	945764	245273/584	769431/335	6.701	62233
S33	P17463_424	Sörmland	6006	72126701	71286643	9325166940	15	130.8	151	68297765	8972193212	15	131.4	151	68297765	8972149064	15	131.4	151	1515242	427397/543	1245093/333	6.993	65395
S34	P17463_439	Dead Zone (Sörmland)	6007	99304051	97526750	12120876144	15	131	151	92510453	12120835846	15	131	151	92510453	12120755250	15	131	151	2103288	581560/551	1726243/332	7.536	57965
S35	P17463_345	Dead Zone (Sörmland)	6008	53756104	53399329	7059878988	15	132.2	151	52808642	6987580044	15	132.3	151	52808642	6987563787	15	132.3	151	1124107	314062/536	928210/331	6.813	50702
S36	P17463_440	Dead Zone (Sörmland)	C10	84400809	82416366	1.02246e+10	15	130.5	151	78334867	10224586554	15	130.5	151	78334867	10224497235	15	130.5	151	1806556	501675/554	1480438/333	7.778	47101
S37	P17463_435	Östergötland	StAnna9	46211144	45812854	5682020456	15	124	151	45354168	5629196771	15	124.1	151	45354168	5629183300	15	124.1	151	842432	237309/545	695935/332	4.811	43630
S38	P17463_335	Östergötland	StAnna2	38529455	38282713	5230850724	16	136.6	151	37974820	5193233636	16	136.8	151	37974820	5193226613	16	136.8	151	869374	268452/505	726749/329	4.657	26638
S39	P17463_434	Östergötland	StAnna6	50515523	50123127	6400779367	16	127.7	151	49672583	6347410231	16	127.8	151	49672583	6347398886	16	127.8	151	961977	283474/519	797076/330	5.121	36006
S40	P17463_336	Östergötland	StAnna4	44788758	44480171	5918123260	15	133.1	151	44090544	5870888545	15	133.2	151	44090544	5870876916	15	133.2	151	884809	289504/474	747333/325	5.263	20969
S41	P17463_433	Östergötland	StAnna1	55906044	55528473	7382124039	16	132.9	151	55113896	7332260994	16	133	151	55113896	7332248622	16	133	151	1150102	354099/493	963931/327	6.266	36712
S42	P17463_436	Östergötland	Gryt7	73825223	73325311	9548392819	15	130.2	151	72715031	9473942305	15	130.3	151	72715031	9473923451	15	130.3	151	1615374	465050/525	1332705/332	8.55	82682
S43	P17463_340	Östergötland	Gryt8	34143952	33864724	4486429382	16	132.5	151	33112255	4396367273	16	132.8	151	33112255	4396355865	16	132.8	151	633331	202236/482	531271/326	4.905	20506
S44	P17463_339	Östergötland	Gryt6	31900616	31570919	4216385725	15	133.6	151	30849745	4129953122	15	133.9	151	30849745	4129941235	15	133.9	151	592917	173866/499	495028/327	7.087	31539
S45	P17463_338	Östergötland	Gryt5	45408331	45112364	6107572971	15	135.4	151	44816811	6070842866	15	135.5	151	44816811	6070835511	15	135.5	151	961519	275815/511	797832/329	8.713	49997
S46	P17463_438	Östergötland	Bf34b	53812026	53447815	7086395745	15	132.6	151	53081695	7042306319	15	132.7	151	53081695	7042295895	15	132.7	151	1057143	323032/493	884062/327	6.783	33930
S47	P17463_337	Östergötland	Gryt4	55821489	55433887	7394939195	15	133.4	151	54845276	7323375455	15	133.5	151	54845276	7323360973	15	133.5	151	1152803	344431/500	959757/328	9.02	54609
S48	P17463_441	Dead Zone (Mid-South)	5139	65965778	65192160	8087482015	15	130.9	151	61768146	8087456670	15	130.9	151	61768146	8087405980	15	130.9	151	1268136	363523/529	1046242/331	7.168	43041
S49	P17463_334	Dead Zone (Mid-South)	IVB2	38684681	37494427	4897200187	15	130.6	151	29631377	3951781007	15	133.4	151	29631377	3951690347	15	133.4	151	468931	149425/506	388335/327	5.315	4614
S50	P17463_432	Dead Zone (Mid-South)	Torh22	79024659	78372167	10137976365	15	129.4	151	77370542	10019387692	15	129.5	151	77370542	10019367317	15	129.5	151	1650230	462837/547	1356829/333	5.668	63740
S51	P17463_431	Dead Zone (Mid-South)	HBP215	49759406	49375693	6568562822	15	133	151	48826486	6498716931	15	133.1	151	48826486	6498701985	15	133.1	151	968583	301155/495	810768/327	6.233	20590
S52	P17463_430	Southern Baltic	BY5	47029675	46704812	6093289155	15	130.5	151	46347104	6048485063	15	130.5	151	46347104	6048473212	15	130.5	151	974154	279708/526	804689/331	9.015	35164
S53	P17463_331	Southern Baltic	GT10	31554594	31289382	4102587521	15	131.1	151	30985505	4064082717	15	131.2	151	30985505	4064075136	15	131.2	151	578877	189313/486	485700/327	3.843	10987
S54	P17463_429	Southern Baltic	P206	51420070	51026117	6237484145	15	122.2	151	50616073	6187360648	15	122.2	151	50616073	6187344554	15	122.2	151	778869	260205/470	659997/324	3.338	14903
S55	P17463_427	Southern Baltic	I1	50019171	49625121	6467070971	15	130.3	151	49096488	6400871925	15	130.4	151	49096488	6400855549	15	130.4	151	1003174	308801/513	834615/330	4.17	24572
S56	P17463_332	Southern Baltic	P204	46838197	46543391	6096332587	15	131	151	46174855	6049353518	15	131	151	46174855	6049341179	15	131	151	880543	272725/503	735010/328	4.335	20716
S57	P17463_330	Southern Baltic	DM107	40934698	40646855	5308420493	15	130.6	151	40349679	5270201476	15	130.6	151	40349679	5270189112	15	130.6	151	776192	242327/500	648621/328	4.843	17669
S58	P17463_428	Southern Baltic	I2	46064209	45773269	5458628275	15	119.3	151	45401271	5413816831	15	119.2	151	45401271	5413801849	15	119.2	151	648417	212543/480	547310/325	4.74	15384
S59	P17463_333	Southern Baltic	BY2	39634604	19797120	2573152905	16	130	151	19228942	2499306200	16	130	151	19228942	2499300452	16	130	151	246160	85247/450	209991/321	3.429	3110

## Sheet: S3
Supplementary Table S3 Relative abundance table of the microbial community based on mOTUs profiler.
#mOTU	S01	S02	S03	S04	S05	S06	S07	S08	S09	S10	S11	S12	S13	S14	S15	S16	S17	S18	S19	S20	S21	S22	S23	S24	S25	S26	S27	S28	S29	S30	S31	S32	S33	S34	S35	S36	S37	S38	S39	S40	S41	S42	S43	S44	S45	S46	S47	S48	S49
ext_mOTU_v3_18341	0.0174887	0.0461432	0.0196181	0.0449392	0.0292384	0.0347388	0.103605	0.0685343	0.080102	0.107857	0.184618	0.153795	0.159502	0.148838	0.0718297	0.108423	0.122691	0.231593	0.111596	0.217164	0.0621002	0.0753587	0.0818787	0.10814	0.101021	0.114008	0.14715	0.154519	0.213354	0.223436	0.217687	0.156413	0.178445	0.174835	0.0299108	0.160468	0.0784307	0.0669226	0.053701	0.0628718	0.0265949	0.0535229	0.088048	0.107347	0.0483046	0.0484013	0.0737781	0.17056	0.410376
ref_mOTU_v3_01383	0	0.0148868	0.00487507	0.00348431	0.0102984	0.002532	0.0148587	0.0259379	0.0142016	0.0481509	0.13264	0.103716	0.0760033	0.0211337	0.0209905	0.0340058	0.0156459	0.0558081	0.0153298	0.0186755	0.0166297	0.00666822	0.0394777	0.0482348	0.0658908	0.0370177	0.0474329	0.089184	0.0931255	0.122428	0.178116	0.0868692	0.122007	0.0805305	0.0128418	0.0458891	0.0180415	0.00227805	0.0138702	0.0184707	0.0206094	0.018601	0.0412922	0.0254134	0.0133065	0.0189516	0.0151031	0.115681	0.326305
unassigned	0.0645978	0.0577783	0.0578478	0.0573468	0.0505204	0.0505439	0.0326522	0.0390011	0.040554	0.0412133	0.0318753	0.0331917	0.0390236	0.0402709	0.0304842	0.0243744	0.0261173	0.0325115	0.0300162	0.0372795	0.0586975	0.0627834	0.0427282	0.0374158	0.0402606	0.0383639	0.0341823	0.0325378	0.0314601	0.0313728	0.0246012	0.0328781	0.0367431	0.0419153	0.0483875	0.0486531	0.0404208	0.0406014	0.0381969	0.0561379	0.0347546	0.035809	0.0492467	0.0318847	0.0475959	0.0513905	0.039556	0.0401413	0.00909457
ref_mOTU_v3_03705	0.0383996	0.0278209	0.0397544	0.036141	0.0251869	0.0560951	0.0371909	0.0343674	0.0450891	0.0146091	0.0244779	0.0259315	0.0172929	0.0334352	0.0433134	0.0283887	0.028618	0.0266328	0.0223654	0.0141552	0.0274686	0.0315738	0.0304574	0.0255697	0.0212119	0.0244126	0.0205845	0.0185789	0.0212701	0.0306715	0.0258522	0.0221861	0.033647	0.0416586	0.0291906	0.0766231	0.0379936	0.0106214	0.0234354	0.0249119	0.0353492	0.0467187	0.0306617	0.0189212	0.0329421	0.0255546	0.0275969	0.0287314	0.0537308
ext_mOTU_v3_24579	0.00712866	0.0172161	0.022445	0.00204229	0.00302716	0.00532495	0.0570053	0.0454192	0.0485875	0.00565001	0.0614095	0.0477871	0.0368595	0.0430628	0.044234	0.0410425	0.0677314	0.0711597	0.0671732	0.0354122	0.0721389	0.0520981	0.0374912	0.0329269	0.0497879	0.02442	0.036278	0.0288689	0.0246788	0.026167	0.0193833	0.0246576	0.0126771	0.00206916	0.00696612	0.000928343	0.0311641	0.0221072	0.0341779	0.0113743	0.0271826	0.0471334	0.0311717	0.0460477	0.0377653	0.0363455	0.0504718	0.00341458	0.000960981
ref_mOTU_v3_00924	0.0184447	0.0144761	0.0134975	0.0163799	0.0222767	0.0197096	0.0270034	0.0235771	0.0313699	0.0210811	0.0268318	0.0317603	0.0265287	0.0397351	0.0369829	0.0461296	0.0467974	0.0544982	0.0445667	0.0447675	0.0199924	0.0179533	0.0205603	0.0141678	0.0210575	0.0117749	0.0310153	0.0214425	0.00921163	0.0185341	0.0141409	0.013293	0.026403	0.0279149	0.0313177	0.0465625	0.0106643	0.0172356	0.0152116	0.0140609	0.0169165	0.0180323	0.028659	0.0263319	0.0171059	0.0119428	0.0268744	0.0169573	0.0108085
ext_mOTU_v3_20140	0	0.00320963	0	0	0	0	0.011042	0.00963684	0.00846806	0.0065544	0.00308869	0.00307963	0.0166976	0.00385733	0.00249847	0.00477622	0	0.00282231	0	0.00745522	0	0.00597611	0.00491929	0.013459	0.00503827	0.00281642	0.0149611	0.0138924	0.0157457	0.0211263	0.0119956	0.0206733	0.0153806	0.171753	0.0358727	0.159687	0.00207314	0.00804146	0	0.00437351	0.00187809	0.00294755	0.00990459	0.0109145	0.00266031	0.00619115	0.00198986	0.0870098	0.0206626
ref_mOTU_v3_06886	0.00156673	0.00982346	0.0343652	0.0253406	0.0289946	0.0228549	0.022486	0.013083	0.0229925	0.00222457	0.00132458	0.00843599	0.00206079	0.0327295	0.0288314	0.0259368	0.034159	0.000957893	0.0204338	0.00421717	0.0195751	0.0189308	0.0100177	0.00498327	0.00683996	0.00477946	0.00677041	0.00471508	0.000971654	0.00651844	0.012214	0.00584711	0.00696023	0.00360575	0	0.00338736	0.00422175	0.00181952	0.00988216	0.0148437	0.0127485	0.0160064	0.00840405	0.00926093	0.030699	0.0238145	0.0135072	0.00805396	0
ref_mOTU_v3_05120	0.00447417	0.00526048	0.00597303	0.00340156	0.00206662	0.00236722	0.0201941	0.0276711	0.0247183	0.00441972	0.0216641	0.0234475	0.00938821	0.0136948	0.01788	0.0167322	0.0301965	0.0193029	0.0359769	0.0133994	0.0319089	0.0389618	0.0206998	0.0120746	0.0278894	0.0128106	0.0186916	0.00803992	0.01056	0.0105272	0.00738273	0.0186177	0.00614895	0.00163228	0.00231927	0.000976353	0.0149961	0.0111603	0.0158918	0.0103541	0.0123646	0.0175788	0.0188714	0.024643	0.0158372	0.0148515	0.0172768	0.00119827	0.000917887
ref_mOTU_v3_09711	0.113824	0.0986205	0.054845	0.0351037	0.022265	0.0335226	0	0.00703619	0.00901662	0.00498499	0	0.00187379	0.0018472	0.00704092	0.00912111	0.00871821	0	0	0.00202798	0.000756015	0.00134971	0.00727227	0.0224484	0.00148892	0.0137948	0.0111386	0.00404578	0.00591693	0.0113223	0.00467426	0.0048658	0.00314465	0.00779853	0.00384699	0.00311809	0.000759068	0.00630697	0.00652371	0.00664343	0.00931364	0.023997	0.00986384	0.0060264	0.00166021	0.00647461	0.00878961	0.0169501	0.0128341	0
ref_mOTU_v3_09383	0	0.00458311	0.00176319	0.00121151	0.00290443	0.00218535	0.00473016	0.0137607	0.0151147	0.0046796	0.00110261	0.00659624	0.00325132	0.001377	0.00356764	0.00341005	0.00266137	0	0	0.00177425	0.0190053	0.0113779	0.0070244	0.00524141	0.00539571	0.00201082	0.00118685	0.00793494	0.00306596	0.00411366	0.00570964	0.00492	0.0173869	0.00442463	0.00914709	0.000890708	0.00148015	0.0114826	0.00649629	0.0171739	0.0147498	0.0157834	0.00707152	0.00974066	0.0113962	0.0164272	0.0127862	0.00376496	0
ref_mOTU_v3_02745	0.00839125	0.00569841	0.00175338	0.00240139	0.00288827	0.00440049	0.0109951	0.00964025	0.0180575	0.00235631	0.0120876	0.0208886	0.00754549	0.026091	0.0106759	0.0120145	0.0265606	0.0270756	0.0171567	0.0415672	0.012589	0.00854717	0.00702964	0.00348658	0.0125502	0.00499354	0.00827673	0.00393204	0.0020326	0.00545749	0.0085264	0.0110043	0.00365465	0.00626871	0.0164039	0.00799491	0.00590135	0	0.00388919	0.00468398	0.00672063	0.00633616	0.00706042	0.00579222	0	0.000748546	0.00569283	0.00469404	0.00640273
ref_mOTU_v3_03337	0.00167028	0.00354101	0	0.000624028	0.00299204	0.0120909	0.00649711	0.0113406	0.00485148	0.0108467	0.013445	0.00623607	0.00601047	0.00283706	0.00800513	0.0122952	0.0123374	0.00815557	0.0110703	0.015536	0.0182413	0.0128317	0.0144725	0.00797263	0.00555846	0.00878856	0.0127215	0.00670124	0.0109871	0.00825007	0.00707276	0.009004	0.0058393	0.00649601	0.0316368	0.0131991	0.00796677	0.00591448	0.0104452	0.0088769	0.00954682	0.00596277	0.0018212	0.0165345	0.00586997	0.00471474	0.00536707	0.0118104	0.0016099
ext_mOTU_v3_14582	0.00948864	0.0105498	0.0115798	0.00157968	0.000739596	0.00283195	0.0226682	0.0206735	0.0181009	0.00578494	0.0157722	0.0146217	0.00678546	0.0174499	0.0220994	0.0149776	0.0131282	0.0044585	0.0208538	0.00905421	0.0306261	0.0152139	0.0138749	0.00747472	0.0145456	0.0125046	0.0105043	0.00955938	0.00731109	0.012898	0.00844607	0.00907176	0.00796213	0.00100244	0.00378236	0.000776053	0.0125211	0.00668177	0.0121264	0.00783278	0.00893925	0.0153575	0.0105372	0.01039	0.0112069	0.00432203	0.0152509	0.00346096	0.000917887
ext_mOTU_v3_22560	0.00429984	0.00722185	0.00838305	0.00120608	0.00195389	0.00281671	0.0227487	0.0200546	0.0194136	0.00248994	0.0211673	0.0175047	0.00690633	0.0163296	0.022574	0.0161202	0.0242717	0.0111819	0.0220116	0.00635316	0.0232087	0.0273764	0.0208769	0.00422632	0.0115276	0.00270547	0.0120234	0.00688345	0.00392302	0.0058161	0.00730571	0.00439533	0.00338962	0.000707912	0.0023115	0.000786231	0.00613637	0.00711824	0.00745186	0.00486401	0.00941486	0.0115437	0.00893515	0.0149414	0.0117809	0.0122237	0.0146412	0.00125499	0.000462574
ref_mOTU_v3_05119	0.00194262	0.00326671	0.00275654	0.00124806	0.00224403	0	0.014907	0.0226705	0.0162072	0.00301297	0.00517139	0.0144742	0.00504235	0.010883	0.00627422	0.0158747	0.0271159	0.00630051	0.0115111	0.00979174	0.021822	0.0152176	0.0137273	0.00280946	0.0102903	0.00390224	0.00730451	0.00408351	0.00263203	0.00985918	0.00669475	0.00923656	0.00550833	0.000651155	0.0018551	0.000458787	0.00789829	0.00544162	0.00481624	0.00244085	0.00328703	0.0163075	0.00808376	0.00592644	0.0169614	0.0111033	0.0125045	0	0
ref_mOTU_v3_11164	0.00488648	0.00310199	0.00358013	0.00819988	0.00982902	0.0162702	0.00640302	0.00931365	0.00818407	0.00791823	0.00149255	0.00148818	0.00293412	0.00745594	0.00965874	0.00461605	0.0270194	0.00136383	0.00872798	0.00960693	0.00643168	0.00577569	0.014263	0.00473005	0.00730395	0.00272196	0.00321319	0.0026853	0	0.00185616	0	0.00666	0.0042743	0	0	0.0108514	0.00200362	0.00777177	0.01407	0.0105671	0.00726042	0.00427306	0.00717931	0.00263711	0.0102844	0.00797803	0.00384625	0.00254824	0
ref_mOTU_v3_08631	0.00182339	0.00988883	0.00177297	0.00433517	0.0064021	0.00523917	0.0145845	0.00654313	0.00666333	0.00296823	0.00221745	0.0126511	0.00311789	0.00324631	0.00521495	0.00988977	0.00661373	0.00289851	0.00834426	0.00476162	0.0051118	0.0177304	0.00842017	0.000802884	0.00862382	0.00289245	0.0030535	0.00589181	0.0019601	0.00131495	0.00872145	0.00825668	0.00817877	0.00345161	0.0130846	0.000854156	0.00155731	0.0110114	0.00872159	0.0115199	0.00423238	0.0131176	0.00694604	0.00382713	0.00381981	0.00129544	0.00652784	0.00324685	0
ext_mOTU_v3_24547	0.021089	0.00888094	0.00772555	0.0035389	0.008484	0.00797939	0.00690852	0.00200979	0.0128189	0	0.00483116	0.00926419	0.00633151	0.00603342	0.0182372	0.00498047	0.0097175	0.0014715	0	0.00259134	0.0254446	0.00415445	0.0102593	0.00334994	0.00565908	0.00881056	0.00346686	0.00835103	0.00149264	0	0.00416954	0.0035929	0.00668263	0.00369273	0.00267191	0.0026018	0.00957599	0.00559022	0.00759041	0.00847078	0.0117504	0.0165395	0.0103281	0.0085359	0.00832222	0.00645591	0.00829981	0.00274941	0
ref_mOTU_v3_03148	0.00253201	0.00361653	0.00278266	0.00127467	0	0.00115237	0.00663567	0.00289562	0.00318054	0.00492356	0.00464036	0.00462949	0.00684163	0.00724392	0.00375363	0.00896957	0.0112038	0.00954286	0.00226128	0.00560246	0	0	0.00184765	0.00091911	0.00378917	0.00105782	0.00249746	0.0041743	0.00537633	0.0100989	0.00450547	0.00776474	0.00481402	0.0199513	0	0.0374857	0.00311463	0	0.00136699	0.00328531	0.00423573	0.0055354	0.00558013	0.0122982	0	0.0046507	0.00298951	0.00792248	0.0223121
ref_mOTU_v3_10431	0.000607108	0	0.00181217	0.0112065	0.00895533	0.00561513	0.00810258	0.014143	0.00932075	0.0012024	0.0101991	0.00677947	0.00194422	0.00707624	0.00916686	0.022781	0.00359816	0.00853817	0.0198804	0.00273531	0.0113944	0.0146175	0.00474848	0.00808051	0.00739413	0.00723336	0.00365947	0.00407768	0.0105038	0.00281862	0.00293412	0.00505667	0.000940518	0.000324824	0.00188023	0	0.00624145	0.0025284	0.00400605	0.00320926	0.00137814	0.0108145	0	0.00200225	0.00369484	0.00605739	0.00730076	0.00386954	0
ref_mOTU_v3_09466	0.00605731	0.00147457	0	0	0	0	0.00238929	0.00069508	0.0019452	0.00580375	0.00136748	0.00370548	0.00271271	0.000695548	0	0.000861242	0.000672154	0	0.00108562	0.00342508	0.00650185	0.00194623	0.00531319	0.00586341	0.00635945	0.00905743	0.00698766	0.00765894	0.00920677	0.010261	0.0021363	0.00949774	0.00794449	0.00127278	0.012893	0.00220935	0.00971948	0.033229	0.00836045	0.00968157	0.00690266	0.00959296	0.00357196	0.00487622	0.024426	0.0126523	0.0129171	0.00121134	0.00139719
ref_mOTU_v3_00500	0.00239576	0.00057032	0.00759767	0.0241216	0.0192423	0.00953135	0.0031393	0.0221535	0.00298016	0	0	0.00409611	0	0.0100395	0.0105718	0.0101843	0	0.00401198	0.0128376	0	0.0110367	0.0127428	0.00874112	0.00260895	0	0.00600541	0.00236306	0.00394968	0	0	0.00142101	0.00183673	0.00364398	0.000629255	0	0	0.00736756	0.00190519	0.00258686	0.00777131	0.0160185	0.00628503	0.0035199	0.00775759	0.0144758	0.00293363	0.0141432	0	0
ext_mOTU_v3_22334	0.000617636	0.000923277	0.00154233	0.00179052	0.00187437	0	0.00141925	0	0.00146208	0.00120101	0	0.00135968	0.00136944	0.00126079	0.000915626	0.00256122	0.00159851	0.000974588	0.00110319	0.00100495	0.00195878	0.00320314	0.00226002	0.000909777	0.00211544	0.00125197	0.00148387	0.0012233	0.00104916	0.00196213	0.00366341	0.00152548	0.00214646	0.0110058	0.0141263	0.0268287	0.00168416	0.000982328	0.00133381	0.00195197	0.00149587	0.00107895	0.00317276	0.00144222	0	0.00163099	0.00145678	0.00588395	0.00257387
ext_mOTU_v3_24538	0.00664515	0.00460385	0.00710252	0.0032535	0.00519987	0.00439047	0.00290847	0.011862	0.00135301	0.00162569	0.00327099	0.0018974	0.000923599	0.00240612	0.00777089	0.00241863	0.00377523	0.00199259	0.00183159	0.000794121	0.00156614	0.00265406	0.00498216	0.00172768	0.00711417	0.00391174	0.00494953	0.00588493	0.00144972	0.00126226	0.00383544	0.0012163	0.00129809	0.00179328	0.00542714	0.00176158	0.00297369	0.00396137	0.00385437	0.024702	0.00760836	0.00238932	0.00912076	0.00559677	0.00269431	0.0335113	0.00164352	0.00294827	0
ref_mOTU_v3_11837	0.0012367	0.000588803	0.00226521	0.00899517	0.00820906	0.00842269	0.00891284	0.0134358	0.0108742	0.00114567	0.00169985	0.00225982	0.000556939	0.0120296	0.0165003	0.00438097	0.00341912	0	0.0110447	0.00136765	0.00349057	0.00657787	0.00180488	0.000448917	0	0.00413335	0.00304956	0.00458738	0.000525188	0.00281862	0.00220059	0.000632084	0.00235129	0.00194894	0.00188023	0	0.00532442	0.00196693	0.00734442	0.00641852	0.00757974	0.00648871	0.00363397	0.00600674	0.0146409	0.0030287	0.00399245	0.000483693	0
ref_mOTU_v3_08884	0.00117161	0.00326986	0.00227909	0.00337602	0.0017617	0.00106392	0.00216863	0.00271938	0.00183359	0.00181199	0.00109083	0.00140669	0.00111906	0.00167046	0.00250678	0.00249304	0.00123603	0.000935849	0.00241324	0.000916009	0.00606204	0.00557184	0.00414684	0.00213112	0.00350248	0.000933895	0.00143979	0.000965765	0.00158289	0.00175453	0.00519484	0.00228502	0.00585452	0.00908672	0.0207788	0.0102573	0.00128714	0.00244874	0.00241369	0.00154458	0.00171572	0.000891437	0.00273816	0.0023698	0.00176426	0.00167938	0.00181783	0.0149254	0.00285425
ext_mOTU_v3_31834	0	0.00116015	0.00350936	0.00953881	0.00808737	0.0075285	0.00478949	0.010844	0.00841737	0	0.00111644	0.00612239	0.000182894	0.0132456	0.0126434	0.0112217	0.00404212	0.00306045	0.00857421	0.000898253	0.0107747	0.0100806	0.00444531	0.00265358	0.00182113	0.00407208	0.00180261	0.00176121	0.00103481	0.00069421	0.00289063	0.00311357	0.00185315	0.000640018	0.000926182	0	0.00299743	0.00290666	0.00263111	0.00395211	0.00407312	0.00723858	0.00268508	0.00394514	0.00576957	0.00820545	0.00431552	0	0
ref_mOTU_v3_11089	0.000926721	0.00573585	0.00169743	0.000466533	0.00111845	0	0.0054645	0.00370931	0.00291021	0.00363024	0.0080673	0.00508019	0.00292139	0.00106051	0.00206075	0.00131315	0.00358696	0.00775951	0.00579342	0.00512425	0.00304942	0.00375778	0.0047337	0.004666	0.00346299	0.00735614	0.00457037	0.00190975	0.00550969	0.0015841	0.00659605	0.00473651	0.00352388	0.00219066	0.00140895	0.00274397	0.000569979	0.00221088	0.00200129	0.00300607	0.00464717	0.00202596	0.00136156	0.00375096	0.00365706	0.00226955	0.00328249	0.00398701	0.000710109
ref_mOTU_v3_11195	0	0	0.000634611	0.00104652	0.00167259	0	0.0201536	0.00416034	0.00964284	0	0	0.00174103	0.000468088	0.01442	0.00385222	0.0026329	0.00114946	0	0.000928267	0	0.00123949	0.00122855	0.00455083	0.0011319	0.00233044	0	0.000464427	0.000285596	0	0	0.00368816	0	0.00553332	0.00382205	0.00553096	0.00230822	0	0.00165314	0.00058229	0.00202296	0.00926622	0.00545355	0	0.00336565	0.00328139	0	0.00879201	0.00243917	0.000796455
ext_mOTU_v3_18329	0.000550211	0.000219942	0.00101538	0.0144829	0.0122524	0.00838937	0.00272398	0.0102152	0.0087042	0.00053495	0.00190489	0.00436651	0.000495566	0.0118947	0.0236269	0.0113958	0.00383154	0	0.00685438	0.000405648	0	0.00655228	0.00101129	0.00119835	0.00103575	0.000578991	0.00136696	0.000453542	0	0.000627005	0.0013054	0	0.000836877	0	0.00137438	0	0.00411197	0.00150151	0.000374106	0	0.00146484	0.00973978	0.00065871	0.00336565	0.00691553	0.000424253	0.00155202	0	0
ref_mOTU_v3_04511	0.00184863	0.000880148	0	0.00186129	0.00111554	0.00419677	0.00484473	0.0042282	0.00580531	0.00359471	0.000846986	0.0025335	0.00249755	0.00105776	0.00274054	0.00261949	0.00408875	0	0.0049529	0.00272584	0	0.00218504	0.00404693	0.00201314	0.00690801	0.00308929	0	0.00304767	0.00157011	0.00210665	0.00109649	0.00472422	0.00281179	0.00048555	0	0.00410527	0.005685	0.00147009	0.00199609	0.00119931	0.00309007	0.00242485	0.00271605	0	0	0	0	0.00216909	0.00141653
ref_mOTU_v3_05964	0.00125412	0	0.000918845	0	0	0	0.00328668	0.00286843	0	0.00243867	0.00574598	0.00229165	0.0033887	0.00143518	0	0	0.00277382	0.00105008	0	0.00277383	0.00660279	0.00148234	0	0.00131876	0.000840595	0.00285468	0.00364721	0.00310133	0.00319551	0.00142916	0.00297545	0	0.00286129	0.00461158	0.00762687	0.0204235	0.00265992	0	0.00135416	0.00325446	0	0.00109668	0	0	0	0.00307135	0.00107235	0.000981011	0.00192196
ref_mOTU_v3_08640	0	0	0.000712205	0.00117448	0.0018771	0.000507476	0	0.00466903	0	0	0	0.00195391	0.000525322	0	0.00432323	0.00413227	0.000954012	0	0.00104177	0	0.00153536	0.00137877	0	0.0012703	0.00261539	0	0.000575288	0.000320516	0	0	0	0	0	0	0.00620724	0	0	0.00185527	0.000629772	0.00222281	0	0.00612036	0	0.00377717	0.00368261	0.0128554	0	0.00273741	0.000893838
ext_mOTU_v3_29460	0.0041595	0.00306461	0.025938	0.00355537	0.0252476	0.00113618	0.00421725	0.00736115	0.0060641	0	0	0.00147025	0	0.00920763	0.0190847	0.00912086	0	0	0	0	0	0	0.00234852	0	0	0	0	0	0	0	0	0	0	0	0	0	0	0	0	0	0.00164918	0.00557224	0	0.0104213	0.00762035	0	0.00949978	0	0
ref_mOTU_v3_01386	0	0	0.00244861	0.00360531	0	0	0.00378	0	0	0.00139259	0	0.00130864	0.0134537	0	0	0	0	0.00597653	0	0.00543666	0.00575897	0	0	0	0	0	0	0.00118067	0	0.00489669	0.00679646	0.00439239	0	0.00150481	0.00662365	0.00424101	0.00628723	0.00227805	0	0	0	0	0	0.0255085	0.00226091	0	0	0.00224081	0.00768269
ext_mOTU_v3_15472	0.000338464	0	0.00049596	0	0	0.000312998	0.00127284	0.00261502	0.00122017	0	0.00298545	0	0	0.00222322	0.00288006	0.00324015	0	0	0.00520505	0	0.00255708	0.0038509	0.00141765	0	0.00922567	0.00081164	0.000958115	0	0	0.00110695	0	0	0.000738734	0	0.00590735	0	0	0.0046348	0.00104886	0.00422731	0.00324739	0.0110954	0.00285432	0.00314535	0.0137998	0	0.00344065	0.000759838	0
ref_mOTU_v3_11088	0	0	0	0	0	0	0.00166286	0	0	0	0.00116285	0	0	0.00145222	0	0	0	0	0	0.00280677	0	0.00149994	0	0.000921293	0	0.00106034	0.00250339	0.00104605	0.00323346	0	0	0	0.000965092	0.0273315	0.00385872	0.0187874	0	0.00201832	0.00137024	0	0	0	0	0.00205456	0	0	0	0.0148899	0.00680676
ext_mOTU_v3_19322	0.00287234	0.00163906	0.00180516	0.00242303	0.00290443	0.00207328	0.00160198	0.00215132	0.00151147	0.00221981	0.00115735	0.00151545	0.0017806	0.00209858	0.00186138	0.00312247	0.00138854	0.0020473	0.00265898	0.00234132	0.00163578	0.00246237	0.00219462	0.000636276	0.00341267	0.00078179	0.00283314	0.00151163	0.00156537	0.00141624	0.00186493	0.00254077	0.0018287	0.00603543	0.00557616	0.0109151	0.00204033	0.000805068	0.00133151	0	0.00209632	0.0019123	0.00227497	0	0.0019802	0	0.00216517	0.00852711	0.00192422
ext_mOTU_v3_19381	0.000570785	0.00054351	0	0.00172408	0.000688872	0.000518319	0.00299172	0.00979128	0.00573584	0.000554953	0.00366122	0.00469348	0.00078352	0.00522553	0.00169234	0.00404397	0.00631222	0.00669092	0.00509754	0.000841632	0.00751279	0.00742119	0.00166604	0.00207193	0.000853169	0.00143078	0.00168899	0.0014115	0.00145437	0.000650451	0.000677105	0.000583462	0.00130226	0.000606892	0.0034712	0.00084503	0.00140424	0.000907814	0.00246526	0.00112872	0	0.00299479	0	0.00233253	0.00540589	0.00419358	0.00237493	0.000892972	0
ext_mOTU_v3_28036	0	0	0	0	0	0	0.00291698	0.00680753	0.00186934	0.0014469	0	0.00121623	0	0.00340605	0.00437578	0	0.00163211	0.00248696	0.00209727	0.00108808	0.00391753	0.00175899	0	0.00432161	0.00444883	0.00110713	0.00115816	0.00245342	0.00125349	0.00168886	0.00176538	0	0.00168827	0.00273288	0.00315516	0.00327741	0.0018306	0	0.00482065	0	0	0.00205357	0	0.00240939	0	0	0	0.00465639	0
ext_mOTU_v3_28037	0.000628535	0.000598501	0.000864079	0.0013072	0.00218193	0.00171228	0.00196647	0	0.00248094	0.00219921	0.000749879	0.0011862	0.00116937	0.00172108	0	0.00181108	0.00141345	0.00189705	0.0026805	0.000942306	0.00227647	0.00148583	0.00214171	0.00095258	0.00291093	0.00166651	0.00320148	0.00123705	0.00297623	0.000716261	0.00139905	0.000663573	0.00150205	0.00315335	0.00434822	0.00473055	0.000798525	0.00211803	0.00254689	0.00128133	0	0.00131232	0.0014509	0.00206931	0	0	0.00150855	0.00163518	0.00227012
ext_mOTU_v3_28157	0	0	0	0	0	0	0	0	0.0131587	0.00254626	0	0.00146144	0	0	0	0	0.00579239	0.00219282	0.00467774	0.0019308	0.0036607	0	0	0.00380259	0	0.00437649	0	0	0	0.00895327	0.00310672	0.00803118	0.00398337	0	0	0	0.0032215	0.00234081	0	0.00679609	0.00164009	0.00229013	0.00769547	0	0	0	0.00927626	0.00204858	0
ref_mOTU_v3_02552	0	0	0.000258368	0	0.0004256	0	0.00305372	0.00604926	0.00899198	0	0	0.000322193	0	0.0147501	0.0107313	0.00899443	0.0023399	0	0	0	0.00139247	0.00375134	0	0	0	0	0	0.000290686	0.000898539	0	0.00252106	0	0	0	0.00160844	0	0	0.0016826	0.00228464	0.00274535	0	0.00370049	0	0	0.00667975	0.0085579	0.00728935	0.00165509	0
ref_mOTU_v3_08882	0.000691145	0.0040518	0.00248921	0.00278645	0.000929613	0	0.00283501	0.00225097	0.00169468	0.00158365	0.00105736	0.00211124	0.00112722	0.00444747	0.00251834	0.0014193	0.00382823	0.000854169	0.00215896	0.000942898	0.00318189	0.0044625	0.0024792	0	0.00176574	0.00118514	0.00238445	0.00134265	0	0	0.00140135	0.00117953	0.000898392	0.0024246	0.00701738	0.00490811	0.00174474	0	0.00197431	0.00110207	0.0018287	0.00198307	0.00339066	0	0.00212959	0.00141296	0.00285423	0.00211066	0
ext_mOTU_v3_29398	0.00341377	0.00237168	0.00125057	0.00250775	0.00253673	0.00393362	0.00179016	0.00165129	0.00503399	0.00121081	0.000939651	0.00281068	0.000758102	0.00277951	0.0121615	0.0116243	0.00136542	0.000521371	0.00405597	0	0.000866006	0.00242409	0.00249108	0	0.00353348	0.000878124	0.00052921	0	0.00289944	0	0.0024329	0.000224187	0	0.00196257	0	0	0.00756836	0.00271474	0.00110724	0.00266104	0.00138777	0.00619459	0.0015066	0.00332043	0.00618457	0.0017681	0.00726433	0.000514668	0
ext_mOTU_v3_28347	0	0.0027952	0	0	0	0	0	0.0016785	0	0.00142702	0.00268988	0.00134099	0.00396589	0	0	0	0.00162314	0.00122894	0.00262159	0.0021642	0.00193186	0.00520447	0.00214206	0	0	0	0.00579081	0.00241972	0.0012466	0.00334518	0.00174113	0.00150033	0.00111622	0	0	0.00108647	0.00180546	0	0.00316962	0.0038088	0.00327118	0.00128348	0	0.00237629	0	0.00179725	0	0.00114811	0
ref_mOTU_v3_10840	0.000568356	0	0	0	0	0.000516114	0	0	0	0.000949739	0.00127372	0.000802832	0.000791439	0	0	0	0.00118878	0.00073575	0	0.00170853	0.00134971	0.00190205	0.00165895	0.000825243	0.00160677	0.00159103	0.00105393	0.00143521	0.000965452	0.00141587	0.00208477	0.00295841	0.00432238	0.00589485	0.00162452	0.00157472	0.00214174	0.0035667	0.00123963	0.0020631	0.00253342	0.00149611	0.00165037	0.00381725	0.00169682	0.00215197	0.00126919	0.00576411	0.00204178
ext_mOTU_v3_15770	0.000658761	0.000627282	0.00193059	0	0.000265016	0.000299104	0.000287737	0.00150672	0.00496494	0.000640488	0.00543283	0.00346189	0.00178001	0.00430932	0	0.00186691	0.00425052	0.00711352	0.00117664	0.00333087	0.00520244	0.00311455	0.00192283	0.00403672	0.00196934	0.0033026	0.00519816	0.000362013	0.00167853	0.000750705	0.00195606	0.00202017	0.000500991	0	0.00100156	0.000975275	0	0.00209547	0	0	0.0022023	0.000576063	0.00193573	0.0021331	0	0.00322663	0.00155557	0.00103061	0
ext_mOTU_v3_28647	0	0	0.000431088	0	0	0	0	0.00403728	0.00226107	0.00114413	0.000539161	0	0	0.00134667	0.00286759	0	0.00130137	0.00382483	0	0.000433793	0.00281844	0.000695458	0	0	0	0	0.00266543	0	0.00238823	0.001555	0	0	0.00179736	0.00179826	0.00954272	0.00384927	0.0040172	0	0	0.00226093	0.00536172	0.00418684	0	0	0	0.00173212	0.0013894	0.001675	0
ext_mOTU_v3_24506	0	0.000565687	0.00134204	0	0.00144856	0.000524483	0.001616	0.00142419	0.00622689	0	0	0.00141674	0	0.00142514	0.00182826	0.00170446	0.00275442	0.00104274	0	0.00113224	0.00163915	0.00294394	0.00226305	0	0.00372292	0	0.00122835	0.0012782	0	0	0.00183947	0.00127301	0.00401135	0	0	0	0.00150214	0.000971101	0.00232055	0.00442005	0.00413635	0.00296834	0.00131876	0.00201625	0.00196578	0.00457481	0.00109563	0	0
ref_mOTU_v3_08842	0	0	0	0	0	0	0.00325611	0	0.00273211	0	0.00113851	0.000568907	0.00335717	0	0.0018419	0	0	0.00104032	0.00221921	0	0.00163915	0.0102798	0.0072531	0.00090201	0.00557139	0.00103814	0	0	0	0.00849519	0.00147388	0	0.000702516	0	0.00188898	0	0.00458502	0	0	0.000785052	0.00138455	0.00135417	0	0.00452718	0.0176509	0.00379246	0.00440083	0.000971886	0
ref_mOTU_v3_11971	0	0.00120551	0.00185511	0.00169956	0	0.00172446	0.00331784	0.00289562	0.00159027	0	0	0.00231337	0.00114027	0.00144878	0	0	0.000466685	0	0	0.000933374	0.00166634	0.00149639	0.00184765	0	0	0	0.00249746	0.000807014	0	0.00157726	0	0	0	0.00199513	0	0	0.000851277	0.00332234	0.00546797	0.00127029	0.00420046	0.00258318	0	0.00158506	0	0.000847407	0.00115592	0.00099031	0
ref_mOTU_v3_05131	0	0.000780915	0.000502189	0.000825717	0	0.000982079	0.00174929	0.00123679	0.00208703	0.00165664	0	0	0.00138274	0.00126581	0	0.00207976	0	0.00113881	0.00328649	0.000808797	0.00146195	0.00173482	0.00117556	0.00145775	0.00275028	0.00104544	0.00126149	0.00217242	0.00211267	0.00249293	0.0029512	0.00150033	0.00131351	0.00724126	0.00221936	0.00759206	0.00134946	0.002309	0.000881827	0.0014352	0.00123262	0.00189145	0	0.00350191	0.00170712	0.00178748	0.00107643	0.00313776	0.00316509
ref_mOTU_v3_10257	0.00353811	0	0	0.010687	0	0.00481934	0	0	0.00222216	0	0	0	0	0.00404892	0	0.00250673	0	0.00296249	0	0.00130425	0	0.00209098	0	0.00513728	0	0.00147815	0	0.00145824	0	0	0	0.00180834	0.00134538	0.00278789	0.00537921	0.00261903	0	0	0	0.00229537	0.00788549	0.00154698	0.00259913	0	0.00279245	0	0	0.00138381	0
ext_mOTU_v3_18550	0.00112238	0.00170926	0.00411164	0	0.00270918	0.00101922	0.00294144	0.00128356	0.00140986	0	0.00102848	0.00284549	0	0	0.0083195	0	0.00124123	0.00361495	0.016038	0.00104704	0.00228931	0	0.00163804	0.00325936	0	0.00281346	0.00141651	0.000708072	0.00114007	0.00127904	0.00133145	0	0.00170716	0.00117919	0	0	0.00138064	0.00178511	0.00363574	0.00320185	0.00253983	0.00490743	0.00438802	0	0.00177168	0.00151085	0.00132518	0	0
ref_mOTU_v3_08883	0	0.00173626	0.000786	0.00152816	0	0	0.00198882	0.00175078	0.000785824	0	0	0	0	0.00140128	0.00127465	0	0	0	0	0	0.00268252	0.00139476	0	0	0.00126932	0	0	0.000894239	0	0.00097982	0.00186038	0.00223667	0.00116428	0.00303135	0.0028128	0.00583245	0	0.00290005	0	0.00139197	0.00172068	0	0	0.00204969	0	0	0	0.00156895	0.00118317
ext_mOTU_v3_29095	0.00208286	0.000991668	0.00457811	0.00314569	0.00502756	0.00756564	0.00272929	0.00119099	0.00261635	0	0	0.000951504	0	0.00238357	0.00154389	0.00147569	0.00230341	0	0	0	0	0.00246189	0	0	0	0.000870179	0	0.000858458	0.000884527	0	0	0.00106456	0	0	0	0	0	0	0	0.00270254	0.00116053	0.00273209	0	0.00337221	0.0016439	0.00127524	0.0036888	0	0
ext_mOTU_v3_15894	0	0	0	0	0	0	0	0	0	0.00111228	0	0	0	0.00130918	0.00169597	0	0	0.000957893	0	0.000843434	0.00451733	0.0013522	0.00834805	0.00249163	0.00341998	0.00286768	0.0011284	0.000943017	0	0.00130369	0.00135711	0.00233884	0	0.00240383	0	0.0042342	0	0.00181952	0	0.00148437	0.00509939	0.0020008	0	0.00370437	0.0126407	0.00280171	0	0	0
ref_mOTU_v3_06181	0.000526359	0	0.000662023	0	0	0.000538454	0.0015386	0	0.00110988	0.00820952	0.00296155	0.000807275	0.00423029	0	0	0.000550969	0	0.000983156	0	0.00432839	0	0	0.00171364	0.00255735	0	0.00882993	0.00579081	0.00193578	0.000755431	0	0.0013929	0.00360079	0.00267893	0.00185042	0.00178519	0.000869174	0	0.00327279	0.00192077	0.00152352	0.000984621	0.00205357	0.00345028	0.00190104	0.00370689	0.0014378	0.00277268	0.000612323	0
ref_mOTU_v3_09503	0.00291515	0.00112799	0.00245652	0.00118353	0.00190202	0.00247365	0.00163448	0.00177094	0.00148228	0.00150561	0	0.0014056	0	0.00108274	0.00140263	0.000832818	0	0.00129663	0.00553193	0.00100752	0	0.00147197	0	0.00133759	0	0.000989804	0.00116843	0.00195294	0	0	0.00281051	0.00121091	0.000719546	0	0	0	0.00189244	0.00422827	0.00434809	0.00314866	0.00174094	0.00275627	0.00417593	0.00153183	0.00597392	0.00192979	0.00558217	0	0
ext_mOTU_v3_32017	0	0	0	0	0	0	0.00422415	0.0039803	0.00218597	0	0	0	0.00156741	0	0	0	0	0.00145712	0.00621667	0.00128301	0	0	0	0.00758041	0	0.00393306	0	0.00286898	0	0.00198313	0	0	0.00661732	0.00123633	0	0	0	0.00748647	0.00408923	0.00265587	0.00786812	0.00281899	0.0025568	0	0	0	0.00205468	0.00136127	0
ref_mOTU_v3_09499	0.000621226	0.000591541	0	0.00125096	0.00158518	0.00119272	0.00162805	0.00426262	0.00390171	0.000603995	0.00170776	0.00113517	0.00167859	0.0018011	0.00414858	0.000880269	0.00137401	0.00208063	0.00554802	0.000916009	0.000817671	0.00478308	0.00271991	0	0.00185713	0.00155722	0.0012255	0.00102416	0.000527631	0.00141587	0	0.000635023	0.000944892	0.000163167	0	0.000459854	0.00229251	0.000988039	0.00268312	0	0.00138455	0.00271621	0.00365088	0	0.00294181	0	0.00220041	0	0
ext_mOTU_v3_15462	0	0	0	0.0012627	0.000738584	0	0.000400953	0.00209957	0	0	0.000560776	0.00111826	0.00110239	0	0.00181447	0.00348143	0	0.00153724	0.00218616	0	0.00161099	0.000367001	0.00357255	0.000888578	0.000914737	0	0.00301812	0.00126735	0.00207909	0.00209217	0	0	0.00139623	0	0	0	0.00493712	0	0.000660791	0.00317618	0.00136393	0	0.00449564	0.00495401	0.00483	0.00104606	0.0014451	0	0
ext_mOTU_v3_31466	0.00119769	0.00237168	0.000998354	0.00132719	0.00110978	0.0010501	0.00129423	0.00263165	0.00393603	0.00142643	0.00103173	0.00109732	0.0020831	0.00132335	0.00193156	0.0021635	0.00101691	0.00131184	0	0.00107325	0.00138972	0.00172064	0	0	0	0	0.00122835	0.00121991	0	0.00141917	0	0.002639	0.00091327	0.000966085	0.002382	0.000938533	0	0	0.00319596	0.00197654	0.00128865	0	0.00155126	0	0.00196578	0.00159294	0.00434276	0.00113872	0.00111547
ref_mOTU_v3_11174	0.00425138	0	0	0.000585961	0	0	0	0	0	0.00113167	0.000533287	0	0.00138884	0.001332	0	0	0.0019308	0	0	0.000429067	0	0.000687882	0	0.00180895	0.00347959	0.00135083	0.00131634	0.00372074	0	0	0.00164327	0.00205733	0	0.0052034	0.0057589	0.00189232	0	0	0	0	0	0.00247379	0	0.0030307	0	0.00216548	0.00068713	0.000606987	0.00294776
ref_mOTU_v3_11920	0	0	0	0	0	0	0	0	0.000708652	0	0.00103391	0	0.000508126	0.000645604	0.000418171	0	0	0	0	0.00239257	0.00222766	0.000666817	0	0.00478893	0.00252978	0.00424247	0.00556456	0	0.00670821	0.00257158	0.00200772	0.00403679	0.00214521	0.000592709	0	0.000835215	0.0062457	0.000747724	0.00304578	0	0.00377204	0.00230234	0.000828868	0	0.00213746	0.00276325	0.00266435	0.0004413	0
ref_mOTU_v3_01214	0	0	0.00218268	0	0.00239697	0.00134763	0	0.00113564	0.00249477	0	0.000909959	0	0.00114298	0.0016983	0	0.00140712	0	0.00145278	0.00354743	0.00109412	0	0.00117375	0	0.000720938	0.00593729	0.00103487	0	0	0.00168685	0	0.00235602	0	0.00226563	0.00156495	0	0.00294033	0	0	0.00137024	0	0	0.000868378	0	0	0	0	0	0	0.00152185
ref_mOTU_v3_10731	0	0	0.00142975	0.00148185	0.0015352	0.0031435	0.00192855	0.00168313	0.00140951	0	0	0.00202275	0	0.00228193	0.00312474	0.000901228	0	0.000497593	0	0.000850721	0.00558093	0.00195535	0	0	0.00172476	0.000780423	0	0	0	0	0	0	0.000877546	0	0	0	0	0	0.00124594	0.00299439	0	0.00163352	0	0.00373638	0.00910711	0	0.000750935	0	0
ext_mOTU_v3_23849	0	0	0.00515037	0	0	0	0.00460568	0	0	0	0	0	0	0.000648342	0	0	0	0.002943	0	0	0	0	0.00512966	0	0	0	0.00693373	0.00869189	0	0	0.00416954	0.00718579	0	0.00184637	0.00534382	0.0026018	0	0	0	0	0	0.0030736	0	0	0	0	0.00414991	0.0137471	0
ref_mOTU_v3_08919	0	0	0	0.000570427	0	0.00054757	0.00120079	0	0.0011511	0.00501243	0.000696135	0	0.00495226	0	0.00135852	0.00129851	0.00389901	0.0013004	0	0.00202685	0	0.00108315	0	0.00249527	0.00410926	0.00231624	0.00271165	0.00755384	0.00181272	0.000693935	0.00119295	0.000936741	0	0.000865834	0.00278649	0.000678343	0.00484563	0.00291497	0.000989487	0.00189918	0	0.000267117	0.000448793	0.00148366	0.00144652	0.000930249	0.00108197	0.00143366	0
ref_mOTU_v3_03147	0.00580712	0.0044237	0.00170186	0	0.00280341	0.00210933	0.00152188	0	0	0.00225842	0.00212851	0.00433748	0.00104608	0.0013291	0	0	0.00260106	0.00296625	0	0.00430285	0.00152869	0.00832156	0	0.000863841	0	0	0.00115961	0	0	0	0.00141151	0.00238898	0	0.00184526	0.00176579	0	0	0	0	0	0.00129425	0	0.00174819	0.00188037	0	0.00143959	0.00140571	0.000908502	0.00269166
ref_mOTU_v3_00919	0	0.00140097	0	0.00169379	0	0.0013697	0.00146457	0.0020021	0.00140396	0.000543343	0.00109213	0.000510588	0.00114027	0	0.000828469	0.00158375	0.000466685	0	0.00226128	0	0.0011109	0.00598555	0	0	0.00167064	0	0.000416243	0.000921316	0	0	0.00375456	0	0.00397157	0.000293565	0.00769916	0	0	0.0029944	0	0.00657062	0	0.00386976	0	0.000904781	0.00599515	0.00620093	0.00149475	0	0
ext_mOTU_v3_22214	0	0	0.00112479	0	0	0	0	0.000885667	0	0	0	0	0.00124781	0.00067352	0.00117162	0	0	0	0	0	0	0	0	0.0013803	0	0.00158862	0	0	0.000807406	0.00108331	0	0.000784655	0.000497921	0.00121624	0.00302278	0.00228279	0	0	0	0	0	0.00249388	0.00225557	0	0	0	0	0.00188364	0.00149361
ref_mOTU_v3_08885	0	0.00114836	0.000883585	0.00141713	0	0.00113352	0.00148633	0.00142751	0.00146986	0.00114236	0.0011051	0.000995484	0.00141528	0.00130513	0.00185051	0.00179863	0.00138043	0.000827854	0.00248482	0	0.00162149	0.000994489	0	0	0.00234183	0	0.00144374	0.000501011	0.00076649	0.00102842	0.000895785	0.001845	0.00119151	0.000701207	0.00202946	0.000622818	0.000747652	0	0	0.00161963	0.000632011	0	0.00089299	0	0	0.000924659	0.00124471	0.000950878	0.00140235
meta_mOTU_v3_14361	0	0	0	0	0	0	0	0	0	0.00289379	0.00272734	0	0.00268075	0	0	0	0	0	0	0.00219434	0	0	0.00217189	0.0118844	0	0.0062173	0	0.00122671	0.00126396	0.00169588	0.00353075	0	0.00226353	0	0.00226257	0	0.0018306	0	0	0.00965461	0	0.00130136	0.00655937	0	0.00234908	0	0.00175706	0	0
ext_mOTU_v3_15787	0.00236406	0.00209436	0.000945478	0.001247	0.00350426	0.00263872	0.00102109	0.00191059	0.00164562	0	0	0.0011247	0	0.00215269	0.00868984	0.00352928	0.00100996	0.00027013	0.0017314	0.000237853	0.00134971	0.000381326	0.000908751	0	0	0	0	0.00362958	0	0.000367646	0.00358062	0.000219855	0	0.000373202	0	0	0.000994302	0.00163093	0.00188497	0.000864868	0.00277554	0.000846354	0.00268355	0.000522325	0.00262491	0.00191163	0.00293256	0.000476227	0
ext_mOTU_v3_15647	0.00454685	0.00168658	0.00649647	0.00349231	0.00823129	0.00309668	0.00595799	0.00129995	0	0	0	0	0	0.00130082	0.00168514	0.00483212	0	0	0	0	0	0.00134357	0.00331791	0.000229779	0	0	0.0011212	0	0	0.000723067	0	0	0.000864476	0.00119425	0	0	0	0.0036158	0.00122738	0	0.000703729	0.00127144	0	0	0	0.0014378	0.00402629	0	0
ref_mOTU_v3_00388	0.00486646	0.00785292	0.00649195	0.0018485	0.00532925	0.00248906	0.000801905	0.00121533	0.000768721	0.00119	0	0.000559131	0.000551197	0	0	0	0	0	0.00270328	0	0	0.00477978	0.00441761	0.000444289	0	0	0	0	0	0	0	0	0.00115373	0	0	0	0	0	0.00327227	0.00393214	0	0.00275627	0	0	0.00248766	0	0.00357809	0	0
ext_mOTU_v3_32040	0.0005976	0.00113809	0.000437839	0.00120338	0.00144247	0.00108534	0.00313227	0.000683418	0.00150133	0.000581025	0.000547604	0.00436798	0.000538249	0.00273551	0.00177185	0.00254037	0.00264351	0.00350263	0.00213481	0.000879205	0	0.00240024	0	0.000867706	0.00267975	0.00149799	0.000589445	0.00147782	0.001014	0.00136202	0	0.000610873	0.000454478	0.000313924	0	0	0.00147022	0.00190093	0.00129054	0	0.00199783	0.00156774	0.000865423	0.000967529	0.00188662	0.000731766	0.00141115	0.000467462	0
ref_mOTU_v3_07913	0.00105053	0.00100033	0.00107831	0	0	0	0.00182784	0.00159524	0	0.00179314	0.000576629	0.00050899	0.00099833	0	0	0	0.000695905	0.00105379	0	0.000872532	0	0	0.00161765	0.0010127	0	0.00116554	0.00109329	0.00121319	0.00120865	0.00158961	0.00174592	0.00127947	0.00111929	0.000661125	0.00195495	0	0.00106876	0	0.00194992	0	0.00159727	0.00193854	0.00216236	0.000897273	0.000993308	0.000770552	0.00130868	0.00115127	0
ext_mOTU_v3_24004	0.00153521	0.00132882	0.00091242	0	0	0	0	0	0	0	0	0.00282969	0	0.00177214	0.0022957	0.00219429	0.00171253	0	0.00276597	0	0.00611476	0	0.00904009	0	0.00526655	0.000501575	0.0012255	0	0	0.00159028	0	0	0	0	0	0	0.00114715	0.00197608	0.00536624	0.00121001	0.00205348	0.000529091	0.00182544	0	0.003425	0.00152139	0	0	0
ext_mOTU_v3_28537	0	0	0	0	0	0	0	0.00167391	0	0.000839918	0	0.00213154	0.00115951	0.00133491	0	0	0	0.00107792	0.00114971	0.000847062	0	0	0.0026162	0.00583882	0	0.00149784	0.0020856	0.00159177	0.00185467	0.00167606	0.000681473	0.00328988	0.000489523	0.000639901	0.000978628	0	0.00423991	0.00182734	0.00220839	0.00159195	0.00256066	0.00102006	0	0.00104213	0	0.00562751	0.000759983	0.000946879	0
ref_mOTU_v3_00875	0.000558844	0.00109227	0.0028661	0.00731471	0.00539568	0.00507476	0.00146457	0.00127819	0.00421189	0.000843595	0.00102418	0.00153176	0	0.00191858	0.00248541	0.00235297	0.00288593	0	0.00299454	0.000824025	0.000735562	0.00198162	0	0	0	0.000466948	0	0	0	0	0.000662939	0	0.00170002	0	0	0	0.000687433	0.000888822	0.000603421	0.000235302	0.00309729	0.000977379	0.000821065	0	0.00176426	0	0	0.000437145	0
ext_mOTU_v3_24753	0.000687587	0.00130946	0.000503768	0.00207688	0.00414919	0.000624385	0.00180196	0.000702675	0.00249921	0.00133703	0	0	0.0012386	0	0.00203865	0.0009743	0.000760391	0	0.00122813	0.000506929	0.000905015	0	0.00129172	0	0.00235072	0.00114904	0.00162336	0.000566781	0.00116799	0.00313422	0.000815663	0	0.00156874	0.000361194	0.00093417	0.000508976	0	0	0	0.0017843	0.000383111	0.00120254	0.00505108	0.00222644	0.00155379	0.00474244	0.00162364	0.00161356	0
ext_mOTU_v3_18680	0	0	0.000224443	0.00256206	0.00517602	0.0072327	0.00120424	0.00175165	0.00153921	0.000297842	0	0.00111955	0.000551829	0.00841358	0.000454138	0.00347262	0.00101633	0.001026	0.00109433	0.000425361	0.00483851	0.00362085	0.000894161	0.00013638	0.000915786	0	0.000555869	0.000252517	0	0	0	0	0	0	0	0	0.000869193	0	0.000330775	0	0.000682746	0.00294671	0	0.000991939	0.00290132	0.000750228	0.0032552	0.000479255	0
ext_mOTU_v3_22330	0.000642906	0	0	0.0012627	0.00136787	0	0.00148005	0.00065345	0	0.00109817	0.000909959	0.0010889	0	0.00143518	0	0	0	0	0.00201746	0.000473988	0	0	0	0.0011578	0	0	0	0.000963652	0.00150996	0	0	0.00195019	0.000858993	0.000733571	0.00424157	0.0016722	0.00143804	0	0.000616974	0.00146554	0.00180959	0	0	0	0	0	0.00111989	0.0020152	0.000973123
ext_mOTU_v3_31453	0.00116905	0.0013976	0.001115	0.00158676	0.00112136	0.00211855	0.000839405	0.00133401	0.000804669	0.00124565	0.00186983	0.00125283	0.00105064	0.00106328	0.00290124	0.00131658	0	0	0.0011442	0.0011619	0.00195695	0	0	0.000839533	0.00219386	0.000974677	0.00115058	0.00113032	0.000945277	0	0	0.00162053	0.000801697	0.000911194	0	0.00086537	0	0.00185933	0.00116805	0.00162342	0	0.00109412	0.0008495	0	0.00250243	0	0	0	0.00116972
ref_mOTU_v3_09313	0	0.00118584	0	0.00125387	0.00254013	0.00366149	0.0032637	0.00260401	0.00315903	0	0	0.00102813	0	0	0.00931738	0	0.00413163	0.000521371	0	0.000421717	0	0.00147197	0	0.000415272	0	0.000477946	0	0	0.00052886	0	0	0.00254601	0	0	0	0	0	0.000909758	0.00403406	0	0	0	0	0.00100812	0.00460831	0.00457481	0.00147036	0.0019483	0
ext_mOTU_v3_27903	0	0	0	0	0	0	0	0	0	0.000939306	0	0	0	0	0	0	0	0	0	0	0.0012716	0.00122617	0	0	0	0.000957944	0.00107703	0.00171025	0.000973739	0.000738862	0	0	0.00117067	0.0005075	0.00160594	0.00110468	0.0011884	0.000996147	0.00247584	0.000812662	0	0	0	0.000769447	0	0.0035945	0	0.000811477	0.000945445
ref_mOTU_v3_09109	0	0	0	0	0	0	0.000783946	0	0	0.00174503	0.00274109	0.000546609	0.000538852	0	0	0	0.0039697	0.00127607	0	0.00132324	0	0	0.000873133	0.000496625	0.003577	0	0.000590105	0.00197263	0	0.00272709	0.000709709	0	0.000909975	0.000314275	0	0	0.00147186	0	0.000645992	0.00543382	0.00266676	0.0015695	0.00087899	0.000968613	0.00188873	0.00146517	0.00141273	0	0
ref_mOTU_v3_09482	0	0	0	0	0	0	0	0	0	0	0	0	0	0	0	0	0	0	0	0	0	0.001885	0	0.000587673	0	0	0	0	0	0	0	0	0.000435636	0	0	0	0.00080047	0.00230229	0.00144748	0.00146865	0.00326647	0.000500916	0	0	0	0.0013433	0	0	0
ext_mOTU_v3_24518	0.00188339	0.001197	0.00229819	0.00722042	0.00302716	0.00357361	0.00164431	0.00143421	0.00183861	0.000610383	0	0.00114583	0	0.00574072	0.00371839	0.002888	0	0.000788489	0.00112134	0	0.00123851	0.00037102	0	0	0	0.000524561	0.000309614	0	0	0	0	0	0	0	0	0	0	0	0	0.00162723	0.00105021	0.00356583	0	0.00236978	0.00395924	0	0.00172818	0	0
ref_mOTU_v3_00140	0	0.000950889	0.000731641	0	0.00361561	0.00181363	0.00130853	0.00228402	0	0	0	0.000912377	0	0	0	0.00141501	0.00110434	0	0.00201108	0.000736232	0	0.00118033	0	0	0.000841481	0	0	0.00246947	0.000848154	0	0	0	0.00227834	0.00262288	0.00607298	0	0	0	0	0	0.00333844	0	0.00146717	0	0.00315259	0.0036684	0.000664684	0.000631026	0.000765192
ext_mOTU_v3_19255	0	0.00147031	0	0	0	0	0	0.000637097	0.000646526	0	0	0	0	0	0.00143742	0	0.00170758	0.000500936	0.00653602	0.000979468	0.00143034	0.00220676	0.000406521	0.000808004	0	0.00099978	0.000752934	0.00202013	0.0010285	0.00139	0.000929963	0.00116942	0.000927634	0.000861121	0.0062602	0.0019233	0	0.000475764	0.0011115	0	0.00136549	0.0010004	0	0	0	0.00174194	0.000706367	0	0.000765877
ext_mOTU_v3_19267	0	0	0	0	0	0	0	0.000731707	0	0.000601199	0	0	0	0.00104845	0.00189705	0.00181325	0	0.000932574	0	0.000732126	0.00163915	0.00140954	0	0.00107442	0.00148432	0	0	0	0.000955091	0.000704655	0.0010741	0.00114949	0.00103629	0.00162412	0.00357159	0.00180461	0.00138326	0.00101762	0.00134469	0	0	0.000559506	0.00188009	0.00233885	0	0	0	0.00121262	0.000722267
ref_mOTU_v3_06442	0	0	0	0	0	0	0.00174145	0	0	0.000646065	0	0	0	0.00152086	0	0	0	0.0012125	0.00237378	0.000489905	0	0.0017836	0.00193957	0	0	0	0	0.0016942	0.00124101	0	0	0	0	0.000821499	0.00101028	0.000655844	0	0.00329675	0	0	0	0.00116216	0	0.00893571	0	0.00081368	0	0	0
ext_mOTU_v3_31610	0	0	0	0	0	0	0	0.000707967	0	0	0	0	0	0	0	0	0	0	0	0.00109109	0.000814828	0.00172064	0.00111702	0	0.00168119	0.000517268	0.0011094	0.00189273	0	0	0.00108152	0.000632816	0.000949308	0	0	0.0010955	0.00138355	0.00595594	0	0.00232335	0.00147454	0.000797248	0.00206455	0.00429487	0.00467212	0.00724874	0.00132797	0.000901292	0
ext_mOTU_v3_15788	0.00553632	0.00118308	0.00100887	0.00246009	0.00144411	0.00257622	0.000815925	0	0	0	0	0.00471574	0	0.00122033	0.00312493	0.00352928	0.0012844	0	0.00222438	0.000918144	0.00140359	0	0.000908751	0	0	0	0.000409451	0	0	0	0	0	0.000441634	0.000326335	0	0	0.00076417	0.00330114	0.000448229	0.000806047	0.00277554	0.00217803	0	0.00252558	0.00618152	0.000760696	0.00125905	0.000486509	0
ref_mOTU_v3_00466	0.000565349	0.000558034	0.00107241	0	0	0	0	0.000887908	0.000612871	0.00073289	0.00230711	0.00133732	0.00263668	0	0	0.000772902	0.00068541	0.000788952	0	0.000575811	0.000744124	0.000721687	0.00412544	0.00400812	0	0.00101225	0.00185878	0.00140763	0.00216267	0.00178005	0.00111776	0.00168947	0.00095226	0.000325577	0.00143256	0	0.0043457	0.00274079	0.00133845	0.00139723	0.00210002	0.000404473	0.00223521	0.000762761	0	0.000829872	0.00172818	0.000947644	0
ref_mOTU_v3_09582	0.00296989	0.000936984	0	0	0	0	0.00365814	0.00218726	0	0.00116465	0.00533768	0.00109444	0.00226211	0	0	0	0.0013674	0.00109082	0.00113873	0.00282017	0	0.0015071	0.00153625	0.000925691	0.00103575	0	0.00128499	0.000756471	0.00294537	0.000789653	0.00142101	0.00100586	0.000484849	0.000669804	0.00187989	0.000886713	0.00180546	0.00110209	0.00206517	0	0	0.00167251	0.000936681	0.00170424	0	0.000967749	0	0	0
ref_mOTU_v3_02105	0.000630017	0.00178992	0.00045621	0	0	0	0.000815925	0	0.00157168	0.00121081	0.00114116	0.00284989	0.00226445	0	0	0	0.00139017	0.0021002	0.00112266	0.00183629	0	0.000735986	0	0.00364198	0.000939489	0.00104546	0.00184831	0.00154948	0.00106768	0.00142584	0.00148427	0.000636504	0.000478004	0	0.000946691	0	0.0038658	0	0.00135734	0.00163106	0.00140083	0.000549632	0	0	0	0.000769645	0	0.000978735	0
ref_mOTU_v3_04596	0.00146371	0.00139377	0.00113129	0.00232359	0.000572632	0.00091248	0.000689285	0.00167391	0	0.000922622	0.00134125	0.00401196	0.00110239	0	0.00216991	0.00207406	0.00323739	0.000408526	0.00261441	0.000224563	0.00192657	0	0	0.00171639	0.00218785	0.00152936	0.000600871	0.00123602	0.00214352	0.00201591	0	0.000965775	0.0013448	0	0.00111269	0	0.00149871	0.000973326	0.000304578	0	0.000628674	0.00268498	0.000716839	0.00236978	0.00192319	0	0	0	0
ext_mOTU_v3_19135	0	0	0.000886866	0	0.00129475	0	0	0	0	0.00109011	0	0	0.000555652	0.00167046	0	0	0.00164575	0	0	0.000454831	0.00111202	0.00220026	0.00213035	0.000452424	0	0.00121968	0.0024284	0.000601624	0.00123979	0.000831724	0.00155171	0.000924061	0	0.00150271	0.00274877	0.00137964	0.000689597	0.00233438	0.00145421	0	0.00143739	0.0011073	0	0.00173689	0	0	0	0.00211103	0.00207806
ext_mOTU_v3_24076	0.00111769	0.0013908	0.00327555	0	0	0.00101495	0.00292914	0.00255638	0.00140396	0	0	0	0	0	0.00497081	0.0031675	0	0	0.00199636	0.000824025	0.00588449	0.00191938	0	0.00141042	0	0.00324656	0	0	0	0	0	0	0	0	0	0	0	0.00308987	0	0	0	0.00195476	0.00164213	0	0	0.00267275	0	0.00151968	0
ext_mOTU_v3_31531	0	0	0	0	0	0	0	0	0	0.00488881	0.0034557	0.00344557	0.00339667	0.00143856	0	0	0	0.00210511	0	0	0	0	0.00183461	0.00182524	0.00375796	0	0.00495966	0.00207242	0.00213535	0.00143252	0	0.00128499	0	0.000660348	0	0	0	0	0.00271469	0	0	0	0	0.00407045	0	0	0.00593681	0	0
ext_mOTU_v3_31030	0.00170416	0.000528272	0	0	0	0	0	0	0	0.00165689	0.00468476	0.000389252	0.00230237	0	0	0	0.00188461	0.00112908	0	0.000859348	0	0.00100714	0.00248711	0.00293373	0	0.00284786	0.0016809	0.000653239	0.00361852	0	0	0.00155867	0.00167865	0	0.00259094	0.00126148	0.00104814	0	0.00146008	0	0.00284859	0.00149023	0	0.00275908	0	0.00313014	0	0.000333262	0
ext_mOTU_v3_24533	0.00104553	0.00170713	0.00175136	0.00249611	0.0023152	0.00205571	0	0.00141758	0.00142181	0	0	0	0	0.00108936	0.003356	0.00320776	0.00125175	0.000947746	0.00245771	0	0.00131193	0.00102211	0.00182535	0	0	0.00109145	0	0.000790644	0.000554722	0	0	0	0	0	0	0	0.00152479	0.00103877	0.000705221	0.00232618	0.00179577	0.000721376	0.000959582	0.00161375	0.00391331	0.00277203	0	0	0
ext_mOTU_v3_19056	0	0.000728833	0	0	0.00184752	0.000543278	0.00102498	0.000884935	0.00196514	0.000942715	0	0.000714673	0.000696961	0.000875912	0	0	0.000865042	0.00130992	0	0	0	0.000924562	0.00180451	0.00222272	0.00233841	0.00130718	0	0.00126186	0.00132873	0.000891394	0.000927921	0.00164652	0.000594881	0.000410904	0	0.00237522	0.000962205	0.000475764	0.000844613	0	0.000871675	0	0	0.00126643	0.00180582	0.00207025	0.00145985	0.000911238	0.000876964
ext_mOTU_v3_24594	0.0025061	0.00109876	0.00972492	0.00353345	0.00141867	0.000909909	0.00190128	0	0.00138943	0	0	0.000536988	0	0.00391649	0.00458653	0.00249845	0	0.00112774	0.0016038	0	0.000977719	0.000530652	0	0	0.0020926	0.000750255	0.000442826	0	0	0	0	0	0	0	0	0	0.00136063	0	0	0	0	0.00170787	0	0.00316203	0	0	0.00130597	0	0
ext_mOTU_v3_22406	0	0	0	0	0	0	0	0.000704701	0.00322641	0.000599119	0.00120229	0.000949792	0.000555011	0	0	0.0015663	0.00102042	0	0	0.000999054	0	0.00101418	0.00181327	0	0.00195931	0.000482075	0	0.00130293	0	0.000657475	0	0.001128	0	0	0.00248398	0.000843228	0.000758	0	0	0	0	0.00108648	0.0017911	0	0	0	0.00273067	0.000482019	0
ext_mOTU_v3_24744	0	0.00112301	0	0.0014942	0.00111942	0	0	0.00134873	0	0.000725469	0	0.000879633	0	0	0.00137503	0.00126376	0.00130425	0	0.00188162	0.00124522	0	0.00194214	0	0	0	0.000620002	0.00131762	0.00157078	0.00148288	0	0	0	0	0.00123906	0	0.00054927	0	0	0.00143793	0.00067743	0.00243919	0.000647783	0.00452911	0	0.00230879	0.00144415	0.000876091	0.00072554	0
ext_mOTU_v3_19205	0	0.00112799	0	0	0	0.000536667	0	0.00135172	0	0	0.000542747	0.00215983	0.00185092	0	0	0	0.00130713	0.000495938	0	0.00178743	0.00169163	0	0.00345004	0.00274756	0.00083532	0.00232347	0.00116585	0.00180285	0.00201002	0	0.00140215	0.000605455	0.000898902	0.000311139	0	0.000874943	0.00230873	0.00159864	0.00178875	0.00153363	0	0	0	0.00383155	0	0	0.00139864	0	0
ref_mOTU_v3_08849	0.00311519	0	0.000792364	0.000633671	0.000750622	0.00161743	0.00162805	0	0.0013689	0.000880365	0.00128356	0.000568244	0.00105757	0.00142183	0.00212586	0.000881294	0	0.00156229	0.0019317	0.000949118	0	0.00128808	0	0	0	0	0	0.000826246	0	0.00168649	0.00112429	0	0.000892975	0.000777418	0	0.00138117	0.00191599	0	0	0	0	0.00136206	0.00172514	0	0	0	0	0.00107693	0.00105545
ref_mOTU_v3_00647	0.000557677	0.000531029	0.00122577	0.000561495	0.000673052	0.00101283	0.000730755	0.000637762	0.00140103	0	0	0.000509522	0	0.000638191	0	0.000790221	0	0	0	0	0.00220208	0.00593244	0	0.000809738	0	0.000931945	0.000550066	0.000459696	0	0.000635514	0.00330778	0	0	0.00205066	0.00254362	0.0115587	0	0	0	0	0	0	0	0	0.00176058	0	0	0.0013087	0.000427325
ref_mOTU_v3_00379	0.000531068	0.00151707	0.00233926	0.00320822	0.000640938	0.00337577	0	0	0.00266836	0	0.000729957	0.00194084	0.000478325	0	0.00472376	0.00225755	0.0005873	0.00400201	0.000948567	0.000195767	0.000699003	0.000941564	0.00155012	0.000385551	0.00238141	0.000443739	0.00026191	0	0.00180422	0.00121038	0.000314995	0.00217145	0.000807761	0.000557948	0	0	0.00190489	0.000422323	0	0.000232462	0.000591803	0	0	0.000429906	0.00251487	0	0.000313512	0	0
meta_mOTU_v3_12798	0	0	0	0	0	0	0.00151202	0.00153127	0.00168194	0	0	0.00122336	0	0.0030646	0.00397001	0.00758929	0.00296152	0	0.00123449	0.00197436	0.0052872	0	0	0	0	0	0	0.00110373	0	0	0	0	0	0.000703378	0.00246101	0	0	0	0	0.000725865	0.00149212	0.00107465	0	0	0	0	0.000660509	0.0010474	0
ext_mOTU_v3_27939	0	0	0	0	0.00079998	0	0	0	0.00193958	0.00150126	0	0.00141076	0.00417221	0	0	0	0	0.00258576	0	0	0	0.00182507	0.00225349	0	0	0.00387054	0	0.0025456	0.00524581	0.00163516	0	0.00157838	0.00117429	0	0.00201554	0	0	0	0.00333451	0	0.00344135	0.00135025	0.00226861	0	0.00243734	0	0	0.00120783	0
ref_mOTU_v3_11982	0	0	0	0	0	0	0.000697604	0.00107001	0	0.00226334	0.000487838	0	0.00209671	0	0	0	0	0.000499817	0	0.000880188	0	0	0.000682757	0.00139806	0.000892252	0.00078179	0.00244397	0.0019544	0.00132603	0.00166801	0.000708123	0.0013935	0.000885193	0.000619289	0	0.000867268	0.00272314	0.00555368	0.00130329	0.00547948	0.00181839	0.00305351	0	0.00188447	0	0.000365474	0.00172818	0.000910481	0
ref_mOTU_v3_00488	0.00104491	0.000572889	0	0	0	0	0.000262786	0	0	0.00219515	0.000741843	0.00135967	0.00121207	0	0	0	0.0032915	0.00124606	0	0.00109717	0.00195877	0	0.00152497	0.00361056	0.00222442	0.000747406	0	0.00172264	0	0	0	0.00227	0.00120802	0.0015635	0	0	0	0	0.00482065	0.00193092	0.00331674	0.00130136	0.00218646	0.00240939	0	0	0.00175706	0.0011641	0
ext_mOTU_v3_24344	0.000987532	0	0.00159337	0.0059768	0.0023981	0.00323431	0	0	0.00447396	0	0	0	0	0.000679319	0	0	0	0	0	0	0	0	0	0	0	0	0	0	0	0	0	0	0	0	0	0	0	0	0.00172716	0.00462134	0.003565	0.00139876	0	0	0.00504981	0	0.00188858	0	0
ext_mOTU_v3_19271	0	0	0.0021746	0	0.00182658	0	0	0	0.00190112	0	0	0.00138278	0	0.000865987	0	0	0	0.00380172	0.000921099	0	0	0	0.0022088	0.000748773	0	0.00126459	0.0010173	0.00124756	0	0.00117533	0	0	0	0.000541791	0	0.000763464	0.0025374	0	0	0	0	0.000901906	0	0	0	0	0	0.000591942	0
ext_mOTU_v3_29382	0.00487459	0.00371333	0.00142857	0.00588955	0.00470645	0.00354122	0	0.00222984	0.00612312	0	0	0.00178147	0	0	0.00144529	0	0.00215629	0	0.00174135	0	0.00128321	0.00230466	0	0	0.00145724	0	0	0	0	0	0.00115651	0	0	0	0	0	0	0	0	0	0	0	0	0	0.0015389	0.00119379	0	0	0
ext_mOTU_v3_19237	0.00110059	0	0.00102626	0	0	0.000846679	0	0	0	0.00162892	0.000585314	0	0	0	0	0	0	0.000780691	0	0	0	0.00145167	0	0.00256685	0.00139366	0.000779061	0.000946121	0.00153713	0.00158381	0.00420565	0.00331817	0.00276143	0.002409	0.000755084	0	0.00157559	0.0014505	0	0.000627596	0.0013295	0.00103901	0.000815336	0.00136988	0	0.00441528	0.00228342	0	0.00120089	0
ref_mOTU_v3_00870	0.00123527	0.00352873	0.00352039	0.000310932	0.00148568	0.00224345	0.000809322	0.00211655	0.00154898	0.00120101	0.00339578	0.00166605	0.00221749	0.00141361	0.00531063	0.00175036	0	0.0010343	0.00220638	0.000359711	0.00131211	0.00438018	0.000901397	0	0	0	0	0	0	0	0	0.00171377	0	0	0	0	0	0	0	0.000241702	0	0	0.00180861	0.000499983	0	0	0	0.000161045	0
ext_mOTU_v3_31600	0	0	0	0	0	0	0.000397763	0	0	0.00117254	0.00170458	0.00216739	0.00195848	0	0.00178785	0.00127877	0	0	0	0	0	0	0	0	0	0	0.00123991	0.00138487	0	0	0	0	0	0	0.00446297	0	0	0	0	0.00124007	0	0	0	0.00195253	0	0	0.00157841	0	0
ext_mOTU_v3_24009	0.00147584	0.00138996	0.00167434	0.00114693	0.00246857	0.00132554	0	0	0.0014309	0	0.00123825	0.00134103	0.00131474	0.00168891	0.000909318	0.00231508	0.00162319	0.00152414	0.00219118	0.000671012	0	0.00345069	0	0.00211948	0.00328486	0	0	0	0	0	0	0	0	0	0	0.00108053	0	0.00464324	0	0	0	0	0.0013372	0	0	0	0	0	0
ref_mOTU_v3_05509	0.00124101	0.000295427	0.00230806	0.00226224	0.00150299	0.00327087	0.00109232	0.000917601	0.00490285	0	0	0.00189091	0	0	0.00091988	0.000879247	0.000343103	0.000479706	0.00221663	0.000457473	0.00096772	0.00134461	0	0	0	0.00087788	0.00183611	0	0	0	0	0	0	0	0	0	0.000763282	0	0.000478986	0.000805111	0.00207441	0.00226332	0	0	0.000979464	0.000706478	0	0	0
ref_mOTU_v3_05144	0.00178884	0.00128287	0.00132687	0.00141096	0.00142636	0.000939624	0.00206508	0.00172472	0	0.00116727	0.00116797	0.0010969	0.000524177	0.00188507	0.00181864	0.000869152	0.00138366	0	0	0.0010821	0.00161469	0.00140256	0.00175215	0	0	0	0	0.00103136	0	0	0.00174113	0.00110551	0.000913042	0.00128885	0.00190225	0.000454046	0	0	0	0.00114429	0.00131701	0	0.00158433	0	0	0	0	0	0
ref_mOTU_v3_12170	0	0.000581401	0.000447346	0.006748	0.00462211	0.00347776	0	0.00139652	0.00153393	0.00118728	0.00111899	0.000557854	0	0.000698728	0	0	0.000225076	0	0	0.000450153	0.00241096	0.000721687	0.000891095	0.00103554	0.000912646	0.00153052	0	0.00301981	0.00098644	0.000347898	0	0	0.00278608	0	0	0	0	0.00145721	0	0	0	0.00106786	0.00269122	0	0	0.00149531	0.0014418	0.000477612	0
ext_mOTU_v3_27853	0.00113671	0.00137894	0.00226961	0.00104652	0.00204866	0.00168953	0.0011201	0.00129307	0.00142786	0.00105788	0.000995036	0.00103856	0.00127089	0.00125284	0.00223103	0.00187996	0.00178497	0.000870303	0	0.00161428	0.000744124	0.0016678	0	0	0.00659972	0	0	0	0	0	0	0.000531245	0	0.00118793	0.00155189	0.0025243	0	0	0	0	0	0	0	0	0	0	0	0.00235443	0.000796455
ext_mOTU_v3_31451	0	0.00115692	0.00048028	0.00127974	0.00157531	0.00143111	0.00119029	0.000879144	0	0	0	0.00113781	0.00112167	0	0.00159418	0	0	0	0	0.00108808	0.000752082	0.00126488	0	0.000701382	0	0	0	0.000967888	0.000485307	0	0	0	0.00267893	0.000616808	0.00180102	0.000921851	0.000702873	0	0	0.000850553	0	0	0.00299595	0	0.00179901	0.00499388	0.00077397	0.00139084	0.000784358
ref_mOTU_v3_00453	0	0.000188836	0	0.000623398	0.00384086	0.00198139	0.000890869	0.000754707	0	0.00128285	0	0	0.000535852	0	0.000881978	0.00201816	0.00161337	0	0.0033262	0.000632431	0	0	0.00173654	0.00110503	0.000733971	0.00366906	0.00319944	0.000957367	0.00101061	0	0.00104176	0.00118722	0.000150818	0.000625051	0.00176579	0	0.00126617	0	0.000642395	0.00154388	0.00146268	0.000541692	0.000874096	0.000963219	0	0	0	0	0
ref_mOTU_v3_00518	0.00055826	0.000730928	0.00112479	0	0	0	0	0.00351135	0.00074236	0.000861896	0.000703388	0.00140265	0	0.000638858	0.00175225	0	0.00130713	0	0	0.000435712	0.00120824	0	0	0.000841675	0.000883369	0.00078715	0.00116585	0.00212832	0.000501949	0.000874744	0	0.00548367	0.000656963	0	0.0011222	0.00056821	0.00188847	0.000443947	0.000828837	0.00152415	0.000881315	0.000898383	0	0	0	0	0.000947158	0.00240179	0
ext_mOTU_v3_24574	0.00225478	0.00105326	0.000436375	0.00170502	0.000793092	0.00114505	0	0.00071632	0.000825454	0	0	0	0	0.00376007	0.000882961	0.00177512	0.00218016	0	0.00117375	0.000878225	0	0.00109235	0	0	0.000890263	0.00054908	0	0	0	0	0	0	0.00149928	0	0	0	0.00161669	0	0	0.00170529	0.00132743	0.000835063	0.00179535	0	0.0014588	0.000766995	0.00140643	0	0
ext_mOTU_v3_22336	0.000883066	0	0	0	0	0	0	0	0	0	0	0	0	0	0	0	0	0	0	0	0.000815774	0	0	0	0	0	0.000611326	0	0	0.00100632	0	0.00129412	0.000866319	0.00162789	0.00192923	0.00109648	0	0	0	0	0	0	0	0	0	0	0	0.0014889	0.00137525
ext_mOTU_v3_24301	0.00481236	0.00109286	0.00220917	0.000577779	0.000953822	0.00156331	0	0.00131251	0.000720831	0	0.00210336	0.0015729	0	0	0	0.000813138	0.000634612	0.00096098	0.00307495	0.0010795	0	0	0.00334998	0.000833221	0.00085775	0.00143846	0.00113204	0.00141908	0.000974785	0	0.000680741	0.000586595	0.000872833	0.000602895	0	0	0	0.000912689	0	0.000744577	0.000213159	0.000501812	0.000843113	0.000929077	0	0.000702684	0.00271014	0.000448884	0
ext_mOTU_v3_15324	0.00140171	0.00119419	0.00114461	0.00211308	0.00664702	0.00241166	0	0.00158001	0.00110256	0	0.000287299	0.000420115	0	0.00263302	0.00277008	0.000962782	0.000670289	0	0	0.000215709	0.0016507	0.00165525	0.00059991	0	0	0	0	0	0	0	0.000743862	0.000640986	0	0	0	0	0.00154269	0	0	0.000813616	0.00209632	0.000548342	0	0	0.00098981	0.00173273	0.00112454	0	0
ref_mOTU_v3_00474	0	0	0.000285742	0.000613355	0	0	0	0.000348333	0.000540832	0.00355372	0.00223288	0.00111316	0	0	0	0	0.000336844	0	0	0	0	0	0.000444532	0.00641105	0.000831839	0.00254505	0.00120174	0.00100431	0.00353672	0	0.000722657	0.00311357	0.000463288	0.000640018	0.000926182	0.00022547	0.00224807	0.000968887	0.00131556	0.000756253	0	0.000532711	0.00179005	0.000986284	0	0.00074595	0	0.000932447	0
ext_mOTU_v3_33849	0	0	0.000667966	0	0	0	0	0	0	0	0	0.000806237	0.00271249	0	0.00171062	0	0	0	0	0.000605216	0	0	0.000628841	0.000938314	0.00172476	0.000799122	0.00149706	0.00107885	0.00123583	0.00131495	0.0015526	0.00122175	0.000335618	0.000768898	0.00175434	0	0	0.00734094	0.00226403	0.0010472	0.00124943	0.00127033	0.00260368	0.000487582	0.00231046	0	0	0.00114496	0
ext_mOTU_v3_24339	0.00299714	0	0.00173968	0.0059768	0.00286571	0.00431242	0.00120286	0.00135772	0.00058356	0	0	0.00216943	0	0.000177213	0.00176004	0.00168229	0.00101516	0	0	0	0.00312532	0.00561312	0	0	0	0	0	0.00102655	0	0	0	0	0	0	0	0	0	0	0.00195428	0	0	0.000920461	0	0	0.00187404	0	0.00140175	0	0
ext_mOTU_v3_32128	0.00114001	0.000850315	0.00221146	0.000916375	0.00364285	0	0	0	0	0	0.001668	0.0008002	0.00271862	0.00202418	0.00216991	0	0.00333799	0.00148104	0	0	0.00360614	0	0.00127821	0.00127169	0	0.00076048	0.000863874	0	0	0.00199614	0.00358062	0.000930358	0	0	0	0	0	0.00232798	0	0	0	0	0	0	0	0	0.00103407	0	0
ext_mOTU_v3_31461	0.00146773	0.00117489	0.000791777	0.00155019	0.001582	0.000560216	0.00151202	0.00211899	0	0.00112189	0.00281355	0	0	0.00175686	0.00199326	0.0019115	0.00127608	0	0	0	0	0	0.00229326	0	0	0	0.00154989	0.00070567	0	0	0	0.00153482	0.000792696	0.000596333	0.002389	0	0	0	0	0.00176581	0.00139755	0.00148622	0.000820207	0	0	0	0.000911752	0	0
ref_mOTU_v3_09139	0	0.00323	0.00372789	0.00341532	0.00204693	0	0	0	0	0.001649	0	0	0.00458281	0	0	0	0	0	0	0	0.00223237	0	0	0	0	0	0	0	0.00144052	0.00193277	0	0	0	0	0	0	0	0	0.00366267	0	0	0	0.00249187	0	0.0053544	0	0	0	0
ref_mOTU_v3_11021	0	0	0	0	0	0	0	0.00213131	0	0.000603995	0.000569253	0	0	0	0	0	0	0.000520158	0	0.00183202	0.000817671	0	0	0.00315704	0.00185713	0.00415258	0.00183824	0.00153624	0.00316578	0.000707933	0.000736942	0.000635023	0.00141734	0	0	0	0.00152834	0	0.00268312	0	0.000692273	0	0.00365088	0.00201156	0	0	0.00146694	0.000485943	0
ref_mOTU_v3_08936	0	0	0	0	0	0	0	0	0	0	0	0	0.00227336	0	0	0	0	0.000763702	0	0.00138983	0	0	0	0.00117094	0	0	0	0.00179751	0	0.00143816	0	0	0.000953765	0.00123155	0.00165768	0.000464172	0	0.0033018	0	0.00162723	0.00364503	0	0	0	0	0.00153568	0	0.00147461	0
ext_mOTU_v3_31714	0	0	0	0	0	0	0	0	0	0.000980068	0.00184739	0	0.00181583	0	0	0	0	0.00084403	0	0.000743177	0	0.00119146	0	0.0036591	0	0	0	0.000830922	0.000856155	0	0.00119579	0.00309125	0.00229983	0.000529524	0	0	0.00247995	0.00160323	0	0	0	0.000881486	0.00148102	0.00326404	0	0.00123434	0	0.00157702	0
ref_mOTU_v3_07951	0	0	0	0	0	0.00116903	0	0	0	0.00625827	0	0	0	0	0	0	0.00142367	0.00323375	0.00229942	0	0	0.00152163	0	0	0.00192425	0	0	0	0	0	0	0	0	0.00067626	0	0.00285885	0	0	0	0.00501109	0	0	0	0	0	0.00157638	0	0.00100701	0
ref_mOTU_v3_02331	0	0	0	0	0	0	0	0	0	0	0.00128835	0.00385826	0	0	0	0	0	0	0.00215896	0.00089114	0	0	0	0	0	0	0.00137369	0	0	0.00137743	0	0.00267485	0.00196797	0.001474	0.00203947	0.000298246	0	0	0.00156094	0.00156833	0	0.00211397	0.00355176	0	0.000635987	0	0.000713558	0	0
ext_mOTU_v3_19133	0	0	0	0.00147778	0	0	0	0	0	0	0	0	0	0	0	0.00207976	0	0.00122894	0	0.0010821	0.00193186	0.00346965	0.00214206	0	0.00219386	0	0	0	0.0012466	0	0.00174113	0	0.00097102	0.00154202	0	0.00297674	0	0	0	0	0	0	0	0	0	0	0.00173293	0.00344432	0.00112466
ext_mOTU_v3_15883	0	0	0.000965297	0.000540073	0	0	0	0	0	0	0	0	0	0	0	0	0	0	0	0.000485677	0	0	0.00088704	0	0	0.000499314	0	0.00054302	0	0	0	0	0	0	0	0	0.00152834	0	0.00102643	0	0	0	0	0	0.00196121	0.000487827	0	0	0
ext_mOTU_v3_31491	0	0.00114064	0	0	0.00108004	0.000812641	0.00156965	0.0013699	0	0.00283845	0.00267518	0.00235321	0.00300747	0.00137082	0	0.00169738	0.00184632	0	0	0.000837726	0	0	0.00243659	0	0.00179051	0	0	0	0	0	0	0	0	0	0	0	0	0.00381038	0.00157615	0.00116114	0.00133488	0.00145996	0.00175995	0.0019394	0	0	0.00106313	0	0
ref_mOTU_v3_09104	0.00118723	0.0011305	0.00263241	0.00230684	0.00573141	0.000822764	0.000818788	0.00135772	0.00235471	0	0	0.00114181	0	0.000715072	0.00176004	0.00128385	0	0.0005232	0.00558046	0.000460683	0	0.00147714	0	0	0	0	0.000616331	0	0	0	0	0	0	0	0	0	0	0	0.00202411	0.00154045	0.000696321	0	0	0	0	0	0	0	0
ext_mOTU_v3_28291	0	0	0	0	0	0	0.00145241	0	0.000777629	0.00107767	0.0012585	0	0.000483613	0	0.00164319	0	0.00122578	0	0.00262881	0.000869501	0.000706731	0.00106285	0.000783626	0.000856213	0.00128271	0.00147107	0.00290338	0.000919053	0.00102664	0.000658677	0	0.00120556	0.000470804	0.000721459	0	0.000397462	0.00101197	0	0.00115954	0.000267748	0.000598346	0.000969268	0.000909546	0.00200457	0.00186163	0.00131497	0	0.000968507	0
ext_mOTU_v3_24345	0.000667818	0	0.00479464	0.00270229	0.00322392	0.0064361	0.00175016	0.00152744	0.000838867	0	0	0.000610152	0	0.00305693	0.000990021	0.00378516	0	0	0	0	0	0.00236803	0	0	0	0	0.000658704	0	0	0	0	0	0	0	0	0	0	0	0	0	0	0	0	0.00236978	0.0021083	0	0.00315393	0	0
ext_mOTU_v3_15009	0.00189789	0.00271079	0.000695254	0	0.00114526	0.000861717	0.00124345	0.00325564	0	0	0	0.001734	0.000854698	0.000361981	0	0.00134464	0.000349807	0	0	0.00139923	0.00229919	0	0.000923278	0.000814032	0.0019018	0	0.00127594	0	0	0.00199062	0	0.000492251	0	0.000679534	0	0	0	0	0.000698391	0.00187447	0.000889118	0	0.00139421	0	0	0.00155799	0.0011204	0.0011422	0
ext_mOTU_v3_29458	0.00237447	0.002261	0.00201303	0.00536125	0.00214214	0.00215621	0.0015557	0.00101236	0.00298264	0.00056707	0	0	0	0.00343151	0.00176004	0.00504688	0	0	0	0	0.00312532	0.000689384	0.000910874	0	0	0	0	0.000514473	0	0	0	0	0	0	0	0	0	0	0	0	0	0.000791987	0.00183397	0	0	0	0	0	0
ref_mOTU_v3_03213	0.000556515	0.00158977	0.00203869	0.000560325	0.0040299	0.00252681	0.00131752	0.0019093	0.00209717	0.00162324	0.000509956	0.00152538	0	0.000636861	0	0.000788574	0.00123088	0.00093195	0	0	0.00292999	0.00131557	0.00162439	0	0	0	0	0	0.000945338	0	0	0	0	0	0	0	0.000759753	0	0.000600907	0.000400694	0.00124032	0	0	0	0.00283468	0	0	0	0
ref_mOTU_v3_00389	0.00122255	0	0.000895716	0	0	0	0	0	0	0.00475456	0.00112027	0	0.00278093	0	0	0.00173234	0.00213765	0	0	0.000901336	0	0	0	0.0014123	0	0	0.00120587	0.00100775	0.00207672	0.00139319	0.00145027	0.000928927	0.000929757	0.000642214	0	0.000904975	0.00451158	0.00194443	0.00132007	0.00158627	0	0	0	0	0	0	0.00115377	0.000956318	0
ext_mOTU_v3_31524	0	0	0	0	0	0	0	0	0	0	0	0	0	0	0	0	0	0	0	0	0	0	0	0	0	0	0	0	0	0	0	0	0	0	0	0	0.00309264	0	0	0	0.000694696	0	0	0.00185616	0	0.00153929	0	0	0
ext_mOTU_v3_19262	0.0006926	0.00100315	0.00162643	0	0	0.000671949	0.00192325	0.00169245	0	0	0	0.00268199	0	0	0.00276594	0	0.00336661	0.0010909	0.00132169	0.0010821	0	0	0.003256	0	0.00193827	0	0	0	0	0.000843244	0	0.00123959	0.00147688	0	0.00197151	0	0	0	0	0	0	0.00129415	0.00326152	0	0.00204689	0.000906092	0.000873664	0.000541774	0
ref_mOTU_v3_01361	0.00056356	0	0	0.00283709	0.00204046	0	0.000738463	0	0	0.00109935	0	0.000514896	0.00152277	0	0.00041773	0	0.000623232	0	0	0.000207745	0	0.000666114	0	0.00211641	0	0.000947775	0.00223764	0.00132237	0	0	0	0	0	0.000296042	0	0	0.0013953	0.00269468	0.00243405	0.00110149	0.00125602	0.00114978	0.0029138	0.00182483	0.00320225	0	0.00133925	0	0
ref_mOTU_v3_00558	0	0.000698799	0	0	0	0.00110843	0	0.00135172	0	0.00110518	0	0.000519279	0	0	0	0	0.00125707	0	0	0.00125484	0	0.000712727	0	0.00343243	0	0.000987615	0.00141858	0.000936998	0.00345598	0	0.000701073	0.00118509	0	0.000919463	0	0	0.000726976	0.000479522	0.00277384	0.00356648	0	0.0010336	0.00347318	0	0	0	0.00279109	0.00184916	0
ext_mOTU_v3_19137	0.00114157	0.00212633	0.000848333	0.00128914	0.00129374	0.00140433	0.00175089	0.000915411	0	0.00151882	0.000713308	0.001043	0.00104288	0.00175182	0.000892916	0.00161759	0	0.00186974	0.00145547	0.000444063	0.0013523	0.000711923	0.000814742	0.000874553	0.00137245	0.00046646	0	0	0.000969577	0	0.00243758	0	0.00105208	0.000316401	0.00147416	0.00173835	0	0	0	0	0	0	0.00229514	0	0	0	0	0	0
ref_mOTU_v3_05145	0	0.00088474	0.000937061	0.00163998	0.00112136	0	0.000819746	0.00133693	0.00219013	0	0	0.00209249	0.00056346	0.00173219	0.00241468	0.00106617	0.0016674	0	0	0	0.000757755	0.00138178	0	0	0	0	0	0.00174756	0	0	0	0.001665	0.000706615	0.000488083	0.0015816	0.00120571	0	0	0	0.00151685	0.0017825	0	0.000845839	0	0	0.00113774	0	0	0
ext_mOTU_v3_16018	0	0.00138996	0	0	0	0	0	0.000710437	0	0.00362397	0.00170776	0	0	0	0	0.000880269	0	0.00104032	0.0011096	0.000916009	0	0	0.00181327	0.00180402	0	0.00259536	0.00183824	0	0.00211052	0	0	0	0.000236223	0	0.00094449	0	0.00152834	0.00197608	0.00134156	0.00322419	0.000692273	0	0.000912719	0	0	0.000760696	0	0	0
ext_mOTU_v3_31450	0	0	0	0	0	0	0	0	0	0.00275563	0	0	0	0	0	0	0	0.00122894	0	0	0	0.00173482	0.0013656	0	0.00181492	0	0	0	0.000662262	0	0	0	0.00100057	0.000667116	0.00184605	0.00179761	0	0	0	0.00070807	0	0	0	0	0.00320045	0	0	0.00127998	0
ext_mOTU_v3_22403	0	0.000743751	0	0	0	0	0.00118254	0.00159595	0.00202697	0.00117254	0.00156981	0.00216739	0.00136862	0.00178768	0.00102859	0.0023806	0.00322313	0	0	0	0.00151103	0.000970558	0	0	0.000949629	0	0	0.0011725	0	0	0.00185313	0	0.000701778	0.000610633	0.00137206	0.00030097	0.00180546	0	0	0	0	0	0	0	0	0	0	0.00122915	0
ref_mOTU_v3_04499	0.000588386	0.000560271	0.00301762	0	0	0.000534303	0.000770995	0.00269152	0.00295636	0	0.000539161	0.000537579	0.000264975	0.00404	0.00261679	0.000833735	0	0.000492661	0.00420378	0.000397909	0	0.000695458	0.00171742	0	0.000879478	0	0	0	0	0	0.000697985	0	0	0	0	0	0.000241258	0	0.00063532	0.000381718	0.000655677	0	0.00086447	0	0.000928765	0.000720483	0.00277879	0	0
ref_mOTU_v3_06288	0.0011589	0	0.000849085	0.00233368	0.00419599	0.0012952	0.00151858	0	0.00582294	0	0	0	0	0.00397866	0.00515412	0.0032843	0	0	0	0	0	0.000790249	0	0	0	0.00014895	0.000527491	0	0	0	0	0	0	0	0	0	0	0	0	0.00321671	0	0.00101342	0	0.00187629	0	0	0	0	0
ext_mOTU_v3_28018	0	0	0	0	0	0	0.0020233	0	0	0	0	0	0	0	0	0	0	0	0	0	0	0.00182507	0.00225349	0.001121	0	0	0.00456905	0	0	0	0	0	0	0	0.00469515	0.00228598	0	0	0	0	0	0	0	0	0.00243734	0	0.00364616	0	0
ref_mOTU_v3_00459	0.0011564	0	0	0	0	0	0	0	0	0.000569557	0.00317895	0	0.0010484	0	0	0	0.00341024	0	0	0.000852563	0	0	0	0.00419767	0	0.000966238	0.000380204	0.00108204	0.00032739	0.00263559	0	0	0.00175889	0.000607463	0	0	0.00284496	0.00367841	0.00249728	0.00149075	0.00128865	0	0.001699	0	0	0.000717323	0	0	0
ref_mOTU_v3_10723	0	0	0	0	0	0	0	0	0.00157165	0.00106224	0	0	0	0	0	0	0.000645004	0	0	0.000402744	0	0	0	0.00158636	0	0.0010111	0.000575288	0.00144196	0	0.00171017	0	0.000607342	0.00204859	0.000573922	0.00136514	0.000664662	0.000717452	0	0.000629772	0.00567035	0.00064995	0.000955393	0	0	0	0	0	0.000854623	0
ref_mOTU_v3_01473	0	0.00296633	0.00456476	0	0	0	0	0	0.00195654	0	0	0	0	0.00627239	0.00230909	0.00220709	0	0.00130419	0.00556419	0	0.00205014	0	0	0	0.00232818	0	0	0	0	0	0	0	0	0	0	0	0	0	0.00336368	0	0	0	0	0	0.00245865	0.00190728	0	0	0
ref_mOTU_v3_07404	0	0.000563373	0	0.000595695	0.00174874	0.00182171	0.00232579	0.00300036	0.00222955	0	0	0	0.000177628	0.00203119	0.00175419	0.00251505	0.00065429	0.000495389	0	0	0.00084767	0.00105203	0.000863464	0	0.00176869	0.000247177	0	0.00121568	0	0	0	0	0.000449949	0	0	0	0.00145556	0.00094099	0	0.000767664	0.00131861	0.00055611	0	0	0.00124887	0.00217342	0	0	0
ext_mOTU_v3_33866	0	0.000966794	0.00107831	0	0	0	0.00162428	0	0.00155706	0.000543343	0.00051209	0	0.00132561	0	0	0	0.00162761	0.00175128	0.000998179	0.000910714	0	0	0.000815594	0.000448398	0	0.00154821	0	0.00242639	0.00157374	0	0	0.00126271	0	0	0.000849646	0	0.00137487	0.000982328	0	0.000400694	0.00358271	0.00237098	0.0018212	0	0.00163055	0	0.0017377	0	0.000428219
ext_mOTU_v3_31464	0	0.00147457	0.00114977	0.00158005	0.00107996	0.000988079	0	0.00126113	0.0019973	0.00128176	0	0	0	0.00135389	0.00251646	0.000819298	0	0	0	0	0.00118783	0	0.00131707	0	0	0	0	0	0	0	0	0	0.00104951	0.000813472	0	0.00117701	0	0	0	0.000798618	0.000928429	0.000505614	0.00177991	0	0	0	0	0.000851142	0.000833763
ref_mOTU_v3_04620	0	0	0	0	0	0	0	0.000637762	0.000700515	0	0	0	0	0.00147257	0.00143205	0.000790221	0	0	0	0	0.00114834	0	0	0	0	0	0	0	0	0	0	0	0.000902897	0	0	0	0	0.00190519	0.00128768	0.00309471	0.00265789	0.00311924	0	0	0.00376489	0.00765081	0.00141432	0	0
ref_mOTU_v3_09114	0	0.000866653	0	0.000916375	0	0	0.00119261	0.00208169	0	0	0.000834	0.00166311	0	0	0.00269852	0	0.00301954	0.00152414	0.00325131	0	0.0047918	0.00215154	0	0	0	0.00076048	0.00179545	0	0.00154604	0	0	0	0.00207651	0.000478105	0.0027675	0	0	0	0	0	0	0.00079589	0	0.00147355	0	0	0.00107459	0.000711943	0
ref_mOTU_v3_07251	0	0	0	0.00162511	0	0.0029314	0	0	0	0.00156929	0	0.00442406	0.00145376	0	0	0	0	0	0	0.00237996	0	0	0	0.0011718	0	0.00134865	0.00159203	0	0.00137088	0	0.00191471	0.00164991	0	0.000847878	0	0	0	0	0	0	0	0.00141144	0	0	0	0	0	0	0
ref_mOTU_v3_08931	0	0	0	0	0.00306311	0	0.00151202	0.0013196	0	0	0	0	0	0.00145222	0.00188127	0	0	0	0.00412207	0.000509552	0.00303757	0.0010904	0.00100868	0	0	0	0	0	0	0	0	0	0.0012272	0	0	0	0	0	0	0.000896767	0.000770187	0.00201809	0	0	0.00109097	0	0.0014983	0	0
ref_mOTU_v3_08920	0.00149651	0	0	0	0	0	0.00242236	0	0	0.00126243	0.000423493	0	0.000832517	0	0	0	0	0	0	0.00165497	0	0	0.000883258	0.00499967	0.00111844	0.000772322	0.000911701	0.00202972	0.00235517	0.00170538	0	0.00188969	0	0.00048555	0.00113762	0	0.00275224	0	0.00173335	0	0.00206005	0.000654324	0	0	0	0	0	0.000723029	0
ref_mOTU_v3_00909	0	0	0	0.000355356	0	0	0	0.000359773	0	0	0	0.000330328	0	0.000403894	0.000784833	0.00119594	0	0	0	0.000294823	0	0.0012515	0	0.000351964	0	0.00071764	0	0.000399627	0.00126387	0.000368313	0.000418681	0.000330381	0	0	0.000465213	0.000750757	0.000397572	0.00632908	0	0	0	0.000474241	0.00445997	0.00171425	0	0.00476355	0.000640309	0.0012142	0
ref_mOTU_v3_01159	0	0.0017442	0.000894693	0.00122951	0.00147379	0.000554454	0.000800072	0.00209477	0.00153393	0.000593641	0.000559495	0.000557854	0.000549937	0.00139746	0.000905162	0.00259554	0.00135045	0.00255621	0	0.00180061	0.00160731	0.000721687	0	0	0.000668708	0.000510174	0.00240898	0.000251651	0.000518585	0	0	0.00249655	0.000464347	0.000962221	0.000928299	0	0	0	0.00032964	0	0	0	0	0	0	0	0	0.000477612	0
ext_mOTU_v3_28103	0	0	0	0	0	0	0	0	0	0	0	0	0	0	0	0	0	0.00315025	0	0.00277383	0	0	0.00274545	0.00136572	0	0	0.0018555	0.004652	0.00239663	0.00325573	0	0.00192296	0	0	0	0	0	0	0	0	0.00419264	0.00124916	0	0	0	0	0	0	0
ref_mOTU_v3_08166	0.000547954	0.000918153	0.00110573	0.00117896	0.00104156	0.00103886	0	0.000673622	0	0.000925911	0.00107124	0	0	0.000839817	0	0	0.00136108	0	0	0	0	0	0.00524467	0.00039781	0.00170999	0	0	0	0	0	0	0.00150033	0.000658997	0.000614109	0	0	0	0	0	0.00155426	0	0	0.00126796	0	0	0	0.00139093	0	0
ext_mOTU_v3_31508	0	0.000767309	0	0	0	0	0	0.0014547	0.000634355	0.00118054	0.00162562	0.00148531	0.00141528	0.00145568	0.00180004	0.00222656	0.00164934	0.000674715	0.0013108	0.000408946	0.00096593	0.000928641	0	0	0.00234872	0.000507275	0	0.000500442	0.000684408	0	0.00114103	0	0.000478004	0.000668209	0.00255428	0.000310176	0	0	0	0	0	0	0	0	0	0	0	0	0
ref_mOTU_v3_00562	0	0	0.00221396	0.00243399	0.00291757	0.00339558	0.00237578	0.0027646	0.000759156	0	0	0.000552174	0	0.00138323	0.00537568	0.00513822	0	0	0	0	0	0	0	0.000438761	0	0	0	0.000498177	0	0.00137743	0	0	0	0	0	0	0	0	0	0	0	0.00158548	0	0.00195695	0.00095398	0	0	0	0
meta_mOTU_v3_13484	0	0	0	0	0	0	0	0	0	0	0	0	0	0	0	0	0	0	0	0	0	0	0	0	0	0	0	0	0.00189462	0	0	0	0	0	0	0	0	0	0	0	0	0	0	0	0	0	0	0	0
ref_mOTU_v3_00490	0.00154052	0.00139377	0.000881595	0.00245063	0.00367189	0.0027628	0	0.000836953	0	0.0011699	0.000589762	0.00133732	0.00120106	0	0	0	0	0.000465006	0	0	0	0	0.000810507	0.00246753	0.00218785	0.0011654	0	0.00079757	0.00150159	0.00166801	0	0.00149622	0.00119339	0.000768898	0	0	0	0.000883278	0	0	0	0.000792164	0.00176788	0	0	0	0	0.00057248	0
ref_mOTU_v3_06609	0	0	0	0	0	0	0	0	0	0.00112921	0.00212851	0	0.00209215	0	0	0	0	0	0	0.000856269	0	0.00137277	0.00339004	0.00168637	0	0.000970439	0.00343672	0.00382947	0	0	0	0.00237444	0.000883269	0	0	0	0.00285733	0	0.0037622	0.00150696	0.00129425	0.00101562	0	0	0	0	0	0.000908502	0
ref_mOTU_v3_08925	0.00126003	0.00239965	0.00276954	0	0	0	0	0.00288196	0	0	0	0.00345369	0	0	0	0	0	0	0	0.000701195	0	0	0	0	0	0.0031585	0.00143089	0.00103865	0	0.0014359	0	0	0.000958263	0	0.00175056	0	0.0046499	0.00130524	0.00136054	0.00326981	0.00134361	0	0	0	0	0	0.0014877	0	0
ref_mOTU_v3_05510	0.00335188	0.00173048	0.00237703	0.00191769	0.00092112	0.00121585	0	0.00111585	0	0	0	0	0.000560833	0.00436488	0	0.0019004	0	0	0	0.000459072	0.00151551	0	0	0	0	0.000520282	0	0	0.00158658	0.000709583	0	0.000636504	0	0	0	0	0	0	0.0014855	0	0.000693886	0.00108901	0.00132764	0.000932081	0.0018175	0.000762469	0.00162434	0	0.00159705
ref_mOTU_v3_00467	0	0.000581401	0	0	0.000736896	0	0	0.00142669	0	0.00147037	0	0	0.000848668	0	0	0.000878227	0.000511512	0	0	0.00111899	0	0	0.00295382	0.000772581	0.00175124	0.000386477	0	0.00217165	0.000526406	0.00231693	0.000362154	0.00168947	0.00202714	0.000657758	0	0	0.00286883	0.00124218	0.000659281	0.00174182	0.00204121	0.000934609	0.000903837	0	0	0.000505954	0.0011125	0	0
ref_mOTU_v3_01319	0	0	0	0	0	0	0.00152519	0.000665551	0	0	0	0.000531723	0	0	0	0	0.0012872	0	0	0.0012872	0	0	0.000849355	0.00084502	0	0.00194511	0.0017221	0.00239863	0.000988589	0.00132641	0	0	0.000442597	0.000917149	0.00176963	0	0.00143178	0.00185123	0.0018852	0	0	0.00101784	0.00171011	0	0	0	0	0	0
ext_mOTU_v3_15692	0	0.00085797	0.00041421	0	0	0	0.00163949	0	0	0.000924582	0	0.000564956	0	0.00141525	0.00200004	0	0.00172252	0.00200733	0	0.000911768	0.000806418	0.000362085	0.000894161	0.00136203	0.00166823	0.00207952	0.00115058	0.00104144	0.00104074	0	0.00184773	0.000915237	0.00102602	0	0.000465746	0	0.000753654	0	0.00116973	0.00175051	0	0	0.00198217	0	0	0.00165202	0.0011302	0	0
ref_mOTU_v3_09470	0.00121146	0	0	0	0	0	0	0	0.000820408	0	0	0	0	0	0	0	0	0	0	0	0	0.000737705	0.00176805	0.0029317	0	0.000545723	0.000815733	0.00114842	0.00110944	0.00255098	0.00077478	0.000621297	0	0.000655719	0.00297895	0	0.00114681	0.00330066	0.000705221	0.00161963	0.00218345	0.00114227	0.00169487	0	0.00130545	0.0012706	0.0014738	0	0
ref_mOTU_v3_11883	0	0	0	0	0	0.000435891	0	0	0	0.00283845	0.00133759	0	0.00262948	0	0	0	0.00161427	0	0	0.00215237	0	0.00172534	0	0	0.00218187	0.00243935	0.00143979	0.0024065	0.00247958	0	0	0	0.00222024	0	0	0	0	0	0	0	0	0	0	0	0	0	0	0.00114183	0
ext_mOTU_v3_19062	0.000596933	0.00120124	0	0.00190524	0.000761256	0.00129718	0.00121762	0	0.00149965	0	0.000654489	0.000848989	0.00257324	0	0	0	0.000678843	0.000999633	0.00106621	0.000917598	0	0.000745544	0.00133146	0	0	0.000498773	0.000905435	0	0.000874498	0.000680248	0	0.00128954	0.000453971	0	0.000907555	0.00105742	0.00175718	0	0	0	0.0019956	0	0	0.000966448	0.001449	0.000772371	0	0.00048017	0
ext_mOTU_v3_28110	0.00224477	0	0	0	0	0	0	0	0	0	0.00166234	0	0	0	0	0	0	0	0	0.000831189	0	0	0	0.00106264	0.00218785	0.000407673	0	0.00241309	0.00100679	0.00103365	0	0.00299244	0	0.000768898	0.00222537	0	0.00360102	0	0.000790234	0	0.00815554	0	0	0	0.00231046	0	0	0	0
ext_mOTU_v3_19122	0.00056356	0.000576786	0.000872143	0.000609878	0.000707	0.000530906	0.000767613	0.000669929	0	0.000892502	0.0013318	0	0.000517608	0	0.000868439	0	0	0	0	0.000415489	0.000514033	0	0.000569962	0.00146489	0.000583747	0	0.000914471	0.000637572	0.00149264	0.000667568	0	0.000399211	0.00163353	0.00051288	0	0	0	0.00494703	0.00121703	0	0.0039168	0	0.001906	0	0	0	0.000922201	0.00030549	0
ext_mOTU_v3_19074	0	0	0	0	0	0	0	0.00179699	0	0	0.0057595	0	0.00141528	0	0	0.00222656	0	0	0	0	0	0	0	0.00114078	0	0	0.00619957	0.00129526	0.00266919	0.00179065	0	0	0.00119501	0	0	0	0	0	0	0	0	0	0	0.00254403	0	0.00192411	0.0037105	0	0
ext_mOTU_v3_29221	0.00207881	0.000562128	0.000432517	0	0.00107966	0	0	0	0	0.00101058	0.000952447	0.000539361	0	0	0.00462266	0	0.00114946	0.00435152	0.00185653	0	0	0	0	0.0007546	0	0	0	0	0.000882806	0.00118448	0	0	0	0	0.00158027	0.000769405	0.00127857	0.00165314	0	0	0	0	0	0	0.0016407	0	0	0	0
ext_mOTU_v3_24699	0	0	0	0.0013431	0	0	0.00174797	0.00381383	0.00502692	0	0	0.00060939	0	0.000763279	0.00197757	0.000945108	0	0.000558472	0.00119133	0	0.00438949	0.00236508	0	0	0	0	0	0.000549799	0	0	0	0	0	0.000700743	0.00101406	0	0.000820457	0	0.000720188	0	0	0.00174977	0	0	0.00210566	0.00163345	0	0.00104347	0
ref_mOTU_v3_10985	0	0	0	0	0	0	0.000821671	0.00286843	0.00315067	0	0.00229839	0	0.00112957	0	0.00185919	0.00177707	0.00277382	0.00210017	0	0.000429067	0.0016507	0	0	0	0	0.000767084	0	0.00103378	0	0	0	0.00256394	0.000953765	0	0	0	0	0	0	0	0	0.00109668	0	0	0	0	0	0.00196202	0
ext_mOTU_v3_31424	0	0.000175544	0.000316845	0	0	0	0.00144941	0	0.000578928	0.000438193	0.000825977	0.000570903	0.00116231	0.000715072	0.000273298	0	0.000305809	0.000647501	0.000329282	0.000747537	0.000363974	0.000326851	0	0.000929474	0	0.00069317	0	0.000515075	0.000617658	0.000315125	0	0.000638737	0.000294054	0.000145263	0	0.000204697	0.000680317	0.000879621	0.000298587	0	0.00184893	0.000914996	0.00121885	0.000655067	0	0.000677224	0.000652987	0.00064893	0
ext_mOTU_v3_24526	0.00125045	0.00277992	0.00326957	0.0012627	0.00282004	0.00405058	0	0.00111289	0.00488957	0	0	0.000889111	0	0.00274432	0.00104251	0.00113269	0	0	0	0.000461222	0	0	0.00142023	0	0.00145458	0	0	0	0	0	0	0	0	0	0	0	0	0	0.000675493	0.00154732	0.00108443	0.000273529	0	0	0	0.00102613	0	0	0
ref_mOTU_v3_07142	0	0.000594306	0	0.000628402	0	0.00056676	0.00327132	0.00214127	0.00235196	0	0.000571914	0.000570236	0	0.00428542	0.00277576	0.00176877	0.00138043	0	0.00334436	0	0.00246448	0.00221312	0	0	0	0	0.000615611	0	0	0	0	0	0.000949308	0	0.000948903	0.000462002	0	0	0	0	0.000695507	0	0	0	0	0	0	0	0
ref_mOTU_v3_00539	0.000569568	0.000542351	0	0	0	0.00155164	0.000248779	0	0	0	0.00138537	0	0.000944179	0	0.00168873	0	0	0.000279903	0	0.00423531	0.00100494	0.00201965	0.000615959	0.00242183	0.000851349	0.000237954	0.00188876	0.000452609	0.00162639	0	0	0	0.000144386	0	0	0	0.00117775	0.00212021	0.00082441	0	0	0.00066766	0	0	0.00043336	0.0023448	0.00113044	0	0
ref_mOTU_v3_11725	0.000998607	0.00100143	0	0	0	0	0	0.00114201	0	0	0.00270126	0	0	0	0	0	0	0	0	0.000672157	0	0.00236066	0	0.00072498	0	0	0	0	0.00104397	0	0	0.00102079	0	0.000524575	0.00297842	0	0.00122839	0.00192026	0	0.00156656	0.00162665	0	0	0	0	0	0	0.000570916	0
ext_mOTU_v3_27462	0	0.000797572	0.000951695	0.00338241	0.000859088	0.000683306	0	0	0.000945202	0.000897126	0	0	0.00094352	0	0	0.00151396	0.00119597	0	0.00268805	0	0.0012145	0.000793311	0	0	0.00100322	0	0	0	0.000570053	0	0	0	0	0.000395279	0.00102043	0	0.00267149	0.00106748	0.0012884	0	0	0	0.000986104	0	0	0.000821857	0	0.000525014	0.000854651
ref_mOTU_v3_05143	0	0	0	0	0	0	0	0.0019093	0	0	0	0	0	0	0	0.00127019	0	0	0	0	0	0	0	0	0	0.000490368	0	0.00253097	0	0	0	0	0.00116754	0	0	0	0	0.00193336	0.00129343	0.00117144	0.00120661	0	0	0	0.00242333	0	0.00172818	0	0
ext_mOTU_v3_22085	0	0	0	0	0	0	0.000820707	0	0	0	0	0	0	0	0.000928507	0	0	0.000565532	0.00344381	0.000461763	0.000888997	0	0.000914078	0	0.00302869	0	0	0.000516282	0.00110562	0	0.000772108	0.0019458	0.000476323	0.000999932	0.00505976	0.000841434	0	0	0.000676285	0	0	0.0010954	0	0	0	0.000766938	0	0.00101826	0
ext_mOTU_v3_22221	0	0.000175181	0	0	0	0	0.00108481	0.00142918	0.000681319	0.000268304	0.000505742	0	0.00115991	0	0.000272733	0.000885417	0	0.000908303	0.000328601	0.000603338	0.000363222	0.000326176	0.000911939	0.00138167	0	0.00109236	0	0.00309045	0.00061693	0.000513273	0	0.000638737	0.000679438	0.000236603	0	0.000204274	0.00110809	0.00192963	0.000297971	0	0.00184511	0.000482632	0.00121633	0.000297855	0.000986337	0.000720485	0.000651638	0.000647589	0
ext_mOTU_v3_28338	0	0.000743751	0	0.000468565	0	0	0.00181089	0.000692335	0.00151488	0.00151882	0.00143146	0.00135562	0.00152879	0.00142641	0.00129555	0.00222656	0.00239685	0.000508915	0.0013108	0.000873722	0	0.000928641	0.000679188	0	0.00078789	0	0	0.00125256	0	0	0.000754173	0.000475714	0.000460408	0.0007334	0.0016609	0.000555813	0	0	0	0	0	0	0	0	0	0	0	0.000728068	0
ext_mOTU_v3_19329	0.000994545	0	0.000897771	0	0	0	0.00189206	0	0	0.00116996	0.00130874	0	0.000982031	0	0	0	0	0	0.00295008	0.00146647	0	0	0.00159911	0.00183719	0.000814863	0.00151877	0.000548349	0.000907638	0.00231511	0.000621247	0.00342578	0.000291694	0.000418694	0	0.000828838	0	0.0013412	0.000433527	0.00110713	0.000773661	0.000804533	0.00106284	0.000730603	0	0	0	0.000643659	0	0
ext_mOTU_v3_19200	0	0.0011255	0	0	0	0	0	0	0	0.00229839	0	0.00215983	0	0	0	0	0.0039214	0.000989681	0	0	0	0	0.00172502	0.00171621	0	0	0	0	0	0	0	0	0	0	0	0	0.0029079	0.0018799	0.00510505	0	0.00263431	0	0.00173659	0	0	0	0	0.00184916	0
ref_mOTU_v3_00529	0	0.00111563	0.00858395	0.00554427	0.009898	0.00744743	0	0	0	0	0	0	0	0	0.000463168	0	0	0	0	0	0	0.000674654	0	0	0	0	0	0	0	0	0	0	0	0	0	0	0	0	0	0	0	0	0	0	0	0	0	0	0
ext_mOTU_v3_29379	0.000323791	0.00114836	0.000458347	0.00114449	0.00524817	0.00206446	0	0.000715428	0	0.000629619	0	0	0	0	0.00147131	0	0	0	0	0	0	0.00141122	0.0028353	0	0	0	0	0	0	0	0	0	0.000492489	0	0	0	0.000796589	0	0.000699237	0	0	0.00273529	0.000919132	0	0.000987492	0	0	0	0
ref_mOTU_v3_09108	0	0	0	0	0	0	0	0	0	0	0	0	0	0	0	0	0	0	0	0.000871425	0	0.00139707	0	0	0.00102249	0	0.000632609	0	0	0	0.00280429	0	0	0	0.00179704	0	0	0	0	0	0.00066669	0.0010336	0.00175798	0	0	0.000732585	0	0	0
ref_mOTU_v3_10722	0	0	0	0	0	0	0	0	0.00104328	0	0	0	0.000567571	0	0	0	0	0.00127084	0	0.000428264	0	0	0	0.00165754	0.000883369	0.000466219	0	0.00103621	0.000484789	0.000998701	0	0.000583462	0.000434085	0.000389881	0.000898519	0.00132266	0.000726976	0.00482792	0.000616315	0	0	0.000953444	0.00167722	0	0	0	0	0.000454388	0.000437369
ext_mOTU_v3_28245	0	0	0	0	0	0	0	0	0	0	0	0	0	0	0	0	0	0	0	0	0	0.00107577	0.00132829	0.00198227	0	0.00152096	0.00179545	0.000750237	0	0.00103718	0.00107968	0	0	0	0	0	0	0.00289511	0	0.00118092	0.00202846	0.00159178	0.0013372	0	0.00574663	0.00668687	0	0.000711943	0
ext_mOTU_v3_24513	0	0	0.00216858	0.000741047	0.00160948	0	0.00149267	0.00338491	0	0	0	0	0	0	0	0.00838816	0	0	0	0	0	0	0.00215986	0	0	0	0	0	0	0	0	0	0	0	0	0	0	0.00181176	0	0.00073902	0	0.0025883	0	0.00479208	0	0	0.00349466	0	0
ext_mOTU_v3_31345	0	0	0.000885584	0	0	0	0.00271693	0.00158079	0.00347267	0	0	0.00126293	0	0.000790927	0.0020492	0.00195868	0	0	0.00123449	0	0	0	0	0	0	0.000577493	0	0	0	0.00137743	0.00286774	0	0.000525619	0	0	0	0	0	0	0	0	0	0	0.00111898	0.0032729	0.00199451	0	0	0
ext_mOTU_v3_16099	0.000579452	0	0.00107535	0	0	0	0	0	0	0	0.000817292	0.00134099	0.000532141	0	0	0	0	0.00245789	0.00103499	0	0	0	0	0.000582557	0	0	0.000285772	0	0.000378767	0	0.00105805	0	0	0.000497143	0	0.00198067	0.000712783	0	0.00158481	0	0	0	0	0	0	0	0	0.00034884	0
ref_mOTU_v3_02016	0	0.000714502	0	0	0.00180107	0	0	0.00134576	0	0.000486363	0.0010807	0.00107753	0	0.00167531	0.00184361	0.00211461	0	0	0	0	0	0	0.00344242	0	0	0	0	0.000615068	0	0	0.00148424	0	0.000463817	0	0	0.000436506	0	0	0	0.00153024	0	0.000523921	0	0.00149649	0	0	0.000885935	0.00144606	0.000451852
ref_mOTU_v3_01358	0	0.00107326	0	0	0	0	0	0	0	0	0	0	0	0	0	0	0	0	0	0	0	0	0.00228653	0.000818279	0.00222442	0	0	0	0	0.00179065	0	0	0	0.00138608	0	0.00128819	0	0	0	0	0	0	0	0	0	0.00266489	0.00184981	0.00122915	0.00228066
ext_mOTU_v3_27849	0.00167653	0.0028029	0.00250915	0.00158493	0.00177626	0.0015265	0.00133042	0.00127819	0.00109477	0.00252716	0.000798626	0.00147916	0.000914474	0	0.00129203	0.00361419	0.00192765	0.00123233	0	0.000412013	0	0	0	0	0	0	0	0	0	0	0	0	0	0.000587129	0	0.000867303	0	0	0	0	0	0.00128702	0	0	0	0	0	0	0
ext_mOTU_v3_19037	0	0	0	0	0.000599242	0	0.0015557	0	0	0	0	0	0	0	0	0	0	0	0	0.000401856	0	0.000848758	0	0.000803032	0	0.0012	0	0.000591921	0.00100836	0.00103941	0.00131215	0	0.000377606	0.00031902	0.00150978	0.000855753	0.00135251	0	0.00128194	0.00128143	0.00134391	0.000967262	0	0.00333073	0.001746	0.00110182	0	0.000561708	0
ext_mOTU_v3_22088	0.00164386	0	0	0.00165511	0.00198395	0	0	0.00157625	0.0020649	0	0.000552548	0.00150191	0.00108622	0.00188119	0.00243697	0	0.00181792	0	0	0	0	0.003886	0	0	0	0	0	0	0.00125915	0.0037466	0	0.00168037	0.00125017	0.000701504	0	0	0	0	0	0	0	0	0	0.000976265	0	0	0	0.000471683	0
ext_mOTU_v3_15481	0.000423359	0.00142967	0.00203654	0.00119802	0.0052989	0.00234456	0	0.00142751	0	0.00281495	0.000629252	0.000599658	0.000591149	0	0	0.00168604	0	0	0	0.000696797	0.000761864	0	0	0.00121868	0	0.000286891	0.000308889	0.0010567	0.000532585	0	0	0	0	0	0	0	0	0	0.00212606	0.000425799	0.000543525	0	0.0019286	0	0	0	0	0	0
ref_mOTU_v3_09873	0	0	0	0	0	0	0	0	0	0	0.000555684	0	0.00112957	0	0	0	0	0.000451855	0	0.000909392	0	0	0.000644387	0.000540676	0.000858673	0.000741707	0.000734578	0.00103378	0	0.000691058	0	0	0.00111221	0.000406503	0.00321052	0.000464172	0.00149191	0.00233438	0.000953506	0.000786834	0.00279509	0.000539317	0	0.000930076	0	0.000742563	0.000740359	0	0
ext_mOTU_v3_22132	0.00156673	0	0	0	0	0	0	0.00137918	0	0.00163345	0.000558856	0	0.00113489	0	0	0	0.000674456	0.00245116	0.00295598	0.00346525	0	0.00369139	0	0	0.00180263	0	0	0	0.00102429	0	0	0	0	0.000633516	0	0	0	0	0.00130219	0	0	0	0	0	0	0	0	0.000943365	0
ext_mOTU_v3_28412	0	0	0	0	0	0	0	0.00120746	0	0.00132304	0.00387002	0.000964668	0.00292675	0.00120827	0	0.00149611	0	0	0.00188589	0.000778427	0	0	0	0	0	0	0.00208286	0	0	0.00240641	0	0	0	0.00055464	0	0.000668031	0	0	0.00114006	0	0	0	0	0	0	0.00258576	0	0.00070593	0.000467326
ref_mOTU_v3_10472	0	0	0	0	0	0	0	0	0	0.00207774	0.000361125	0	0	0	0	0	0	0	0	0.00167432	0	0	0.000828595	0.000824366	0	0.00121204	0	0	0	0	0	0.00108789	0	0.000894732	0	0	0.00151308	0.00207018	0.000936398	0.00168886	0	0.000510116	0.00333661	0	0	0.000695216	0	0.000444114	0.000870091
ref_mOTU_v3_07461	0.00108758	0.00106206	0.000637494	0	0	0	0.00184227	0	0	0.00793777	0.0011445	0	0.0014364	0	0.000926335	0	0	0.000706268	0	0.0010821	0.0020991	0	0	0.000598196	0	0.00185465	0	0.00120986	0.000530716	0.000712073	0.000741252	0	0	0.000328243	0	0	0	0.00244874	0	0	0	0.00128348	0	0	0	0	0	0.000818446	0
ref_mOTU_v3_02469	0.00183383	0	0	0.00061546	0	0	0	0	0	0	0	0.000558492	0	0	0	0.000866169	0	0.000511826	0	0	0.00160915	0	0.00178423	0.000645583	0.00182738	0.000255379	0.00120587	0.00251939	0	0	0.000362569	0	0	0.000321107	0	0	0	0	0	0.000396568	0	0	0	0.00217782	0.00289469	0.000748511	0.00216517	0.000382702	0
ext_mOTU_v3_29440	0.00237447	0.00180303	0.00233275	0.00559646	0.01003	0.00754673	0	0	0	0	0	0	0	0	0	0	0	0	0	0	0	0	0	0	0	0	0	0	0	0	0	0	0	0	0	0	0	0	0	0	0	0.00138631	0	0	0	0	0	0	0
ext_mOTU_v3_24555	0.00395061	0.0011432	0.00181637	0.00217428	0.00399639	0.00385513	0	0.00055342	0.000936353	0	0	0.000415775	0	0.000943852	0.00120427	0.00138611	0.0006422	0.000972469	0.00110703	0.000214067	0	0.000343193	0.000593518	0	0.000868006	0	0	0	0	0	0	0.000593609	0	0	0	0	0	0	0.000669224	0	0	0.000541981	0	0.00100345	0	0	0.000537294	0.000484815	0
ext_mOTU_v3_27970	0	0.00102905	0	0	0	0.000564781	0.00184227	0	0.00154987	0.00119962	0	0	0.0011113	0	0	0	0	0	0.00440766	0.0009731	0	0	0	0.00180077	0.00210149	0	0.00121701	0.000612502	0	0.00281211	0	0.00126125	0.000938346	0	0.00750357	0	0	0	0	0	0	0	0	0	0	0	0	0	0
ref_mOTU_v3_03585	0	0.00116413	0.00627001	0.00430822	0.00811513	0.00832632	0	0	0	0	0	0	0	0	0.000906197	0	0	0	0	0	0	0.00173482	0	0	0	0	0	0	0	0	0	0	0	0	0	0	0	0	0	0	0	0	0	0	0	0	0	0	0
ref_mOTU_v3_00472	0.00056715	0.0010801	0.00062919	0.00115827	0.000684484	0	0.00148633	0.000216198	0.00143494	0	0.000831764	0.000518176	0	0.00132569	0.00339892	0.00160729	0.000627201	0.000949758	0.00303904	0.00125441	0	0.00134071	0.00146851	0.000441256	0	0.000473887	0	0	0.000516226	0	0	0.000579745	0	0	0	0	0	0.00193336	0	0	0	0	0	0	0	0	0.000688631	0	0
ext_mOTU_v3_19206	0	0	0	0	0	0	0	0	0	0	0	0	0	0	0	0	0	0	0	0	0	0.00185184	0.00124157	0.0034123	0	0.00261819	0.00154535	0	0	0.0017854	0	0	0	0.000446891	0.000646705	0	0.00192723	0	0.00338341	0	0.00174591	0	0.00292682	0.00126829	0	0.00191847	0.00184981	0	0
ref_mOTU_v3_11001	0	0	0	0	0	0	0	0	0	0.00377803	0	0	0.00491934	0	0.00166215	0	0	0	0	0	0	0	0	0.000813986	0	0.000468417	0	0	0.00148467	0.0012777	0	0	0.000852683	0.00294489	0.00085232	0.00165991	0	0	0	0	0	0	0	0	0	0	0	0.00306965	0.00171827
ref_mOTU_v3_12171	0	0.000576786	0.000887592	0.00304939	0.00657943	0.00275027	0	0.000692716	0	0.00117786	0.000588411	0.00117337	0	0	0.000897978	0	0	0	0	0	0	0.000715959	0	0	0	0	0	0	0.00051447	0	0	0.000206395	0	0.000636389	0	0	0	0	0	0.00162723	0	0	0	0	0.000956143	0.00153568	0.00214553	0	0
ext_mOTU_v3_19126	0	0	0	0	0	0	0	0	0	0	0	0.000559131	0	0	0	0	0	0	0.00054654	0	0.000805495	0	0	0	0	0	0	0	0	0	0	0	0	0	0	0	0.00150558	0	0.00465218	0	0	0	0	0.0104634	0	0.000749368	0	0	0
ext_mOTU_v3_16089	0	0.000687467	0.000847247	0	0	0.000759164	0	0	0	0	0	0	0	0	0	0	0	0	0	0	0	0	0	0.000682375	0	0	0.000580356	0.000487633	0.000550682	0	0	0	0	0.000309083	0	0	0.00144755	0.00244874	0.00359892	0.00435975	0.00187692	0.00115378	0	0	0	0.0017681	0.00173049	0	0
ext_mOTU_v3_22429	0	0	0	0	0	0	0	0	0	0.0029716	0	0	0.00550566	0	0	0	0	0	0	0	0	0	0	0	0	0	0.000602933	0	0.00103836	0	0	0	0	0	0	0.000452488	0	0	0	0	0	0	0	0.000989669	0	0	0	0	0
ext_mOTU_v3_18321	0.000560016	0	0	0	0	0.00107333	0	0.000675858	0	0.00198369	0.000563841	0.000539958	0.00108795	0	0	0.00044901	0	0.000164947	0.0024615	0.000412876	0	0	0.00046246	0.0014148	0.00219439	0.000960004	0	0.000947073	0.000538271	0	0	0.000882107	0.000453934	0.000166458	0	0.00056821	0	0.000862418	0.000490143	0.000411151	0.00103552	0	0.00279338	0	0.00181359	0.00130178	0.00081655	0.000743614	0
ext_mOTU_v3_18466	0	0	0	0	0	0	0	0	0	0.00301998	0.00134494	0	0.00196627	0	0.00108793	0	0	0	0	0.000909159	0	0	0	0.00278781	0.00232141	0.00129768	0	0.0025604	0.00131908	0.000884916	0	0	0.00236223	0	0	0	0	0	0.00167695	0.0019044	0.00140414	0	0.00134178	0	0	0.00190174	0	0	0
ext_mOTU_v3_19398	0	0	0	0	0	0	0	0.000595493	0.00137238	0	0	0	0	0	0	0	0	0	0	0	0	0	0.000907693	0	0	0.000217545	0	0.000882543	0	0	0	0.00149213	0.00249266	0	0	0.00108053	0.000640532	0.000828181	0	0.00141759	0	0.000955393	0.00321038	0.00236331	0	0	0	0	0
ref_mOTU_v3_10137	0	0	0	0	0	0	0	0	0	0	0	0.000510588	0	0	0	0.000791874	0	0	0	0.000412013	0	0	0	0.00202858	0	0.00140084	0.000551217	0.000921316	0.00237323	0	0	0.000571255	0	0.000587129	0.000849646	0.000413676	0	0.000888822	0.00422395	0	0.00249102	0.00048869	0.0024632	0.00180956	0	0	0.00131964	0	0
ext_mOTU_v3_16040	0.000886098	0	0	0	0	0	0.00160198	0	0	0.00205536	0	0.00134099	0.00132196	0	0	0	0.000676	0	0	0.001352	0	0.00173482	0.00446057	0.000443781	0.00219386	0.000510757	0.0018088	0	0.00155754	0	0	0.000624851	0	0.000642214	0.00446297	0	0	0	0	0.000793136	0	0	0.000988156	0	0	0	0	0	0
ref_mOTU_v3_00464	0	0	0	0	0	0	0	0	0	0.00299603	0.00251055	0	0.00246767	0	0	0	0	0.00152935	0	0.000673306	0	0.00107945	0	0.000563811	0	0.00305232	0.000900792	0.0022584	0	0	0	0.000421389	0.000694536	0.00047974	0	0	0.00561698	0.0014525	0.00071561	0	0	0	0.00134178	0	0	0	0.00107827	0	0
ext_mOTU_v3_17262	0	0	0	0.000979804	0	0.00176738	0.00382548	0	0.00122239	0	0	0	0.00175299	0	0	0	0	0	0	0	0	0	0	0	0	0	0	0	0	0	0	0	0	0.00306719	0	0.00360177	0	0	0	0	0	0	0	0	0.0030722	0	0	0.00152244	0
ref_mOTU_v3_00375	0	0	0	0	0	0	0.00269766	0.00135172	0.00148472	0	0	0	0.00132196	0	0	0	0.00071972	0	0	0	0	0.00180939	0	0.00164414	0.000871797	0	0.00137057	0.00120986	0	0.00137589	0	0.00107259	0.00111185	0.000700318	0	0	0	0	0.00330585	0.00161963	0.0015133	0	0	0	0.00168735	0	0	0.000910774	0
ref_mOTU_v3_05132	0	0	0.000193968	0	0	0	0	0	0.000669754	0	0	0.00114314	0.00050759	0	0	0	0	0	0	0	0	0.0010776	0.00066528	0.00122742	0.00187018	0.000456654	0.00124564	0.000632743	0.000895898	0.000631732	0.00129871	0	0.000414596	0.000853005	0.00081064	0.00136272	0.00153908	0.000848018	0	0.00118294	0	0.00126027	0	0.00179083	0	0	0.00107643	0.00126257	0.00123679
ref_mOTU_v3_06803	0	0.00111685	0.000901908	0.000914946	0	0	0	0	0.000736656	0.000570182	0.000537385	0.000535809	0	0.000671116	0	0	0.000648544	0.000491038	0.00104748	0.00129709	0.00154379	0.000693168	0.000855882	0.000425757	0.000876581	0.000490013	0.000578445	0	0.000996185	0.0013366	0.000695686	0.000599473	0	0	0	0	0.00072139	0	0	0.00159724	0.000653517	0.00102566	0.000861623	0	0	0.00301474	0.00290685	0	0
ref_mOTU_v3_03753	0.000305288	0.000581401	0.000223673	0	0	0	0	0	0	0.000593641	0.000279747	0.00111443	0	0	0	0	0.00202568	0.000724655	0.00109058	0.000450153	0.000803654	0	0	0.00172427	0.00182529	0	0.000569075	0.000251651	0.00103717	0.00280385	0.000724309	0.000737221	0.000464347	0.00128296	0	0	0.00075107	0.00183523	0.00329641	0	0	0.000266964	0	0	0	0.00141296	0	0	0
ref_mOTU_v3_08802	0.00107785	0.00162015	0.000669108	0.00125241	0	0	0	0.000711264	0.00213724	0	0	0	0	0.000692397	0	0	0	0	0	0.000673306	0.00201489	0	0	0.000439257	0.00113472	0.00112725	0.00200865	0.000978642	0	0	0.0007378	0.000635763	0	0.00178757	0	0	0	0	0	0	0.00200946	0.000543874	0.00220488	0.00295717	0	0	0.0012531	0.000973017	0
ref_mOTU_v3_00532	0	0	0	0	0	0	0.000737685	0	0	0.00139074	0	0	0.000507055	0	0	0	0.00254118	0	0	0.0021321	0	0.000615016	0.00128394	0.00250235	0	0.000362739	0.000560955	0.000468796	0.00110548	0.000347898	0.000681473	0	0.000709081	0.00120709	0	0	0.00160107	0.00182734	0.000620291	0.001001	0.00136081	0	0.000448536	0	0	0.00114171	0.00132937	0.000898733	0
ref_mOTU_v3_00533	0.00153521	0	0.000562397	0	0	0	0	0	0	0	0	0	0	0	0	0	0	0	0	0	0	0	0	0.00396382	0	0.00733811	0.00433121	0	0.00124318	0	0	0.00398992	0	0	0	0	0.000375106	0	0.000658528	0	0	0.00127997	0	0.00236978	0	0	0	0	0.000934652
ref_mOTU_v3_06491	0.00230657	0.0023119	0.00339634	0.00518148	0.00416886	0.00109762	0	0	0	0.00123381	0.00116285	0.000833947	0	0	0	0	0	0	0	0	0	0	0	0	0	0	0	0	0	0	0	0	0	0	0	0	0	0	0	0	0	0	0	0	0	0	0	0	0
ext_mOTU_v3_24337	0.00308818	0.000877363	0.00189783	0.000652015	0.00186354	0.00207328	0	0.00136684	0	0	0	0.00141485	0	0.00148215	0	0.00183523	0	0.00129663	0.00213481	0	0.00611476	0.0014127	0	0	0	0	0	0	0	0	0	0	0	0	0	0	0	0	0	0	0	0	0	0	0.00188662	0	0	0	0
ref_mOTU_v3_00871	0	0	0.000492688	0.00112534	0	0.00132208	0.00219685	0	0.0010899	0	0.00051209	0	0	0	0.00096361	0	0	0.000935849	0	0.000359711	0.00118383	0.00171832	0	0.000855828	0	0.000844983	0.00116275	0	0.000763909	0	0.000662939	0.00171377	0	0.000162224	0.00110854	0	0.00110637	0	0	0.000725105	0	0.000393255	0	0.000904781	0.000882132	0.00150737	0.00145342	0.000517668	0
ref_mOTU_v3_08991	0	0	0	0.00120338	0.00288494	0	0.00313227	0.00273367	0.00300266	0	0	0.001092	0	0.00273551	0.00177185	0	0	0	0	0	0	0	0	0	0	0	0	0	0	0	0.00033147	0	0.000560729	0	0	0.00088473	0	0.00190093	0	0.00155078	0.00133189	0	0	0	0	0	0	0	0
ext_mOTU_v3_31929	0	0	0.00385643	0.000794553	0.00317628	0.00238989	0	0.00150487	0	0.00141922	0.000361564	0	0	0	0	0	0	0	0	0	0	0	0.00115171	0	0	0	0	0	0	0	0	0	0	0.000414546	0	0.000974074	0	0	0	0	0.00586556	0	0	0	0.00415428	0	0	0	0.00201664
ref_mOTU_v3_05256	0	0	0	0	0	0	0	0	0	0	0	0	0.00132196	0	0	0	0	0.000443346	0.00197979	0.000792523	0	0	0	0	0	0.00128276	0.00109329	0	0.000921422	0.000594553	0.00182118	0.00136946	0.00111622	0.000847878	0	0.00194881	0	0	0.00033578	0	0.00121999	0	0	0.00202569	0	0.000761581	0	0.00206793	0.000476575
ext_mOTU_v3_31459	0	0	0	0	0	0	0	0	0	0	0	0	0	0	0	0	0	0	0	0	0	0	0	0	0.00136274	0	0	0	0	0	0	0	0	0.000324824	0.00176727	0.000674871	0	0	0	0	0	0	0	0	0	0	0	0	0
ref_mOTU_v3_08881	0	0.00179445	0.000852784	0.00151099	0	0	0	0	0	0	0.00172684	0.000860885	0.000848668	0	0	0.0012827	0	0	0	0	0.00124021	0.00222743	0	0	0	0.000787305	0.00114807	0.00087902	0	0	0	0.00174479	0	0	0	0.000861599	0	0	0	0.00122258	0	0.000823964	0	0	0	0.00115379	0.00137426	0	0
ext_mOTU_v3_24681	0.00189117	0.0004502	0.00102026	0.000952057	0.00239578	0.00343467	0.00130856	0	0	0.000733353	0	0	0.000851672	0	0.00185544	0	0	0	0	0	0	0	0	0	0.000706695	0	0.00121032	0	0.00155617	0.00107756	0.000614344	0	0	0	0	0	0.00129367	0.000895378	0.00130172	0.0012269	0	0	0	0	0	0.00190728	0.00160505	0	0
ext_mOTU_v3_23999	0.000285698	0	0	0.00115061	0.00137922	0.000518874	0.000748731	0.0013069	0.00143549	0	0	0.00156617	0	0.00130778	0	0.00161932	0.00126379	0	0	0.000421266	0	0.00145837	0.000833912	0	0	0.00095487	0	0	0	0	0	0.000584086	0.000434549	0	0	0	0.000252376	0	0	0.00222417	0	0.000999331	0.00167901	0	0.00360778	0.00139935	0.000674637	0	0
ext_mOTU_v3_19066	0	0.0011144	0	0	0	0	0	0.000669196	0	0.00138887	0	0	0	0	0	0	0	0.000529392	0.00255149	0	0	0	0.000854007	0	0.00640561	0	0.000600402	0.00117751	0	0	0	0	0	0	0	0	0.0019386	0.000930683	0	0	0	0	0	0	0	0	0	0	0
ref_mOTU_v3_08269	0	0	0	0	0	0	0	0	0.00173858	0.00093761	0.00126828	0	0	0	0	0	0.00153063	0	0	0	0	0.00163595	0.00201997	0.00200966	0	0	0.00136519	0.0011409	0.0023511	0.00157726	0	0.00141482	0.0021052	0	0	0	0.00170255	0	0.00149448	0	0	0	0	0	0	0.00169481	0	0.000989737	0
ext_mOTU_v3_24771	0	0	0	0	0	0	0	0	0	0	0	0	0	0	0	0	0	0	0	0	0	0	0	0.000588565	0	0.00082362	0.00108652	0	0	0	0	0	0	0	0	0	0.00112532	0	0	0	0.00101944	0.000861969	0	0	0.00263537	0.000992714	0.000957186	0	0
ext_mOTU_v3_24752	0.000978612	0.000504688	0.000388321	0.00106729	0.000610013	0.000481297	0	0.00121225	0.00133154	0.000515314	0	0	0.000466311	0.000303267	0.00157146	0.000375512	0.000586135	0	0	0.000772458	0.000681446	0	0.00154704	0	0	0	0.00104556	0	0	0	0.00117547	0	0.000403079	0	0	0	0.00065197	0.00168594	0.00106994	0.0013754	0.00101552	0	0.000778709	0.000858106	0.0033465	0	0	0	0
ref_mOTU_v3_04827	0.00285189	0.00161771	0	0	0	0	0.00243925	0	0.00187981	0	0	0	0	0	0	0	0.00165497	0	0	0.00110332	0	0.00176884	0	0	0	0	0	0.000511485	0	0	0	0	0.000471897	0.00157226	0.00160932	0.00110777	0.000763282	0	0.00201	0	0.00184053	0	0	0	0	0	0	0	0.00229343
ref_mOTU_v3_10860	0	0	0	0	0	0	0.000753567	0	0.000722383	0.000559135	0.000526973	0	0	0	0	0	0	0.000963048	0	0.00127196	0	0	0.000839298	0.000417507	0	0.000480519	0.00283619	0.000948092	0	0.0013107	0	0	0	0.000302097	0.000874339	0.000851398	0	0	0	0	0	0	0	0	0	0	0.000678994	0	0
ext_mOTU_v3_14875	0.000814413	0.000658971	0.00358013	0.0102105	0.00189642	0.00443732	0.00149586	0	0.000759156	0	0.00104606	0	0	0.00128578	0.00069847	0.000965828	0	0	0	0	0	0	0	0	0	0	0	0	0	0	0	0	0	0	0	0	0	0	0	0	0	0	0	0	0	0	0	0	0
ext_mOTU_v3_19017	0	0.00146871	0.000831057	0	0	0	0	0	0	0	0	0	0	0.000705989	0	0	0.00106072	0	0.00199636	0	0.00162401	0	0	0	0	0	0	0	0.000814654	0	0	0	0	0	0	0	0.0019386	0	0.00168445	0.000832892	0.00165837	0.000795248	0	0	0.00127186	0.00279226	0.00104491	0	0
ext_mOTU_v3_19248	0	0	0	0	0	0	0	0	0	0	0.000568592	0.00094232	0	0	0	0	0	0.000863583	0	0.00228736	0	0.00121907	0	0	0	0.0014262	0	0.000850172	0	0	0	0.000700154	0	0	0.00104136	0.000507018	0	0.00328075	0.000670001	0	0.000763275	0	0	0.000554469	0	0	0	0	0
ref_mOTU_v3_02580	0	0.000868132	0	0	0	0.00165579	0	0	0	0	0	0	0	0	0	0	0	0	0	0	0.00119999	0.0010776	0	0	0	0	0	0	0.000774338	0	0.00108152	0	0	0.000478921	0.00138611	0	0	0	0	0.00118294	0	0	0	0	0.00143911	0.00111638	0	0	0
ext_mOTU_v3_27356	0	0.00114836	0	0	0.00145549	0	0	0	0	0.00351763	0.00221019	0.00110186	0	0	0	0.00170887	0.00133369	0.00100979	0	0	0.00158735	0	0	0	0	0	0	0.00198821	0	0	0.00143063	0	0	0.00126703	0.00183355	0	0	0	0.00130219	0	0	0	0	0.00195253	0	0.00147675	0.0014239	0	0
ref_mOTU_v3_11789	0	0	0	0	0.000760358	0	0	0	0	0.000512264	0.000577309	0	0.00113489	0	0	0	0	0.000711992	0	0	0	0	0	0.000846029	0	0	0.000621419	0.000882543	0.00267549	0	0.00074737	0.00064401	0.000958263	0.000992857	0	0	0.00143349	0	0	0	0	0	0	0.00173341	0	0	0.00371925	0.000492819	0.00116965
ref_mOTU_v3_06770	0	0	0	0.000596355	0	0	0.00304375	0.00135471	0	0	0.00106426	0.000541155	0	0	0	0	0	0	0.00207448	0	0	0.00549109	0	0	0	0	0	0	0	0	0.00137776	0	0.000900895	0	0.00176579	0	0	0	0	0	0	0.00101562	0	0	0	0	0.00822764	0	0
ext_mOTU_v3_29141	0	0	0	0	0.00179107	0	0	0.000692716	0.00131251	0	0	0.00110685	0.000545572	0	0	0.000906625	0	0	0	0.00218824	0.00239183	0.000715959	0	0	0.000905403	0	0	0	0	0.00121015	0	0	0.000794641	0.000318195	0.00368372	0	0	0.000963394	0	0	0.000675005	0	0	0	0	0	0	0	0
ext_mOTU_v3_15970	0	0	0.000908186	0.000555121	0.00243315	0	0	0	0	0	0	0.000514896	0	0	0	0	0	0	0	0	0	0	0	0	0	0	0	0	0	0	0	0	0.000764711	0	0.00753839	0.00066285	0	0	0	0	0	0	0	0	0	0	0	0.000700456	0.000949832
ext_mOTU_v3_24737	0	0	0	0.00121976	0	0	0.00238117	0.00346358	0.00152175	0	0.000555054	0	0	0.000693182	0.000897978	0.000858312	0.00133974	0.000507184	0	0	0	0.000715959	0	0	0	0	0	0.000499307	0	0	0.00143712	0.00123837	0	0.000318195	0.00184186	0	0	0	0.00115605	0.00069459	0.00238619	0.00105938	0.000889953	0	0.000956143	0	0	0.000947644	0
ref_mOTU_v3_01786	0.00094891	0.00110833	0.000415088	0	0	0.000861717	0	0.001387	0.00111757	0	0.000277842	0	0	0	0	0	0	0	0.00108315	0	0	0	0	0.000440255	0	0.0010134	0.000578479	0.000233504	0.000498122	0	0	0.00123977	0	0.000159278	0	0	0.000745955	0	0.000654791	0.000262278	0.0017408	0	0	0.000981806	0	0.00297025	0.000334457	0.00047436	0
ref_mOTU_v3_07470	0	0	0	0	0	0	0	0	0	0	0	0.000511122	0	0	0	0	0.00149198	0	0	0	0	0	0.00196896	0.000502415	0	0	0	0	0	0.00063751	0	0	0	0	0	0	0	0	0.00127554	0	0	0.00170826	0	0	0.00638878	0	0.000660509	0	0
ext_mOTU_v3_23882	0.00170145	0.00110833	0.00313911	0.000985006	0	0.00143961	0	0.00104979	0	0	0	0	0	0.00127249	0.00272171	0.00130074	0	0	0.00283163	0	0	0.00108501	0	0	0	0	0	0	0	0	0.0021779	0	0.000698116	0	0	0	0	0.00124227	0	0	0.0017408	0.00160545	0	0	0	0	0.000935884	0	0
ext_mOTU_v3_27676	0	0	0.000432996	0	0	0	0.000774406	0	0	0.00172379	0	0.000269979	0.00132196	0	0	0	0.00253618	0.00179653	0	0	0	0	0	0.000968586	0.00176674	0.000246904	0	0.00194862	0.0010039	0.0026939	0	0.00120823	0.00108297	0	0	0	0.000869509	0	0.00127626	0	0.00131716	0	0.000868295	0.000956826	0	0	0.000232591	0.000231145	0
ext_mOTU_v3_15708	0	0	0.000399824	0.00119536	0	0.00419435	0	0.00352147	0	0	0	0	0	0	0	0	0	0	0	0	0	0	0	0	0.00177459	0.00385938	0	0	0	0.00175453	0	0	0.000451449	0	0	0	0.00146041	0.00377651	0	0.0019977	0	0.00134636	0	0	0	0	0	0.00120435	0
ref_mOTU_v3_04132	0.00123977	0	0	0	0	0	0	0	0	0.000756282	0	0.000437385	0	0	0	0	0	0	0	0.000705885	0	0	0.00139733	0.0020417	0	0.000524974	0	0.000493157	0	0	0	0.00489355	0.000454987	0.000314275	0	0	0.000735931	0.000951527	0.00413528	0.00248459	0.00066669	0.00108414	0	0	0.00151132	0.0011724	0	0	0
ext_mOTU_v3_19180	0	0	0	0	0	0.000510144	0	0	0	0	0	0	0	0	0	0	0	0	0	0.00119666	0	0	0	0	0	0.00240001	0	0	0	0	0	0	0	0	0	0	0.00353326	0.00193999	0.0124058	0.00372689	0	0	0	0	0	0	0	0	0
ref_mOTU_v3_09310	0	0	0	0.00116937	0	0	0.000760938	0	0	0	0.00106426	0	0	0	0	0	0	0	0	0.00214067	0	0	0.00339004	0.000843184	0	0.00291132	0.00114557	0	0	0.00264705	0	0	0	0	0	0	0.00142867	0	0.00472307	0	0	0	0.00170639	0	0.0018333	0	0	0	0
ref_mOTU_v3_00201	0	0	0	0.00061546	0	0.00132193	0.000800988	0	0	0	0	0.00266006	0	0	0.000277608	0.000866169	0	0	0	0	0	0.000722512	0	0.00105685	0	0	0.00143587	0	0.00123641	0	0.00145027	0.000596201	0.000464878	0.000642214	0	0.000452488	0.0035814	0.00194443	0.00157186	0	0	0.000163753	0	0	0	0	0.000721723	0.000478159	0
ref_mOTU_v3_12044	0.00230282	0.00285155	0.00288735	0.00347489	0.00416527	0.00250722	0	0	0	0	0	0	0	0	0.00204655	0	0	0	0	0	0	0	0	0.000835915	0	0	0	0	0	0	0.00136588	0	0	0	0	0	0	0	0.00124326	0	0	0	0	0	0	0	0.00135945	0	0
ext_mOTU_v3_19549	0	0	0	0	0.000673052	0.00151925	0	0	0.000700515	0	0	0.000509522	0	0	0.00165348	0.00553154	0.00123345	0.00233474	0.00398438	0.000411152	0.00146805	0	0	0	0	0.000931945	0	0	0	0	0	0	0	0	0.00169574	0	0	0	0	0	0	0	0	0.000902893	0	0	0.00065844	0.000436233	0
ref_mOTU_v3_08426	0	0	0	0	0	0	0	0	0	0	0.0010483	0	0	0	0	0	0	0	0	0	0	0	0.000834805	0.000415272	0.000854995	0.000610975	0	0.00101472	0.00184456	0	0	0	0.000556094	0.00138621	0.000869659	0.00042342	0.00151425	0.00272927	0.000961451	0.00115533	0.00121007	0.000500201	0	0	0.00090291	0	0	0.000849412	0
ext_mOTU_v3_29229	0.00317065	0.00301914	0.00332156	0.00365927	0.00109657	0.00165016	0	0.000857845	0.000773149	0.00055318	0	0	0	0.000704363	0	0.000872156	0	0	0	0	0.000810135	0	0	0	0	0	0	0	0.00048324	0	0.00073015	0	0.000468092	0	0	0	0	0	0	0	0	0	0	0	0	0	0	0	0
ext_mOTU_v3_22190	0	0	0	0	0.00165754	0.00103004	0.00192325	0	0	0.00153226	0	0	0	0	0	0	0.00138691	0	0	0	0	0	0.00165543	0	0	0	0.00155446	0	0	0	0	0.00115949	0	0.000339767	0	0	0	0	0	0.00323705	0	0.00126037	0	0	0	0	0	0.00133473	0
ext_mOTU_v3_28362	0	0.00128284	0.000402704	0	0	0	0	0	0	0.000534399	0	0	0	0	0	0.000778839	0	0	0	0	0	0	0	0.000199519	0	0.000459261	0.000542143	0.000453075	0	0	0.000217342	0	0	0	0	0	0.000676118	0.00174838	0	0.00285268	0	0.000480645	0.00080755	0	0	0	0.000648956	0.000429949	0
ref_mOTU_v3_00517	0.0011665	0	0.000220399	0	0	0	0	0.00199412	0	0.00056707	0.00147908	0.000549687	0	0	0	0	0	0.000408526	0	0.00238005	0	0	0	0.00133899	0.00076491	0.000974677	0.00144374	0	0	0.00174949	0.00138378	0.00119763	0.000457549	0	0	0	0.000740075	0.000445343	0.00165767	0	0	0.000263056	0	0	0	0.00118416	0.00137726	0.00182494	0
ref_mOTU_v3_00911	0	0	0	0.000357892	0	0	0	0.000406504	0	0	0	0.000324765	0.000996263	0.000406778	0.00161967	0.00050368	0	0.000914798	0	0.000268496	0	0	0	0	0	0.000759121	0.00211655	0	0.000905713	0.000405071	0.00042167	0.000367812	0	0.00170802	0.000553689	0.00318654	0.00043725	0	0	0	0	0.00093251	0.000802595	0	0	0	0	0.000834153	0.00248182
ref_mOTU_v3_11906	0	0	0	0	0	0	0	0	0	0.00284622	0.00268251	0	0.00527337	0	0	0	0	0	0	0	0	0	0	0	0	0	0.00144374	0.00120655	0	0	0	0	0.00222632	0.000825434	0	0	0	0	0	0	0	0	0	0	0	0	0	0.00114496	0
ext_mOTU_v3_15712	0.00257783	0.000613662	0.000472169	0.000648869	0	0.00117044	0.000844467	0	0	0.000626582	0	0.00235523	0.00162552	0	0	0	0.000712694	0.00060649	0	0	0	0	0	0.000453643	0	0.000522107	0	0	0	0.000712073	0	0	0	0	0	0	0	0.00207272	0.000695864	0.000836189	0	0	0	0	0.00101727	0.000765144	0	0	0
ext_mOTU_v3_31449	0	0	0	0.00125847	0	0.000592365	0.00193388	0.00125309	0.000773149	0	0	0	0	0.00140873	0	0	0	0.000937373	0	0	0	0.0013551	0	0.000793179	0	0	0.00107763	0	0	0.0017596	0	0	0	0	0	0	0	0	0	0	0.00146909	0	0.000931359	0.00099651	0	0.00133783	0	0	0
ext_mOTU_v3_27131	0	0	0.000412899	0	0	0	0	0	0	0	0	0	0	0	0	0	0	0	0	0	0	0	0	0.00176302	0	0.00507275	0.00718586	0	0.00103128	0	0.00288077	0	0.00184683	0.000637836	0.00184605	0	0.00298721	0	0	0	0	0	0	0	0	0	0	0	0
ext_mOTU_v3_19319	0.00111535	0.00117379	0	0	0	0	0	0	0	0.000982661	0	0	0.00131834	0	0	0	0	0	0	0.00086189	0.000734026	0.000724116	0	0	0.00241166	0	0	0	0	0	0	0.00299244	0.00055658	0	0	0	0	0.00232798	0.00201533	0.00159461	0	0.000487669	0.00430103	0	0	0	0.00110085	0	0.00093894
ref_mOTU_v3_09316	0	0	0.000666828	0	0.00109844	0.000826485	0.00153187	0	0	0.00212015	0	0	0	0	0	0	0.000624549	0.000762071	0.00208809	0	0.000512908	0	0.000568715	0.000282906	0.00058247	0.00195362	0	0.00289096	0	0	0.00277361	0.000487816	0.00177813	0.000204703	0	0	0	0	0.00093605	0	0	0.00102229	0	0	0	0	0.000460092	0.000304822	0
ext_mOTU_v3_29128	0.000905517	0.000431123	0	0.000911716	0	0	0	0.000517776	0	0	0	0.000827325	0	0.000259062	0	0	0.000500698	0	0.000808694	0.0003338	0.00059593	0.0010703	0	0	0.0013535	0	0.00133974	0.00111963	0.000384544	0.000515951	0	0	0	0.000237837	0	0.000335148	0.000556937	0	0.000488874	0	0.00151361	0.00158369	0.0013304	0	0.00183557	0.00110881	0	0	0
ext_mOTU_v3_24786	0.000284178	0	0.00249848	0.00171674	0.00137188	0.00103223	0.000744748	0	0	0	0.000520806	0.000778918	0.00051191	0	0.00123641	0.00241606	0.00125707	0.000951779	0.00101517	0.000419026	0.00224425	0	0	0	0.00169908	0	0	0	0	0	0	0	0	0	0	0	0.000699134	0	0.000613693	0	0.000633356	0.000248504	0.000835041	0	0	0	0	0	0
ref_mOTU_v3_00519	0	0.00139377	0.00148893	0.0023136	0	0.00132917	0	0	0	0.00142311	0	0.000510588	0.00103483	0.00394443	0	0.00325605	0	0	0.00102608	0.00107913	0	0	0	0	0	0	0.000609206	0.00155035	0	0	0	0	0	0	0	0	0.000253251	0	0.000666903	0.000400694	0.000688271	0.000540101	0	0	0	0	0	0.000898733	0
ext_mOTU_v3_22346	0	0.00118308	0.000789169	0.002169	0.00130259	0	0.0020083	0.00142087	0	0	0	0.00113517	0	0.00123388	0	0	0	0	0	0	0	0	0	0	0	0	0.00122265	0.000887881	0	0	0	0	0	0	0.00327525	0	0	0	0	0	0.000990744	0.000791481	0	0	0	0	0.00127175	0	0
ref_mOTU_v3_06050	0.00117937	0	0	0	0	0	0	0.00134873	0	0	0	0.00107753	0	0	0	0	0	0	0	0.000869501	0	0	0	0	0.00176284	0	0	0	0	0	0	0	0	0.00123906	0.00179307	0.00436506	0	0	0	0.00153024	0	0	0.00173276	0	0	0	0	0	0
ref_mOTU_v3_07321	0.00148404	0.00207643	0	0	0	0	0	0	0	0.00120659	0.000568592	0	0.000558879	0	0	0	0.00137241	0.000519554	0	0.000914945	0.000816721	0.000366711	0.000905584	0.00135144	0	0.00155541	0	0.000511485	0.000527018	0.00212133	0	0.000634286	0	0	0.000943393	0	0.00152656	0	0	0.000805111	0	0	0.00182332	0	0.00195893	0	0	0.000485378	0
ext_mOTU_v3_19078	0.00128611	0	0.00075855	0	0	0	0	0	0	0.00305551	0.00143146	0.00143565	0.001407	0	0	0	0.00173772	0.00131569	0	0.00115171	0.00620468	0.00185728	0.00183893	0	0	0	0	0.00128769	0	0	0	0	0	0	0	0	0	0	0	0	0	0	0	0	0	0	0	0	0
ext_mOTU_v3_18308	0.000800982	0	0.00107241	0	0.00140476	0.00105696	0	0	0	0.000284467	0	0	0	0	0	0	0.000446579	0.00103117	0	0	0.00295461	0	0	0.00162968	0	0.000748961	0	0.00185037	0	0	0	0.00229462	0.000509791	0	0.00341286	0	0	0	0	0	0	0.000511706	0.00164903	0.000542642	0	0	0.00172818	0	0
ext_mOTU_v3_15936	0.00142849	0	0	0	0	0	0	0	0.00358874	0	0	0.000572241	0	0	0	0	0	0	0	0.000829229	0	0	0	0.000777283	0	0.00119359	0.00140899	0	0	0	0	0	0	0.000590837	0	0	0.00164099	0.000996147	0	0	0	0	0	0	0	0.000766938	0	0	0
ext_mOTU_v3_22110	0	0	0	0	0	0	0	0	0.000567761	0.00396932	0	0	0	0	0	0	0	0	0	0	0	0	0.000792386	0	0.0016231	0	0	0	0	0.00140606	0	0.000394026	0	0.000511924	0.000990562	0	0.00133574	0.00345412	0.00266453	0.00140894	0.000325686	0.000505614	0	0.000936116	0	0	0	0.00131833	0
ref_mOTU_v3_06378	0	0	0	0	0	0	0	0	0	0	0	0	0	0	0	0	0	0	0	0	0	0	0	0	0	0	0	0	0	0	0	0	0	0	0.00113762	0	0.00139234	0	0	0	0	0.00130865	0	0	0	0	0	0	0
ext_mOTU_v3_14659	0.000849372	0.00131454	0.000841781	0.00325973	0.0033803	0.00287789	0	0	0.00354741	0	0	0	0	0.000636861	0.000825017	0	0	0	0	0.00109412	0	0	0	0	0	0	0	0	0	0	0.00176047	0	0	0	0	0	0	0	0.00149062	0	0	0	0	0	0	0	0	0	0
ref_mOTU_v3_05178	0.00120872	0	0.000442792	0	0	0.000548809	0	0	0	0.00117519	0	0.000552174	0.00206808	0	0	0	0.000334176	0.000506036	0	0.000222785	0	0	0.000882023	0.000438761	0	0.000489182	0.000558816	0	0	0	0.000672078	0.00251668	0	0.00129331	0	0	0.00110558	0	0.00130514	0.000784164	0.000673478	0	0.00177588	0.00199302	0.00095398	0	0.000713558	0	0
ext_mOTU_v3_27832	0.00206835	0.00296633	0	0	0.00195409	0.000927623	0	0	0	0.00191924	0	0	0	0	0.00151437	0.00220709	0	0.000855327	0	0	0.00134454	0	0	0	0	0	0	0	0	0	0	0	0	0	0	0	0.00125657	0.00265536	0.00185489	0	0	0	0	0	0	0	0	0.00130597	0
ext_mOTU_v3_22335	0	0.000980485	0	0.00120879	0	0.00141442	0	0.00129995	0	0	0	0.000944143	0	0	0.00172177	0.00220709	0	0	0	0	0	0	0	0	0	0	0	0	0	0	0	0	0.000818897	0	0	0	0	0	0.00114351	0.00178937	0.00224309	0	0	0	0	0	0	0.00042644	0
ref_mOTU_v3_12174	0.00307928	0.00455847	0.000590882	0	0	0	0	0	0.00193399	0.00196238	0	0	0	0	0	0	0.00211765	0	0	0.00113511	0	0	0	0	0	0.000800003	0	0.00157845	0	0	0	0	0	0.00077101	0	0	0	0.00152278	0	0	0	0	0.0014067	0	0	0.00179725	0	0	0
ext_mOTU_v3_27898	0	0	0	0	0	0	0.00129762	0	0	0.000481405	0	0	0.000445964	0.000566623	0.000734028	0	0	0	0	0	0.000651712	0.000585242	0	0	0	0	0	0	0	0	0	0	0.000755741	0.000801851	0.0019683	0.00110468	0	0	0.00123792	0	0	0	0	0	0	0	0	0.00122303	0.000758809
ref_mOTU_v3_00385	0	0.00169353	0.00219165	0.000602365	0	0.00106525	0	0	0.00184366	0.000924198	0.000548217	0.00151121	0	0.000684644	0	0	0.000775129	0.000500936	0	0	0.00290277	0	0	0.00173735	0	0.00049989	0	0	0	0.00132641	0	0	0.000652248	0	0	0	0	0	0.00119065	0	0.000614401	0.000964267	0	0	0.000870298	0.000732585	0	0.00043128	0
ext_mOTU_v3_22266	0	0	0	0	0	0	0	0	0	0	0	0	0	0	0	0	0	0	0	0.000776891	0	0	0	0	0	0	0	0	0	0	0	0	0	0	0	0	0	0.000837982	0	0	0	0	0	0	0	0	0	0	0
ext_mOTU_v3_28151	0.00120463	0.00167896	0	0	0	0	0.000770147	0.00134428	0.00249968	0	0.00107714	0.000536988	0	0	0	0	0.000649971	0	0	0.000433316	0	0.00208408	0	0	0	0	0	0.000980969	0.00051157	0	0.00071451	0.00108812	0.000452522	0	0	0	0.000740909	0	0.000809017	0.000762597	0.00130991	0	0	0	0	0.00147508	0.00109132	0.000465449	0
ext_mOTU_v3_18355	0	0	0	0	0	0	0	0	0	0.00331555	0	0	0	0	0	0	0.000628536	0	0.00203034	0.000838051	0	0	0.00165895	0	0	0.00284937	0	0	0	0	0	0	0	0	0	0	0	0.00542371	0.00368215	0	0	0	0	0	0	0.00278382	0	0	0
ref_mOTU_v3_06154	0	0	0.0016158	0.0027756	0.00199624	0.000500668	0.00072246	0.00126104	0.00415538	0	0	0.00100748	0.00198636	0	0	0.0015625	0.00142087	0	0	0.000406485	0	0	0	0	0	0	0	0	0	0	0	0	0	0	0	0	0.00135642	0	0	0.000715377	0.0012288	0	0	0	0	0.000675127	0	0	0
ref_mOTU_v3_08236	0	0	0	0	0	0	0.000857921	0.00270343	0.000716215	0	0	0	0	0	0	0	0	0	0	0.000852563	0.00119795	0.0020218	0.00144733	0.000475324	0	0	0.00163147	0.00161908	0	0	0	0	0.00119501	0	0	0	0	0	0	0	0	0.0007232	0	0.00254403	0.00130545	0	0	0	0
ext_mOTU_v3_24590	0.00156063	0.000608986	0.000746574	0	0	0	0.00198882	0.00146278	0	0	0	0.00138671	0	0.00173689	0	0.000737129	0	0	0	0	0	0.000896983	0.00075921	0	0	0.000949791	0	0	0	0.000592816	0	0	0.000395622	0	0	0	0	0	0.00245477	0.00107494	0	0.00090981	0.000764302	0	0.00160847	0	0	0.000797085	0
ref_mOTU_v3_04677	0.000564155	0	0.00132988	0	0	0	0	0	0	0.00174491	0	0	0.000508126	0	0	0	0.0012844	0.00291741	0	0.000636099	0	0	0.00169502	0.000843184	0.00173601	0	0.000556456	0.000957367	0	0	0	0	0.00046014	0.000546573	0	0	0.004286	0	0	0	0	0	0	0	0	0	0.00274255	0.000473285	0
ref_mOTU_v3_05888	0	0	0	0	0	0	0	0	0	0	0	0	0	0	0	0	0	0	0	0	0	0	0	0.00085058	0.00181071	0.000757898	0	0	0.00274177	0	0.000626874	0	0.000464878	0.000579357	0	0.000713852	0.00118626	0	0.000775001	0.00216025	0.00179865	0.00109412	0	0.00202569	0	0.00111069	0.0011386	0.000561445	0
ref_mOTU_v3_05670	0	0.000313255	0.000749862	0.00440702	0.0135874	0.00379265	0	0.00117045	0	0	0	0	0	0	0	0	0	0	0	0	0	0	0	0	0	0	0	0	0	0	0	0	0	0	0	0	0	0	0	0	0	0	0	0	0	0	0	0	0
ref_mOTU_v3_06272	0	0	0	0	0	0	0.000814975	0	0	0	0	0	0	0	0	0	0	0	0	0	0	0	0	0.000803032	0	0.000747742	0.0014477	0.00241972	0	0	0.00174113	0	0.00111622	0	0.00189118	0.000662436	0	0	0	0.00162342	0	0.0011146	0	0.00175095	0	0	0.00105659	0.00125117	0
ext_mOTU_v3_19276	0	0	0	0	0	0	0	0	0.000816416	0	0.00119114	0	0	0	0	0	0	0	0	0.000958355	0	0	0	0.00330298	0	0.00271534	0.000641075	0	0.00110404	0.000740659	0	0.00066438	0.000494287	0	0.000988152	0	0.000799497	0	0.00140358	0	0.00217283	0	0	0	0	0	0	0	0
ref_mOTU_v3_03208	0	0	0	0	0.00151003	0.00170426	0	0	0	0	0	0	0.00140407	0.000715909	0	0.00175849	0.000691831	0.000519554	0	0.000457473	0	0.000492955	0.000905584	0	0	0.000518469	0.00122407	0.00153446	0.00105404	0.00282844	0.000736086	0.000634286	0.000471897	0	0	0	0	0	0	0	0.000691469	0.00054261	0.00182332	0	0	0	0	0	0
ref_mOTU_v3_00382	0	0	0.000224443	0.000189139	0	0	0.00120424	0.00175165	0.00153921	0.000297842	0	0.00111955	0.000551829	0	0.000454138	0	0.00101633	0.001026	0.00109433	0	0	0	0.000894161	0.00013638	0.000915786	0	0.000555869	0.000252517	0	0	0	0	0.000465945	0	0	0	0.000869193	0	0.000330775	0	0.000682746	0.00294671	0	0.000991939	0	0.000750228	0.0032552	0	0
ref_mOTU_v3_09982	0.000703463	0.0109995	0.000803754	0	0	0	0	0.00215571	0	0	0	0	0	0	0	0	0	0.000918554	0	0	0	0	0	0	0	0.00131682	0	0	0	0	0	0	0.00172406	0	0	0	0	0	0	0	0.000662978	0	0.000910601	0	0.00151949	0.00117874	0.00073177	0	0
ref_mOTU_v3_05180	0.000622675	0.00177876	0.00136863	0	0.000751496	0	0	0	0	0	0	0.00106927	0.0010541	0	0	0	0	0	0	0.000445245	0	0	0.00256202	0.00232697	0.00143112	0.00048894	0.000577178	0.000394614	0.000497001	0	0	0.000807607	0	0	0	0	0.000948781	0.000930683	0	0	0.00130417	0.000511706	0.000859735	0	0	0.000716537	0	0	0
ref_mOTU_v3_00505	0.000608491	0.000289707	0	0.000612656	0	0.000956176	0	0.00102365	0.000689716	0	0.000557583	0.000806781	0	0	0	0.00162453	0	0.00101899	0	0	0	0	0	0	0	0.00141295	0	0.000905219	0.000874301	0	0	0	0	0.000639289	0.00135152	0	0.000748504	0	0.00103568	0	0.00148616	0	0.00130605	0	0	0	0	0	0
ref_mOTU_v3_01241	0	0	0.000612048	0.00061829	0.00185113	0	0	0	0	0.0015756	0	0	0	0	0	0	0.000991315	0	0	0.000330439	0	0.000529761	0	0.00213112	0	0.00245276	0.00579081	0	0	0	0	0	0.000877546	0	0	0.00108647	0	0	0.00158481	0.000793136	0	0.000894995	0	0	0	0	0	0.000574053	0
ext_mOTU_v3_27706	0.000827384	0.00138996	0	0.00293941	0	0.000354251	0	0	0.000611197	0	0.00267518	0	0.00131474	0.000223215	0	0	0	0.00366669	0	0	0.0019213	0.000575115	0	0	0.00436375	0	0	0	0	0.00166345	0	0	0	0	0	0	0	0	0	0	0	0	0	0.000315798	0	0	0	0	0
ref_mOTU_v3_05244	0	0	0	0.00183186	0	0.00134938	0.00155225	0.000687262	0.00150977	0	0	0.00134263	0	0.00135664	0.00173308	0.00167856	0	0	0.00107341	0	0	0.00104605	0.000877062	0	0	0	0	0	0	0	0	0	0	0	0	0	0.00147848	0	0.000648899	0	0	0.00204458	0	0	0.001449	0	0	0	0
ext_mOTU_v3_24535	0	0	0	0	0.00130024	0	0	0	0	0.00150999	0	0.00141896	0	0.0015096	0.0019556	0.00220067	0	0	0	0	0	0.000711121	0	0	0	0.000780423	0	0.000769911	0	0	0.00156486	0	0	0	0	0	0.000684569	0	0	0	0.00346136	0	0.00274454	0	0	0	0	0.00121486	0
ref_mOTU_v3_06463	0	0.000536065	0	0	0	0	0.000737685	0.00064381	0.000707159	0.0010947	0	0	0.000507055	0	0	0.000797715	0.000622575	0	0	0.000415052	0	0	0.00082161	0	0.00336592	0.000470392	0.000555283	0	0.000956296	0.000641541	0	0.000575469	0.000428139	0.00059146	0	0.000833455	0	0.000895378	0	0	0.0012547	0.000492294	0	0	0.000888639	0	0.000664684	0	0
ext_mOTU_v3_19047	0.000596933	0.00179129	0.0008747	0	0	0	0	0	0	0	0.00105508	0	0.000826796	0	0	0	0	0.000999633	0.00106621	0.0011619	0	0	0	0	0	0.000523946	0.000588786	0	0.0010039	0	0.00223158	0	0	0.000964457	0	0.000679509	0	0	0	0	0.00128309	0.00123595	0.000921289	0	0	0	0	0	0
ext_mOTU_v3_28226	0.000784515	0	0	0	0	0	0	0	0	0	0	0	0.000862357	0	0	0	0	0	0	0	0	0.00113168	0	0	0	0.00084111	0	0	0	0.00109108	0.00113579	0	0.000765557	0.000412111	0	0	0	0.00233438	0	0	0	0.000418627	0.00155126	0.000775064	0	0.00179725	0.00056522	0	0
ext_mOTU_v3_31328	0	0	0	0	0	0	0	0	0	0.00122509	0	0.000556581	0	0	0	0	0	0	0	0	0	0	0	0.000914775	0	0	0.000885653	0.000987419	0.00103481	0	0	0.00239095	0	0.000874292	0.000926182	0	0.0019216	0.000768972	0	0	0.000538782	0.00274816	0	0	0	0.000592035	0.000285423	0.00122196	0
ref_mOTU_v3_11034	0	0	0	0.00223664	0.00134051	0.00100862	0	0.00127022	0.00139521	0.000519956	0	0	0.000481677	0	0.0016466	0.00472161	0	0.000930012	0	0	0	0	0	0.00161274	0	0	0	0	0	0	0	0.00340615	0	0	0	0	0	0	0	0	0	0	0	0	0	0	0	0.001078	0.000851097
ref_mOTU_v3_00484	0	0	0.000148775	0	0	0	0	0	0	0	0	0	0	0	0	0	0	0	0	0	0	0	0	0.000442263	0	0.0019283	0.00229614	0.000726659	0.000988589	0.00265282	0	0	0.000877546	0	0	0	0.00143178	0	0	0.00449158	0	0	0	0	0	0.00142527	0	0	0
ref_mOTU_v3_10183	0	0	0	0	0	0	0	0	0	0	0	0	0	0	0	0	0	0	0	0	0	0	0	0.0018167	0	0.00104544	0	0.00103136	0.00212535	0.00427744	0	0.00127897	0	0	0.00190225	0	0.00153908	0	0.00135099	0	0	0	0	0	0	0	0	0	0.00095873
ref_mOTU_v3_09468	0	0	0	0	0	0	0	0	0	0	0	0	0	0	0	0	0	0	0	0	0	0.00104089	0	0	0	0.00294331	0	0	0	0	0	0	0	0	0	0	0.00216655	0	0.00190177	0	0.00392541	0	0	0	0	0.00647009	0.00207951	0	0
ext_mOTU_v3_31658	0	0	0	0	0	0	0	0	0	0.00296482	0.00148968	0	0.000816541	0	0	0	0	0.0011616	0	0	0	0	0	0	0	0	0	0	0	0	0	0	0	0	0.00228988	0	0	0.00232798	0	0	0	0.00127997	0	0	0	0	0.00185525	0	0
ext_mOTU_v3_31421	0	0.000175181	0.000316636	0	0.00177626	0	0.000361603	0	0.000231093	0	0	0.000504258	0.000165701	0	0.000272733	0	0.000305178	0.000770207	0.000328601	0.000135635	0.000726443	0.000652351	0.000805484	0	0	0	0.000544384	0	0	0	0	0.000601455	0.000139912	0	0	0	0	0	0.0013231	0	0	0.00109284	0.00172894	0.000297855	0	0	0	0	0
ref_mOTU_v3_08562	0	0	0	0	0	0	0.000913921	0	0	0	0.000279109	0	0.00109737	0	0	0	0.000616726	0.000933896	0	0	0.00040091	0	0	0.00204139	0.000455283	0.00176002	0.00120174	0.000772612	0.000473656	0.000635514	0	0.000712951	0.00106085	0.000746785	0	0.00022547	0.0007934	0.000322962	0.00161137	0	0.000678853	0	0.00137708	0.000986284	0	0.000682879	0.000553321	0.000238262	0
ext_mOTU_v3_28367	0	0	0	0	0	0.00148199	0.000566394	0	0	0	0	0	0	0	0	0	0	0.00118071	0	0.000478014	0	0	0.0018925	0	0	0	0	0	0	0	0	0	0	0.00143491	0.00591452	0.000479944	0	0	0.00140017	0	0.000722517	0	0	0	0	0	0	0.000676231	0
ref_mOTU_v3_02837	0	0.00418131	0.00214481	0	0.00176653	0.00265834	0.00191798	0	0.00183861	0	0	0.00133732	0	0.00167503	0	0	0	0	0	0.00215827	0	0	0	0	0	0	0	0	0	0	0	0	0	0	0	0	0	0	0	0	0	0	0	0	0	0	0	0.00228992	0
ref_mOTU_v3_06409	0	0	0	0	0	0	0	0	0	0.000587597	0	0	0.00217735	0	0	0	0	0	0	0	0	0	0	0	0	0	0	0.00127213	0	0	0	0	0.000459619	0.0038097	0.00413378	0.000405199	0	0	0	0	0	0	0	0	0	0	0	0.00187974	0
ext_mOTU_v3_19145	0	0.00301021	0	0.00159146	0	0	0	0.0021075	0	0.00266991	0	0	0.00122265	0	0.00129839	0	0	0	0.00156436	0	0.000524382	0	0	0	0	0	0	0	0	0	0	0	0.00043132	0	0.00175461	0.000662073	0	0	0	0.000770223	0	0	0	0.00231896	0	0	0	0.000990152	0
ref_mOTU_v3_10104	0	0	0	0	0	0	0	0	0	0	0	0	0	0	0	0.00175239	0	0	0	0	0	0	0	0	0	0	0	0	0	0	0	0	0	0	0	0	0	0	0	0	0	0	0	0	0	0	0	0	0
ext_mOTU_v3_19040	0	0	0	0.000595695	0	0.00140622	0	0.00177094	0	0	0	0.00136347	0	0	0	0	0	0	0.00204338	0	0	0.000699309	0	0	0	0	0	0.00123014	0	0	0	0.00152548	0.000449949	0.000310795	0	0	0	0	0	0.00387263	0	0	0.00122074	0.00185219	0	0.00365474	0	0	0
ref_mOTU_v3_11138	0	0	0	0	0	0	0	0	0.00081741	0.000632687	0.000529825	0	0.000586108	0	0	0	0	0.000544867	0	0.000479761	0	0	0.000949705	0.00283458	0	0.00108746	0.00256742	0.000536405	0	0.00444937	0	0	0	0	0	0	0.00080047	0	0	0.000844337	0.000725158	0	0	0	0	0.000796831	0.000768314	0.00101805	0
ext_mOTU_v3_15994	0	0	0	0	0	0	0.00154539	0	0	0	0	0	0	0	0	0	0	0	0	0	0	0	0.00172121	0.00171243	0.00176284	0.00394174	0	0.00291648	0.00100168	0	0	0.00120556	0.000896918	0	0	0	0	0	0	0	0	0	0	0	0	0	0	0	0
ref_mOTU_v3_05405	0	0	0	0	0	0	0	0	0.000933981	0	0	0	0.000552463	0	0	0	0.00276732	0.00104763	0.00670439	0	0	0.00132663	0.000845671	0	0	0	0.00060501	0	0	0	0.00133145	0	0.000588145	0	0	0	0	0	0	0.00159174	0	0.00109412	0	0	0	0.00137437	0	0.00100834	0
ref_mOTU_v3_01244	0.00146773	0	0	0	0	0	0	0	0	0.00142702	0	0	0.00132196	0	0	0	0	0.00122894	0	0	0	0	0	0	0	0.000408793	0	0.00060493	0.0037398	0	0	0.00150033	0.00223244	0	0	0.000543234	0.00180546	0	0	0	0	0	0	0.00237629	0	0.00179725	0	0	0
meta_mOTU_v3_12833	0	0	0	0	0	0	0	0	0	0	0	0	0	0	0	0	0	0	0	0	0	0	0	0	0	0	0	0	0	0	0	0	0	0	0	0	0	0	0	0	0	0	0	0	0	0	0	0	0
ref_mOTU_v3_08294	0.000541841	0.000257974	0.000396986	0	0	0.000984071	0	0.0012393	0.00136125	0	0	0	0	0.000620068	0	0	0.000599213	0.000453688	0.000967808	0	0	0	0.00217796	0.000393372	0	0.00045274	0	0	0.00184082	0.000617467	0	0	0.000412073	0	0	0	0	0	0	0	0	0	0	0.000877252	0	0	0.000639742	0	0
ext_mOTU_v3_29076	0	0	0	0	0	0	0	0	0.000807574	0	0	0	0	0.000735724	0	0	0	0.00107662	0	0.000455884	0	0	0	0	0	0.00111829	0	0	0.000525188	0	0.00073353	0.000632084	0	0	0	0	0	0.000983465	0	0	0	0	0.000926532	0.00100112	0.00202965	0.000757174	0	0	0
ref_mOTU_v3_11267	0	0.000527177	0.00121687	0.00334453	0.00133634	0.000502743	0.00145091	0.00253254	0.00139087	0	0	0.00101165	0	0.000633561	0	0	0	0	0	0	0	0.00196314	0	0	0	0	0	0	0	0	0	0	0	0	0	0	0	0	0.000597794	0.000718343	0	0	0	0	0.000873905	0	0.000653664	0	0
ref_mOTU_v3_07308	0	0	0	0	0	0	0.00190235	0.00166026	0	0	0	0	0	0	0.00215222	0	0.0016055	0	0.00259309	0.00107034	0.00191086	0.00171597	0	0	0	0	0	0.00119671	0	0	0.0017222	0	0.00110409	0	0	0	0	0	0	0	0	0.00126953	0	0	0	0	0.00119694	0	0
ref_mOTU_v3_05583	0	0.000579414	0	0	0	0.000169336	0	0	0	0.00108782	0.000512626	0.000511122	0	0.000640196	0.00331735	0.00158541	0	0.000442464	0	0	0	0.000661231	0	0	0.000836194	0.000467437	0	0.00046114	0	0	0.000663634	0	0.000850898	0	0.00170107	0	0	0	0	0	0	0.000978403	0	0.000905729	0	0	0	0	0
ref_mOTU_v3_09131	0	0	0	0	0	0	0	0	0	0	0	0	0	0	0	0	0	0	0	0	0	0	0	0	0	0	0	0	0	0	0	0	0	0	0	0	0.000793703	0.00487426	0.00140104	0.00126496	0.00165376	0.00414663	0	0	0	0.00221227	0.00152364	0	0
ext_mOTU_v3_16122	0	0	0	0	0	0.000816564	0	0	0	0	0	0	0.00110366	0.00177605	0.00174838	0	0	0.00208063	0	0.00107619	0	0.00172534	0	0	0	0	0	0	0.000782349	0	0	0	0	0	0.00221929	0	0	0	0	0	0	0	0	0	0	0.00112793	0	0	0
ref_mOTU_v3_07436	0.0011319	0.000538904	0	0	0	0.00109239	0.0012207	0	0.00146848	0	0	0.000517078	0	0	0.000839	0	0	0.000512412	0	0	0.000744912	0.00072334	0	0	0	0.000511342	0.000603624	0.00100891	0	0.000697391	0.000725968	0.000578517	0	0	0	0	0	0	0	0.000794044	0	0.000535152	0.00135869	0	0.000893346	0.000749368	0.000695377	0.000957413	0
ext_mOTU_v3_15084	0	0.0012229	0	0	0	0	0	0	0	0	0	0	0.00115672	0	0.00190389	0	0	0	0	0.000946836	0	0	0.0018743	0	0	0	0	0	0	0	0	0	0	0	0	0	0	0	0	0	0	0.00112305	0	0	0.00202721	0	0	0	0
ref_mOTU_v3_11597	0	0	0	0	0	0	0.00149267	0	0	0.00150561	0	0	0.00196088	0.000651798	0	0	0	0.00129663	0	0	0	0	0	0	0	0	0.00104461	0	0	0	0.00159417	0	0	0.000598396	0.00235438	0	0	0	0.000977747	0	0	0	0	0.0025256	0.00198428	0	0.000672479	0.000445534	0
ref_mOTU_v3_00975	0	0	0	0	0	0	0.000842435	0.000735229	0	0	0	0.000587391	0	0	0	0	0.00142196	0	0	0.000473988	0	0.000759899	0	0.00140023	0.00384388	0.00161156	0	0.000529951	0.00109209	0.00146528	0	0	0.000488933	0.000337723	0	0	0.00158168	0	0	0	0.00214929	0	0	0.00104088	0	0	0	0.000502901	0
ref_mOTU_v3_08567	0	0	0	0	0	0	0	0	0	0	0	0	0	0	0	0	0	0	0	0	0	0	0	0.00043144	0	0.000993107	0	0	0	0	0	0	0	0	0	0	0.000731019	0.000945177	0.000641681	0	0	0	0	0.000962148	0	0	0	0	0
ref_mOTU_v3_11277	0.00065153	0.00124079	0.000477351	0.000629137	0	0	0.00126313	0	0	0.000633459	0.000572582	0	0	0.000715072	0	0	0	0	0	0.000960693	0	0	0	0.000473005	0.000973861	0.000522107	0.000642638	0	0.000553369	0	0	0	0.00142563	0	0	0	0	0.000993817	0.000674703	0.000810761	0.000726042	0.000546418	0	0	0	0	0.000737761	0	0
ref_mOTU_v3_03454	0.000474471	0.000903598	0.000695254	0.00047772	0	0	0.00161464	0	0.00238399	0	0.000869552	0	0	0	0	0	0	0	0	0	0	0.000560813	0	0	0.00141841	0	0	0.00312887	0	0	0	0	0	0	0	0	0	0	0	0.00123126	0	0	0.00139421	0	0	0.00232397	0.0033612	0	0
ext_mOTU_v3_33823	0	0	0	0	0	0	0	0	0	0	0.00130898	0	0	0	0	0	0	0	0	0.00210633	0.00188021	0.00168844	0.00208478	0	0	0	0	0	0	0.00162787	0.00338914	0	0	0	0	0	0	0	0	0	0	0	0.00209877	0.00462551	0	0	0	0	0
ext_mOTU_v3_24739	0.00378904	0.000618888	0	0	0	0	0	0	0	0.00172761	0	0	0.00341273	0	0	0	0	0.0031726	0	0	0	0	0	0.00550162	0	0	0	0	0	0	0	0	0	0	0	0	0	0	0	0	0	0	0	0	0	0	0	0	0
ref_mOTU_v3_06653	0	0	0.000217219	0	0.000715632	0.000538454	0.00310794	0.000678108	0	0	0.00163005	0.000802601	0.00105525	0	0.000879041	0	0	0	0	0.000437163	0	0	0	0.00085058	0.00088631	0.00198181	0	0.000738986	0.00060235	0	0	0	0	0.000155742	0	0	0.00184086	0.000943079	0	0.000755121	0	0.00025926	0.000871186	0	0	0	0	0	0
ext_mOTU_v3_18453	0	0	0	0	0	0	0	0	0	0.0040749	0	0	0	0	0.00110617	0	0.000825173	0	0	0	0	0	0	0	0	0.00277597	0	0.00119024	0	0.00115746	0	0	0	0	0	0	0.00568992	0	0	0	0.00160907	0	0	0.00233776	0	0	0	0	0
ext_mOTU_v3_19268	0	0	0	0.00113964	0	0.00205571	0	0	0	0.0021715	0	0	0	0	0	0	0.00125175	0.000538959	0	0	0.000847225	0.00133787	0	0	0	0.000623466	0	0	0.000961361	0	0	0	0	0	0	0.000837869	0	0	0	0	0	0.000989804	0	0	0	0	0	0	0
ref_mOTU_v3_12145	0.000948943	0.0018072	0.000695254	0	0	0	0	0.00108521	0	0	0	0	0	0	0.00281356	0.00134464	0	0.000794558	0	0.000417692	0	0	0	0.000688924	0.000709206	0	0	0	0	0	0	0	0	0.000498486	0	0	0.00233459	0	0	0	0	0.00248945	0	0	0.0014979	0.00138748	0.0011204	0	0
ref_mOTU_v3_03325	0	0	0	0	0	0	0.00194462	0	0	0	0.00543953	0	0.00133665	0	0	0	0	0	0.0106029	0	0	0	0	0	0	0	0	0	0	0	0	0	0	0	0	0	0	0	0	0	0	0.00129774	0	0	0	0	0	0	0
ext_mOTU_v3_19118	0	0.00273508	0	0	0	0	0	0.0015358	0.000914297	0.000920909	0	0.000656078	0	0	0	0	0	0.0010464	0.00111609	0.000759755	0	0	0	0	0	0.00113028	0.000708284	0.00119997	0	0.00199265	0.000741252	0.000638737	0	0	0.000950013	0	0	0	0	0	0	0	0.00109001	0	0	0	0	0.000569361	0
ext_mOTU_v3_31206	0	0	0	0	0	0	0	0	0	0	0	0	0	0	0	0.00077724	0	0.000459277	0	0.00106455	0	0	0	0.00105974	0	0	0	0	0.000763654	0	0	0.001476	0	0	0.000833944	0	0	0.00229652	0	0	0.00160907	0	0	0	0	0	0	0	0
ref_mOTU_v3_00206	0.010852	0	0.00213312	0	0	0.000529636	0	0	0.000706414	0.00029716	0	0	0	0	0	0	0	0	0	0.000357751	0	0	0	0.00140913	0	0	0	0.000251939	0.000412137	0	0	0.000624851	0	0	0	0	0.000596899	0	0.000523952	0.00062961	0	0	0	0	0	0	0	0	0
ext_mOTU_v3_19046	0.00157597	0	0	0	0	0.000533715	0	0	0	0.00136075	0.0014506	0	0	0.000672593	0	0	0	0.00184941	0	0.00184489	0	0.000694693	0	0	0	0	0	0.000817048	0	0	0.00170368	0	0.000368362	0	0.00139564	0	0.00139952	0	0.000991187	0	0.00354659	0	0	0	0	0	0	0	0
ref_mOTU_v3_00910	0	0	0	0.000317915	0	0	0	0.000361097	0	0.000920986	0	0.000288488	0	0.00036134	0.000702142	0.00111855	0	0	0	0.000232792	0	0.00111964	0	0.000343851	0	0.000263831	0	0.000390416	0.00120681	0.000359824	0.000374569	0.000322766	0	0	0.00048006	0.000701195	0.000388408	0	0	0	0	0.000414173	0.000695867	0	0	0	0.000559207	0.00111146	0
ref_mOTU_v3_01084	0	0	0	0	0	0	0	0	0.00122462	0.000947876	0	0.000890733	0	0.00111567	0	0	0	0	0	0.000718766	0.00384962	0	0	0	0	0	0	0	0	0	0	0	0	0.000512131	0.00296446	0.000721668	0	0	0.00105268	0	0	0	0	0	0	0.00119379	0	0	0.00074704
ref_mOTU_v3_09032	0	0	0	0	0	0	0	0	0	0	0	0	0	0	0	0	0	0	0	0	0	0	0	0	0	0	0	0	0	0	0.00384103	0	0	0	0	0.00119841	0	0.00344711	0	0	0	0.00141572	0	0	0.00342117	0	0	0	0
ref_mOTU_v3_02084	0	0	0	0.00126866	0	0	0	0	0	0	0	0	0	0	0	0	0	0	0	0	0	0	0	0.000198905	0	0.00081164	0	0	0.00107019	0	0.000657438	0	0.000958263	0.00133327	0.00191571	0.000932722	0	0.00176289	0.000591663	0.00143006	0	0	0	0	0	0	0	0	0
meta_mOTU_v3_12572	0	0	0.00185511	0	0	0	0	0	0.00318054	0	0	0.00115669	0	0.00289757	0	0	0	0	0	0	0	0.00299278	0	0	0	0.00105782	0	0	0	0	0	0	0.00192561	0	0	0	0	0	0	0	0	0.00110708	0	0	0	0	0.00298951	0	0
ref_mOTU_v3_00444	0	0	0	0.000558	0	0	0	0	0	0.00172486	0.00050784	0	0.000499165	0	0	0	0.000306444	0.000464042	0.000494947	0	0	0	0.000808826	0.0016094	0	0.000308715	0.00163993	0	0.000815078	0	0	0.00339909	0.00168591	0.000291128	0.000280865	0	0.000681728	0	0	0.000719088	0	0.000969268	0	0	0	0.000678629	0	0	0
ref_mOTU_v3_07859	0	0.000279473	0.00121814	0.001116	0.00133773	0.000503264	0	0.000633792	0	0.000538834	0.00050784	0	0.00099833	0	0	0	0.00306444	0.00105782	0.00296968	0	0	0.000655058	0	0	0	0.000463072	0	0.000456835	0	0	0.000657438	0.000566515	0.00126443	0	0.000421297	0	0	0	0	0	0	0	0.000407126	0	0	0	0.000654342	0	0
ref_mOTU_v3_00458	0	0.000187999	0	0	0	0	0	0	0	0	0	0	0	0	0	0	0.00127333	0	0	0.000848888	0.00233793	0	0	0	0.00176869	0	0.00116714	0.000313497	0	0	0	0	0	0	0	0	0.000855945	0.00094099	0.000319773	0	0	0.00408011	0.00043511	0	0.00436906	0.000362638	0.000698544	0	0
ext_mOTU_v3_31176	0	0	0	0.000614757	0	0.00110891	0	0	0.000766964	0	0	0.00167356	0	0.000698728	0.000905162	0	0	0	0.00109058	0.000450153	0.000803654	0.000699618	0.000891095	0.000443274	0	0.000255087	0.00088495	0.00047252	0.000259293	0.000347898	0.000680011	0	0	0	0.000928299	0	0.000375535	0.00182342	0.00061896	0	0	0.000533928	0	0	0.000963793	0	0	0	0
ext_mOTU_v3_24495	0.000614793	0.00117083	0.00180174	0	0	0.00109974	0	0	0.00149798	0.00478192	0.00169007	0	0.0016612	0.00103413	0	0	0	0	0	0.000453261	0	0	0	0	0	0	0	0	0	0	0	0	0	0	0	0	0	0	0	0	0	0.00312849	0.000903266	0	0	0	0	0	0
ref_mOTU_v3_09454	0.0011952	0.00113809	0	0	0	0	0	0	0.000778531	0	0	0	0	0	0	0	0	0	0	0	0	0	0	0.00118977	0	0.0019077	0	0	0.00278382	0	0	0	0.000908957	0	0	0	0	0.00477119	0	0	0	0	0	0	0	0.00319867	0	0	0
ref_mOTU_v3_06011	0	0.000426425	0	0	0	0.000406661	0	0	0	0.000870806	0.000410359	0.000409155	0.000403349	0	0	0	0.000165081	0.000374967	0.00159976	0	0	0.000602751	0	0.000692317	0	0.000748368	0.000441713	0.000738288	0.00152142	0	0.00106248	0.00137331	0.000681146	0	0	0	0	0.00071225	0	0	0	0	0	0.00145008	0	0.000548364	0	0.00105091	0
ext_mOTU_v3_15532	0.00125412	0.00238838	0.000918845	0.0012627	0.00302716	0.000855138	0	0	0	0	0	0	0.00112957	0	0	0.00177707	0.00138691	0.00105008	0.00224004	0	0	0	0	0	0	0	0	0	0	0.00247812	0	0	0	0	0	0	0	0	0	0	0	0	0	0	0	0	0	0	0
ref_mOTU_v3_12061	0	0	0.00045462	0	0	0.000281735	0	0	0	0	0	0	0	0	0	0	0.00117227	0.00266271	0	0	0.00139523	0	0	0	0.00316891	0	0.00104556	0.000873787	0	0.00120798	0	0	0.00161232	0	0	0.000784671	0.00130394	0	0	0	0	0	0	0	0	0	0.00125156	0.00248756	0
ref_mOTU_v3_06475	0	0	0	0	0	0	0	0	0	0	0.00218066	0	0	0	0	0	0	0	0	0	0	0	0	0	0	0	0	0	0	0	0	0	0	0.000860883	0.00180905	0.0021289	0	0	0	0	0	0	0	0	0	0.000800733	0	0.000930759	0.000911755
ext_mOTU_v3_16060	0	0	0	0	0	0	0	0	0	0	0	0	0	0	0	0	0	0	0	0	0	0	0	0	0	0	0.00143979	0	0	0	0	0.00225975	0	0.000751037	0.00129362	0.000495234	0.000896571	0	0	0.000749406	0	0	0.000871804	0	0	0	0.00068193	0.000953046	0
ext_mOTU_v3_15779	0	0	0.0025292	0.0012344	0	0.00121591	0.000877272	0.000636433	0	0.00108216	0.000509956	0.00114583	0.000167082	0	0.000825017	0.00236572	0.00123088	0.000465975	0.00099402	0	0	0	0	0	0	0	0	0	0	0.00063419	0	0.000568875	0	0	0	0	0.000684569	0	0	0	0	0	0	0	0	0.000767839	0	0	0
ref_mOTU_v3_05298	0	0	0	0	0	0	0	0	0	0.00161316	0.000506789	0	0	0	0	0.00156735	0.000611619	0.00138924	0	0	0	0	0	0.00168637	0	0.000924227	0.00109102	0	0.00136659	0.000630251	0.000656077	0.000565342	0	0	0	0	0	0.000879621	0.00119435	0.000717599	0	0	0	0.000895415	0	0	0	0	0
ext_mOTU_v3_22367	0	0	0	0	0	0	0	0	0	0	0	0	0	0	0	0	0	0	0	0	0	0	0	0	0	0	0	0	0	0	0	0	0	0	0	0	0	0	0	0	0	0	0	0	0	0	0	0	0
ext_mOTU_v3_28250	0	0	0	0	0	0	0	0	0	0	0	0.0011273	0	0	0	0	0	0	0	0	0	0	0	0	0	0	0	0	0	0	0	0	0	0	0	0	0	0.00196239	0	0	0	0	0	0	0	0	0	0	0
ext_mOTU_v3_24578	0.000580712	0	0	0	0.000747143	0	0	0	0	0	0	0	0	0	0	0	0	0	0	0	0	0	0	0	0.000925337	0	0	0.0010206	0.000525796	0	0	0	0	0.0003252	0.000941207	0	0.00228454	0.00393842	0.00267379	0.00160649	0	0.000541353	0	0	0	0.0015161	0.00146184	0	0
ext_mOTU_v3_28195	0	0	0	0	0	0	0	0	0	0	0	0	0	0	0	0	0	0	0	0	0	0	0	0.00121923	0	0	0	0	0	0	0	0	0	0.000444767	0	0.000731006	0.00180546	0.00466876	0.00159946	0.00125376	0.00163559	0.00128348	0	0	0	0.00120924	0	0.000772478	0.000832069
ref_mOTU_v3_10232	0	0	0	0	0	0	0	0	0	0	0	0	0	0	0	0	0	0	0	0	0	0	0	0	0	0	0	0	0	0	0	0	0	0.00063209	0.00360205	0.00267212	0	0	0	0	0	0.00105222	0	0	0	0	0	0	0.00121839
ref_mOTU_v3_10892	0	0	0	0	0	0	0	0	0	0	0	0.00136347	0	0	0	0.00211461	0.00165035	0.00124954	0	0	0.00392847	0	0	0.00216684	0	0.00124693	0	0.000615068	0	0.00085031	0.00177031	0	0	0	0	0	0	0	0	0	0	0	0	0	0	0	0.000880985	0.000583674	0
ext_mOTU_v3_31455	0	0	0	0	0	0	0	0.000726487	0	0	0	0	0.00057217	0	0	0	0	0	0.00261441	0.000926786	0	0	0.00173268	0	0	0	0	0	0	0.000723926	0	0	0	0.000734565	0.0019112	0.00256801	0.00150337	0	0	0.00150043	0	0	0	0.00236978	0	0	0	0	0
ref_mOTU_v3_08506	0	0	0.00172056	0	0	0	0	0.0013428	0	0.00147567	0	0	0	0	0	0	0	0.000983156	0	0	0	0	0	0	0.00175509	0	0	0.000967888	0	0.00401421	0	0.000908326	0	0	0	0	0	0	0.00126785	0.00304704	0	0	0.00172514	0	0	0	0	0	0
ref_mOTU_v3_08851	0	0	0.000745577	0	0	0	0	0	0	0	0.00116147	0.000579029	0	0.000725251	0	0	0	0	0	0.000581212	0	0	0.00277476	0.0027606	0.000924266	0	0	0	0	0	0	0	0.000481974	0.000247664	0	0	0	0.00100796	0	0	0	0.000554196	0	0	0.00100038	0.00155207	0.000748263	0.000495742	0
ext_mOTU_v3_24434	0	0.000582733	0	0	0.00147717	0.000555724	0.000801905	0	0.000768721	0	0	0.00111826	0	0.000700329	0	0.000867161	0.00203032	0	0.00218616	0	0.00161099	0	0.000893136	0	0.000914737	0	0	0.000504455	0	0	0	0	0	0	0	0	0	0	0	0	0	0.000535152	0	0.00198161	0	0.000749368	0	0	0
ext_mOTU_v3_21709	0	0	0	0.00116937	0	0	0	0	0	0.00112921	0	0.00106113	0	0	0.00172177	0	0	0	0	0	0.00152869	0	0	0.00168637	0	0	0	0	0.00295932	0	0.00068888	0	0	0.00122021	0	0.000859726	0.00142867	0	0	0	0	0	0	0	0	0	0	0.000908502	0
ref_mOTU_v3_00397	0	0.0013976	0	0	0	0	0	0	0	0	0	0	0	0	0	0	0	0	0	0	0.00161099	0.00072334	0	0	0	0.00153403	0.0028954	0.000504455	0	0	0.00348225	0	0	0	0	0	0	0.00291998	0	0.00158809	0	0.000535152	0	0	0	0	0	0	0
ref_mOTU_v3_06643	0	0	0	0	0	0	0	0	0	0.00058561	0	0	0.00162749	0	0	0.00256042	0.000222031	0	0	0	0.00158556	0.00142385	0	0	0.000900299	0.000749843	0	0	0	0	0	0	0	0	0.00183148	0	0	0	0	0	0.0020136	0	0.000884936	0.00195033	0	0	0	0	0
ext_mOTU_v3_24572	0	0	0.00121944	0.000923172	0	0.00082508	0	0.00137918	0.000757442	0	0	0	0.000543109	0	0	0	0	0	0	0	0.00158735	0.000356363	0	0.00043777	0	0	0	0.000497053	0	0.000687158	0	0	0.000917164	0	0	0	0	0	0.000677874	0.00234718	0	0.000812636	0.000885935	0	0.000951827	0.000738373	0.000711948	0.000471683	0
meta_mOTU_v3_12684	0	0	0	0	0	0	0	0	0	0	0	0.000552799	0.00110366	0	0	0	0	0	0	0	0	0	0	0.00177919	0.00183157	0	0	0	0.00208148	0.00139638	0	0	0	0	0	0	0.00150731	0	0.0013231	0	0.00067424	0	0	0	0	0	0.00144676	0.000473285	0
ref_mOTU_v3_11930	0	0	0	0	0	0	0	0	0	0.00119137	0	0	0	0	0	0	0	0	0	0	0	0.000658473	0.00428411	0	0	0.000503271	0	0.000707463	0	0	0	0	0	0	0	0	0	0	0.00135734	0.00404199	0.00124161	0	0.000851717	0	0	0	0	0	0
ref_mOTU_v3_06153	0.000551347	0.00105	0.0016158	0.00222048	0.00798494	0.00450601	0	0	0	0	0	0	0	0	0	0	0	0	0	0	0	0	0.000402326	0	0	0	0	0	0.000468279	0	0	0	0	0	0	0	0.000339105	0	0	0	0	0	0	0	0	0	0	0	0
ref_mOTU_v3_00378	0	0	0	0	0	0	0.00203507	0	0.00148472	0	0	0.00107992	0	0	0	0.0033497	0	0.000475384	0	0.0010821	0	0	0.0016911	0	0.000866123	0	0	0.000740149	0	0	0.00137458	0	0.000449451	0.000735675	0	0	0	0	0	0	0	0	0.00215642	0	0	0	0	0.000509083	0
ext_mOTU_v3_28553	0.000606419	0	0	0.00061057	0	0.000550678	0	0	0	0	0	0	0	0	0	0.000809659	0	0	0	0	0	0.000675375	0	0.00212528	0	0	0	0.000471004	0	0	0	0	0.000434549	0	0	0	0	0	0	0.00150043	0	0	0	0	0	0.000742563	0	0	0
ref_mOTU_v3_06160	0	0.00105545	0	0	0.00133773	0	0	0	0	0	0	0	0	0	0	0	0	0	0	0	0	0	0	0	0	0	0.00109329	0.00365468	0.000941415	0	0	0.00339909	0	0	0	0	0	0	0	0	0	0	0.0016285	0.00179455	0	0.00407177	0	0	0
ref_mOTU_v3_07293	0	0	0	0.000605076	0.000698574	0	0	0	0	0	0	0.000528843	0	0	0	0	0	0.000242327	0.00103387	0.000749998	0.00076186	0.00136831	0	0	0.00177854	0.000748176	0	0	0	0.000684839	0.000686642	0.00149051	0	0	0	0	0	0.0009206	0	0.000570453	0	0	0	0	0	0	0	0.000452774	0
ext_mOTU_v3_31950	0	0.00113137	0.00134204	0.000614757	0	0.00104897	0	0	0	0	0.000544373	0.000278927	0.000549937	0	0	0	0	0	0	0	0	0	0	0	0	0.000482597	0	0	0	0	0	0	0	0	0.00087812	0	0	0	0.000623644	0	0	0.000519498	0	0.00197708	0	0	0	0	0
ref_mOTU_v3_06919	0.00105168	0.0016866	0.000770528	0.00105888	0	0	0.00137808	0	0	0	0	0	0	0	0.00219395	0	0.00163663	0	0	0	0	0.00174924	0	0	0	0	0	0	0.00102661	0	0	0	0	0.000777418	0.0018377	0	0	0	0	0	0	0.00091966	0	0	0	0	0	0	0
ref_mOTU_v3_11486	0	0	0.000879613	0	0	0.000545109	0.000818788	0.000686489	0.00183359	0	0	0	0	0.000686951	0	0	0	0	0	0.000460683	0	0	0.00213035	0	0.00186799	0	0	0.00360975	0	0	0.00105112	0	0	0	0	0	0	0	0	0	0.0032533	0.00104986	0	0	0	0	0	0	0
ref_mOTU_v3_10513	0	0.000550569	0.00102428	0.00318668	0.00152792	0.00287409	0	0	0.000795135	0	0	0	0	0.00156353	0.000938408	0.000896957	0	0	0	0	0	0	0	0	0	0	0	0	0	0	0	0.000647062	0.000481402	0	0.000962395	0	0	0.000503385	0	0	0	0.00110708	0	0	0.000999192	0.000775117	0	0	0
ref_mOTU_v3_06362	0.000624859	0	0	0	0	0	0	0	0	0	0	0	0.000468088	0	0	0	0	0	0	0	0	0	0	0	0	0.000478175	0	0.000436894	0.000530716	0	0	0	0.000475209	0	0.000950013	0	0	0.0023735	0	0	0.00139264	0	0	0	0.00167325	0	0	0	0
ext_mOTU_v3_19944	0	0	0	0	0.00151714	0	0	0	0.00157904	0.0024444	0.0023038	0.00114852	0	0	0	0	0	0.00105256	0	0	0.00165458	0	0.00183461	0	0	0	0	0	0	0	0.00149122	0	0	0	0	0.000930527	0	0	0	0	0	0	0	0	0	0	0	0.00196664	0
ref_mOTU_v3_11599	0.00182132	0	0	0	0	0	0	0.00138858	0	0.000590268	0	0.000554684	0	0	0	0	0	0	0.00108438	0.00134279	0	0	0	0.00352604	0	0.00101455	0.00119764	0	0	0	0	0	0.00184683	0	0	0	0.00224041	0	0.00196661	0	0	0	0	0	0	0	0	0	0
ext_mOTU_v3_15753	0	0.000540622	0	0.00114328	0	0	0	0	0	0.000522046	0.00139874	0	0	0.00174682	0	0.00432589	0	0.0012781	0	0.000449639	0	0	0.00222774	0	0	0	0.00150561	0	0	0	0	0	0	0	0	0	0	0	0.00122218	0	0	0.00133482	0	0	0	0	0	0	0
ref_mOTU_v3_08886	0	0	0	0.00137289	0	0	0	0	0	0	0	0.00134099	0	0	0	0	0	0	0	0	0.000812006	0.00181981	0	0.00091048	0	0	0.00151863	0	0	0	0	0	0	0.000808783	0	0	0	0	0	0	0	0	0.00226207	0	0	0	0	0	0
ext_mOTU_v3_23918	0.00170416	0.00104801	0	0	0	0	0	0.0020711	0.00107033	0	0	0	0.000767456	0	0	0	0	0	0	0.0026704	0.00112153	0	0	0	0	0	0	0	0.00125696	0	0	0	0	0	0	0	0	0	0	0	0.000949529	0	0.0012519	0	0	0	0	0	0
ref_mOTU_v3_12210	0.00169425	0	0.000449401	0.00061758	0	0.00025642	0	0.000645852	0	0	0.00103501	0	0.00101733	0	0	0	0.000624549	0.000472871	0	0	0	0.000667522	0	0	0	0	0	0.000465527	0	0.00051039	0	0.00115459	0.00128849	0	0	0	0.000231567	0.0023153	0	0	0.000629339	0.000987711	0	0	0	0.000691542	0	0.000441766	0
ext_mOTU_v3_20353	0	0.000871106	0.00447785	0	0	0.00260531	0	0	0	0	0.00106657	0.000835825	0	0	0	0	0	0	0	0	0	0	0	0.00084502	0.00136741	0	0	0	0	0	0	0	0.000695725	0	0	0.000677182	0	0	0	0	0.00101944	0.00119485	0.00305418	0	0	0	0	0	0
ref_mOTU_v3_00524	0	0	0	0	0.0014457	0	0.000784824	0.000342475	0	0.000877356	0	0	0.000539456	0	0	0	0	0.000501498	0	0	0	0.00141586	0	0	0	0	0.00115309	0.00049371	0.0008017	0	0.000710505	0.000446729	0.000785858	0.000464368	0	0	0.000496739	0.00381038	0.000620408	0	0.000613135	0.00024057	0	0	0	0.00216395	0	0	0
ext_mOTU_v3_28204	0.000576949	0.00054938	0.000665466	0	0	0	0.00158028	0.00124944	0	0.00152775	0	0	0	0.000974504	0	0	0	0	0	0	0	0	0	0	0	0	0.000602244	0	0	0	0	0	0	0.000573087	0	0	0	0.00141785	0	0	0	0	0.00179414	0	0	0.000706478	0	0.00122915	0
ref_mOTU_v3_08591	0	0	0	0	0	0	0	0	0	0	0	0	0	0	0	0	0	0	0	0	0	0	0.00217796	0.00216684	0	0.00356107	0	0	0.000492684	0	0	0	0	0	0	0	0.00183572	0.0023735	0	0	0.001663	0	0	0	0	0	0	0.000427312	0
ext_mOTU_v3_31510	0	0.000859334	0.000661196	0	0	0	0	0	0	0.00137418	0.00107885	0.00146419	0.00202818	0.0017982	0.00267573	0.00154538	0.00119242	0	0	0	0	0	0	0	0	0	0	0	0	0	0	0	0	0	0	0	0	0	0	0	0	0.00127997	0	0	0	0	0	0	0
ref_mOTU_v3_00501	0	0	0	0	0	0	0	0	0	0	0.000280068	0.000279246	0	0	0	0	0.000338	0.00122894	0	0.0010821	0	0	0	0.000212995	0.00438772	0.000857994	0	0.000423384	0	0.00125421	0	0.000312426	0.00072545	0.00077101	0	0	0	0	0	0	0.00163559	0	0	0.00237629	0	0	0	0.00114811	0
ext_mOTU_v3_27464	0	0	0.000506375	0	0	0	0	0	0	0.0012222	0	0	0	0	0	0	0	0	0	0	0	0.000721687	0	0	0	0.000510174	0	0	0	0	0	0	0	0.000647119	0.00355216	0.00153483	0	0	0	0	0	0	0	0	0	0.00153929	0	0.00098332	0.00046786
ext_mOTU_v3_24536	0	0	0	0	0	0	0.00157318	0.00137298	0.000754038	0	0	0	0.000540668	0	0	0.000850597	0	0	0.0021444	0	0	0	0.000876077	0.000435803	0.00179453	0	0	0.000494819	0	0	0	0.00123557	0.000913042	0	0	0	0	0	0.00064817	0	0.00133788	0	0	0	0	0.000735055	0.000708748	0.000469563	0
ref_mOTU_v3_09500	0.000616922	0	0.00146606	0.00314531	0.000706362	0.000782851	0.000362727	0	0	0.00122509	0	0	0	0	0	0	0	0	0	0	0	0	0	0.000914775	0.00140277	0	0	0	0	0	0	0	0	0	0	0	0	0.00222418	0.000829721	0.000718343	0	0.000968264	0	0	0	0.00154292	0.0014877	0	0
ext_mOTU_v3_20354	0	0	0	0	0	0	0	0	0	0	0	0	0	0	0	0	0	0	0	0	0	0.000750863	0	0	0	0.000161389	0.000287017	0.0010473	0	0	0	0	0	0	0	0	0	0	0	0	0	0	0	0	0.00140553	0	0	0	0
ref_mOTU_v3_07059	0	0	0.00214481	0	0	0	0	0	0	0.00116596	0	0	0	0	0	0	0	0	0	0	0	0	0	0.00212528	0	0.00244604	0	0	0	0	0.00173636	0	0	0	0	0	0	0.000953663	0.00158047	0	0.00163111	0	0.00215052	0.00236978	0	0	0	0	0
ref_mOTU_v3_05594	0	0	0.000450954	0	0	0.00111785	0	0	0	0	0	0	0	0	0	0	0	0	0	0.00083716	0	0.00134214	0	0	0	0.000948782	0	0	0.000482213	0	0.00269403	0	0	0	0	0	0.000698391	0	0.00158481	0.00147333	0.00316341	0	0.000834153	0	0	0	0.000670335	0	0
ext_mOTU_v3_19068	0.00062706	0	0	0	0	0	0	0.00164241	0	0	0.000841165	0.000656078	0	0	0	0	0	0	0	0.000676776	0	0	0.00086924	0.000449437	0	0.000383507	0.000708284	0	0.000515831	0.00120177	0	0.00060883	0.000452958	0	0.000941207	0	0.00113767	0	0	0	0	0	0.00175014	0	0	0.00124591	0	0	0
ref_mOTU_v3_01115	0	0	0.000216498	0	0	0	0	0.000707148	0	0	0	0	0	0.000707623	0	0.00063776	0.00261426	0	0	0	0	0	0.000862509	0.000448917	0	0.00247314	0	0	0	0	0	0	0	0	0.00188023	0	0.00179559	0.00145002	0	0	0	0.000527824	0	0.000500562	0	0	0.00215285	0	0
ref_mOTU_v3_08083	0	0	0	0	0.000785364	0	0	0	0	0	0	0	0	0	0	0	0	0	0	0	0	0	0.000949705	0.000472429	0	0.00163119	0.00128371	0.000536405	0.00165808	0	0	0	0	0	0	0	0.00080047	0.00206995	0	0.00168867	0	0	0.00191215	0	0.00102718	0	0.000768314	0.000509027	0
ref_mOTU_v3_02422	0	0	0	0	0	0	0	0	0	0.00196314	0.00133759	0.000573586	0.00114952	0	0	0	0	0	0	0	0	0	0.00154104	0	0	0	0	0.00092228	0.000475144	0	0	0	0.000814222	0.00058307	0.00117626	0	0.00131437	0	0	0.000814572	0	0.000548986	0	0.000905729	0	0	0.000660509	0.000902726	0
ref_mOTU_v3_00798	0	0	0.000453042	0	0	0	0.000540172	0	0	0	0	0	0	0	0	0	0.000683824	0.00112185	0	0	0	0	0	0	0	0.00116323	0	0.00307572	0	0	0	0	0.00155801	0	0.00660931	0.00030515	0	0	0	0	0	0	0	0	0.000650709	0	0.00194612	0	0
ext_mOTU_v3_32045	0	0.00107553	0.000608753	0	0	0	0	0	0	0	0	0	0	0	0	0	0	0	0	0	0	0	0	0	0	0	0	0	0	0	0	0	0	0	0	0	0	0	0	0.00158627	0.00136237	0	0	0	0	0.00149702	0	0.00123278	0
ref_mOTU_v3_11154	0	0	0	0	0	0	0.000438636	0	0.00297019	0	0	0	0	0	0	0	0	0	0	0.000288968	0	0.00118698	0	0.000729068	0	0	0	0	0.000917032	0	0	0	0	0.00101432	0.000763403	0.000558932	0	0	0	0	0.000559544	0.00175634	0	0	0.000528395	0.00144173	0.000592844	0.000523698	0.000769507
ext_mOTU_v3_28100	0	0	0	0	0	0	0	0	0	0	0	0	0.001026	0	0	0	0	0	0	0.00167968	0.000749677	0	0.00166249	0.0012405	0	0.000475908	0	0.000469498	0.00193502	0	0.00135132	0.00174665	0.000866319	0	0	0	0.000700625	0	0	0.00073902	0	0	0.00334729	0	0	0	0	0	0
ext_mOTU_v3_15926	0	0.000615891	0.000473884	0.00325613	0	0	0	0	0.000812462	0	0	0	0	0	0	0	0	0	0	0	0	0	0	0	0.00110912	0.000506699	0	0	0.000549349	0	0	0	0.000983786	0	0	0	0	0	0	0	0	0	0.000950289	0	0.00102097	0.000528005	0.000715988	0	0
ref_mOTU_v3_00537	0	0	0	0	0	0	0	0	0	0.000522046	0	0	0	0	0	0	0	0	0	0.00108104	0	0	0.00235088	0.00174125	0.00218785	0	0.000591429	0	0.000593037	0	0	0.00183879	0.00111316	0	0	0	0.00117775	0.000648142	0.00125954	0	0	0	0	0.00155013	0	0	0	0	0
ref_mOTU_v3_09473	0	0	0	0	0	0	0	0	0	0	0	0	0	0	0	0	0	0	0	0	0	0	0	0	0	0.000526417	0	0	0	0.00138055	0	0	0	0	0	0	0.000787993	0.00152006	0	0	0	0	0	0	0.00343649	0.00136956	0	0	0
ref_mOTU_v3_04065	0	0	0	0	0	0	0	0	0	0.000707678	0.0022166	0	0	0	0.000279371	0	0	0	0	0.000357751	0	0	0	0.000909787	0.00264623	0.000471657	0.000278817	0.00046602	0.000875334	0.00072547	0	0	0	0	0	0	0.000853714	0	0.00111282	0.00062961	0	0.000854628	0	0	0	0	0	0.000235575	0
ext_mOTU_v3_32092	0	0.000982569	0.00134051	0.00083751	0.00138663	0	0	0	0	0	0.000314424	0.000990105	0	0	0	0	0.00119843	0.000907375	0	0	0.00285273	0	0	0	0	0	0	0	0	0	0	0.00110775	0	0	0.0017468	0	0	0.00164117	0.00117012	0.00133887	0	0	0	0	0	0	0	0	0
ref_mOTU_v3_09537	0	0.000611449	0	0	0	0	0	0	0	0	0	0	0	0	0	0	0	0	0	0	0	0	0	0.00335813	0	0.000536541	0.00228123	0.00153379	0	0	0	0	0.00112362	0	0	0	0.000778349	0	0.00249728	0	0.00157343	0	0	0	0	0	0.00273067	0	0
ext_mOTU_v3_19173	0	0	0	0	0	0	0.000822636	0	0	0	0.000993018	0	0	0	0	0	0	0	0	0	0	0	0	0.000786743	0	0.00271644	0	0	0	0.00123493	0	0	0	0	0.00164759	0	0.00133303	0.00144755	0	0	0	0.000548986	0	0.000877252	0	0.00132697	0	0	0
ref_mOTU_v3_08409	0	0	0	0	0	0	0	0	0	0	0	0	0	0	0	0	0	0	0	0	0	0	0	0.00316624	0.00325945	0	0.00107544	0	0	0	0	0	0.00165838	0	0	0	0	0	0	0	0	0	0.00320383	0	0	0.0040053	0.00128732	0	0
ref_mOTU_v3_08911	0	0	0	0.000262652	0.000629672	0	0	0.000596656	0.000655365	0	0.000992158	0	0	0	0	0	0	0	0	0.00106992	0	0	0	0.000871605	0.00211821	0	0.000863724	0	0.000443127	0.0012553	0.0014603	0.00053332	0	0.000315335	0	0	0.000641783	0.000892267	0.0013292	0.000676954	0	0.00052493	0.000440977	0	0	0.000319433	0	0	0
ext_mOTU_v3_31319	0	0	0	0	0.00138663	0	0.00301103	0	0	0	0	0	0	0	0.00170326	0	0.00127059	0	0	0	0	0	0	0	0	0.00192001	0	0	0.000975833	0	0	0	0.00174754	0	0	0	0.0014133	0.00182734	0	0	0	0	0	0	0	0	0.00135653	0.000510893	0
ext_mOTU_v3_15636	0	0	0.000877641	0.00205319	0.0014457	0.00271943	0.000784824	0.0013196	0	0	0	0.000547222	0.000757787	0.000685411	0.000887911	0	0	0	0	0	0	0.000707933	0	0	0	0	0	0	0	0	0	0	0	0	0	0	0	0	0	0	0	0.000523753	0	0	0.000315141	0.00249705	0.00141432	0	0
ext_mOTU_v3_27153	0.00100048	0	0	0	0	0.00132193	0	0	0	0	0	0	0	0	0	0	0.00221282	0.0024378	0	0	0	0	0.00215986	0	0	0	0	0	0	0	0	0.00154271	0	0.000467746	0	0	0.00219062	0.00141619	0	0	0	0	0	0	0	0	0	0.000696518	0
ref_mOTU_v3_01637	0	0	0	0	0	0	0	0	0	0	0	0	0	0	0.00138707	0	0	0	0	0	0.000799087	0	0.000295344	0.00220378	0.00272238	0.00101455	0.00299411	0.00100088	0	0	0	0.00186177	0	0	0	0	0	0	0.000327768	0	0	0	0	0	0	0.000371704	0.000552352	0	0
ext_mOTU_v3_24593	0.00104211	0.00139377	0.00214481	0.00184008	0	0.00132917	0	0	0	0	0	0	0	0	0	0.00103703	0	0	0	0.000457473	0	0	0	0.00180193	0	0.000518469	0	0	0.000527018	0	0.00147217	0	0	0	0	0	0	0.000986892	0	0.000805111	0.000691469	0	0.000911659	0	0.000489732	0	0	0	0
ext_mOTU_v3_24500	0.00137637	0	0.00109113	0.001658	0	0	0	0	0.00185899	0.00143888	0	0	0	0.00169359	0	0.00209704	0.00163663	0	0	0	0	0	0	0	0	0	0	0	0	0	0	0	0	0	0	0	0	0.00124958	0	0.00126247	0	0.000327621	0	0	0	0	0.00175836	0	0
ext_mOTU_v3_22270	0	0.00052177	0	0	0	0	0	0	0	0	0.000502111	0	0	0	0	0	0	0.000917612	0	0	0.000721228	0.000647667	0	0	0	0	0	0	0	0	0	0.00105225	0	0.000431766	0.00249927	0.00121684	0	0.00172356	0	0	0	0	0	0	0	0	0	0.00070367	0
ref_mOTU_v3_09272	0	0	0	0	0	0	0.000800072	0.000698258	0	0	0.00279747	0	0.000549937	0.00139746	0.000905162	0.000865179	0.00135045	0	0	0	0.00160731	0	0.000891095	0.000443274	0.00182529	0	0.00120449	0	0	0.000695797	0	0	0.000928694	0	0	0.000451971	0	0	0	0	0	0	0	0	0	0	0	0	0
ext_mOTU_v3_27641	0.000623401	0.000827835	0	0.000627669	0.000727747	0	0.00146151	0	0	0	0	0	0	0.00127638	0	0	0.00123345	0	0	0	0	0	0	0.000809738	0	0	0	0.000919392	0	0	0	0	0.00108528	0.000585903	0	0	0	0	0.00240865	0.000782394	0	0	0	0	0	0	0.000736039	0	0
ext_mOTU_v3_31456	0	0	0.00116496	0	0	0	0.00285158	0	0	0.00154594	0	0	0	0.000741974	0	0	0.00165035	0	0	0	0	0	0.00166604	0	0	0	0	0.000534453	0	0	0	0	0	0	0	0	0	0	0	0.00327754	0.000689866	0	0	0	0.000977194	0	0	0	0
ref_mOTU_v3_08840	0.00161593	0.00147051	0.00147523	0.000856548	0.00387314	0.00374236	0	0	0.000759156	0	0	0	0	0.00139114	0.00120654	0.000951045	0	0	0	0	0	0	0	0	0	0	0	0	0	0	0	0	0	0	0	0	0	0	0	0	0	0	0	0	0	0	0	0	0
ext_mOTU_v3_19053	0	0.00118308	0	0	0	0.000726268	0	0	0	0.000894038	0.000545772	0	0	0	0	0	0	0	0	0.000363697	0	0	0.00229326	0.000228964	0	0.000263519	0.000394434	0.000329632	0	0.000718798	0	0.000504266	0	0.000412717	0	0	0	0.000636013	0	0	0	0.000476108	0	0	0	0	0.00105513	0	0
ref_mOTU_v3_09304	0	0	0.000204722	0.00056267	0	0.000560216	0	0	0.00135029	0	0.00136367	0	0.00134038	0	0	0	0	0	0	0.00219434	0	0	0	0	0	0	0	0.000601624	0	0.000831724	0.00176538	0.000630624	0	0.000766797	0.00196198	0	0.00151425	0	0	0	0	0	0	0	0	0	0	0.000840867	0.000823698
ext_mOTU_v3_29139	0.00118988	0	0	0	0	0	0.000740808	0	0.000710152	0	0	0	0.000509201	0	0	0	0.00127608	0	0.0010098	0.000641885	0.00151878	0	0	0	0	0	0	0	0.00124318	0	0	0	0	0	0	0	0	0.000899168	0.00140285	0	0	0.000423945	0.000830623	0	0	0.00199451	0.0011448	0	0
ref_mOTU_v3_04022	0	0	0	0.00110002	0	0	0	0	0	0	0.000540948	0.000539361	0	0.00135113	0	0	0	0	0	0	0	0	0.0015945	0.000857159	0	0	0.00058228	0.000468457	0	0	0.000700298	0	0.000415443	0	0	0.000436988	0	0.000868828	0	0.000708794	0	0	0	0	0	0.000668915	0	0	0
ext_mOTU_v3_19573	0	0	0	0	0	0	0	0	0	0	0	0	0	0	0	0	0	0	0	0	0	0	0	0	0	0	0	0	0	0	0	0	0	0	0	0	0	0	0	0	0	0	0	0	0	0	0	0	0
ref_mOTU_v3_12055	0.00174783	0.00103652	0	0.0005866	0	0.00105812	0	0	0.000731836	0.000566451	0.000533869	0.000532303	0	0	0	0.0016511	0.000644301	0.000487826	0	0	0	0.000688632	0	0	0	0	0.00057466	0.00048025	0	0	0	0	0	0.00030605	0	0	0	0.000926623	0	0	0	0.000523753	0	0	0.000919649	0.000713412	0	0	0
ref_mOTU_v3_09368	0	0	0	0	0	0	0	0.00123181	0	0	0.00197402	0	0	0	0	0	0.00119118	0	0	0	0	0	0	0	0	0.00148574	0	0	0	0	0	0.0025342	0	0	0.00163762	0	0	0	0	0	0	0.00094191	0.00216834	0	0	0.00395685	0	0	0
ref_mOTU_v3_12195	0	0	0	0	0	0	0	0.00135172	0	0	0	0	0	0	0	0.00160388	0	0	0	0.000876555	0	0	0.00367787	0	0.00121733	0	0.0023317	0.00261358	0	0	0.00149474	0	0.00191653	0	0	0	0	0	0	0	0	0	0	0	0	0	0	0	0
ref_mOTU_v3_02002	0	0	0	0	0	0	0.00218088	0	0	0	0	0	0	0	0	0	0	0	0	0.00122705	0	0	0	0	0	0	0	0	0	0	0	0	0	0	0.00253041	0	0	0	0	0	0.00185469	0	0	0	0	0	0	0.00390571	0
ref_mOTU_v3_05142	0.00147993	0	0	0.00123233	0.00221575	0.000555724	0.000801905	0.000675858	0	0	0.000541546	0	0	0	0.000876124	0.000837424	0	0.000494841	0	0.000225592	0.000777873	0	0	0	0	0	0.000593274	0	0	0	0.00140215	0	0	0	0.000914472	0	0	0	0.000649462	0.00158809	0	0	0	0	0	0.00111069	0	0	0
ext_mOTU_v3_28276	0.0021456	0.00408615	0	0	0	0	0	0	0.00127584	0	0	0	0	0	0	0	0	0	0	0	0	0	0.00313136	0	0	0.00179278	0	0	0	0	0	0	0	0	0	0	0	0	0	0	0	0	0	0	0	0	0	0	0
ref_mOTU_v3_08926	0	0	0	0.00156826	0	0	0	0	0	0	0	0	0	0	0.00230909	0	0.00205862	0	0.0027821	0.00058095	0	0	0.00143329	0	0	0	0	0	0	0	0	0	0	0	0	0	0	0	0	0.00202099	0.0021888	0	0	0	0	0.00190728	0	0	0
ext_mOTU_v3_27146	0	0.00229156	0	0.000807676	0	0	0.00105115	0	0	0	0	0.000732916	0	0	0	0.00227337	0	0	0	0	0	0	0	0	0	0	0	0	0	0	0	0	0	0.000421393	0	0	0	0	0	0	0.000893926	0.000701482	0.00117859	0	0	0	0.0037885	0	0
ext_mOTU_v3_21648	0	0	0.000954703	0	0	0	0	0	0	0	0	0	0	0	0	0	0	0	0	0	0	0	0	0	0	0.000544393	0	0.00026853	0.000276684	0.000742466	0	0	0	0	0.000990562	0	0.00480868	0.00414495	0.001407	0	0	0	0.000957242	0	0	0.000797803	0	0	0
ref_mOTU_v3_03355	0.00127812	0	0	0	0	0	0.00167479	0	0	0.00124267	0.00234238	0	0.00115118	0	0	0	0.00141345	0.00214036	0	0.00188461	0	0	0	0.000432884	0	0	0	0.00105356	0	0	0	0	0	0	0	0.000441377	0	0	0	0	0	0	0.000824515	0	0	0	0	0	0
ext_mOTU_v3_16050	0	0	0	0.000640372	0	0	0.000833409	0.00113226	0	0	0	0	0	0	0	0	0	0	0	0	0	0	0	0.000461743	0.000950673	0	0.000623625	0	0	0.00354998	0	0	0	0.00238342	0	0	0	0	0.00061239	0.00228027	0	0.000552884	0	0	0	0	0	0	0.00119352
ext_mOTU_v3_19141	0	0	0	0	0	0	0	0	0	0	0	0	0.00264393	0	0	0	0	0	0	0.0021642	0.00193186	0	0	0.00106556	0	0	0.0014477	0.00241972	0	0	0	0	0	0	0	0.00108647	0	0	0	0	0	0	0	0	0	0	0	0	0
ref_mOTU_v3_04141	0	0.00138996	0	0.00146971	0	0	0	0	0	0	0	0	0.00131474	0.00167046	0	0	0	0	0	0.00220047	0.00196424	0	0	0	0	0	0.000505238	0	0	0	0	0	0	0.000391966	0.00453777	0	0	0	0	0	0	0.00130499	0	0	0	0	0	0	0
ext_mOTU_v3_27850	0	0	0	0	0	0	0	0	0	0	0	0.00269681	0	0.0016524	0	0	0	0	0	0	0	0	0.000941676	0	0.00220598	0	0	0	0	0	0	0	0	0.00111422	0.00158815	0	0.00181543	0	0	0	0	0	0.000919132	0	0	0	0	0	0.00221285
ref_mOTU_v3_01733	0	0	0	0	0	0	0	0	0	0	0	0	0	0	0	0	0	0	0	0	0	0	0	0	0	0.00134458	0	0	0	0.0036676	0	0.00164494	0	0.000845325	0	0	0.000659826	0	0	0	0	0	0.00236427	0	0	0.00394095	0	0	0
ref_mOTU_v3_05394	0	0.00138996	0.00106948	0	0	0	0.000679014	0	0	0	0	0.000473445	0	0	0	0	0	0	0	0	0	0	0	0.000376202	0	0.00121968	0	0.00120325	0	0	0	0.000529699	0	0.000519503	0	0	0	0	0	0	0	0	0	0	0.00230415	0	0	0	0
ext_mOTU_v3_19371	0	0	0	0	0	0	0	0	0	0	0	0	0	0	0	0	0	0	0	0	0	0	0	0.000775729	0	0	0	0	0.00236335	0	0.00253508	0	0	0.000503683	0	0	0	0	0	0	0	0	0	0	0	0	0	0	0
ref_mOTU_v3_08857	0	0	0	0	0	0	0	0.000699857	0	0	0	0	0	0	0	0	0	0	0	0.000451184	0	0.00144668	0.000893136	0	0	0.00153403	0	0	0	0.000697391	0	0	0.000465411	0	0	0	0	0.00194665	0	0	0	0	0	0	0.000966001	0.000749368	0	0.000478706	0
ext_mOTU_v3_27063	0	0	0	0	0	0	0	0	0	0	0	0	0	0	0	0	0	0	0	0	0	0	0	0	0	0.00122302	0.00144374	0.00120655	0.00124318	0.00166801	0	0	0	0	0	0	0.00360102	0.00232798	0	0	0.00163111	0.00127997	0	0	0	0	0	0	0
ref_mOTU_v3_04474	0.00145971	0	0	0	0	0	0	0	0.000384361	0	0	0	0	0	0	0	0	0	0	0	0	0	0	0	0	0.000528912	0	0	0	0	0	0	0	0	0	0	0	0	0.00241331	0	0	0	0	0	0	0	0	0	0
ref_mOTU_v3_02594	0	0	0	0	0	0	0	0	0	0	0	0	0	0.00168426	0	0	0	0	0	0	0	0.0017396	0	0.00320549	0	0	0	0.00121319	0	0	0	0.00150446	0	0	0	0	0	0	0.00317835	0	0	0	0	0	0.00232319	0	0.0017377	0	0
ext_mOTU_v3_14997	0.00248491	0.000565251	0.00223529	0.00122316	0	0	0	0	0	0	0	0.000567584	0.000559529	0	0	0	0	0	0	0	0	0	0	0	0.00185713	0	0.00178378	0	0	0	0	0.000635023	0	0	0	0	0	0	0	0	0	0.000519097	0.000872154	0	0	0	0	0	0
ref_mOTU_v3_08922	0	0.00119	0.000457811	0.000942971	0.000753252	0	0	0	0.00235471	0.00121506	0	0.000570903	0	0	0	0	0	0	0	0	0.000828265	0	0	0.000453643	0	0.00104421	0.000620687	0	0	0	0	0.00127747	0	0	0	0	0	0	0.000674703	0	0.000696321	0	0	0	0	0.000765144	0	0	0
ref_mOTU_v3_08952	0.00128927	0	0	0.00127034	0	0	0	0	0	0	0	0.000554684	0	0.000694758	0	0	0	0	0	0.00108808	0	0	0	0	0	0	0	0	0	0	0	0.000620591	0	0	0	0	0.0014936	0	0	0	0.00135308	0.00106179	0	0.000892643	0	0	0.003485	0	0
ext_mOTU_v3_31448	0	0	0	0	0	0	0	0.0013196	0	0.00112676	0	0.00144415	0	0	0	0	0	0	0.00206103	0	0	0	0.00336807	0	0	0	0	0	0	0	0	0	0	0	0	0	0	0	0	0	0	0	0	0	0	0	0	0	0
ref_mOTU_v3_10145	0	0	0	0	0	0	0	0	0	0	0	0	0	0	0	0	0	0	0	0.000779968	0	0	0	0	0.000811551	0.00265189	0	0	0.000898539	0	0	0.000555	0	0.000555738	0	0.00163757	0	0	0.000677874	0	0	0	0	0.00241612	0	0	0	0.00086524	0
ext_mOTU_v3_19072	0	0	0	0	0	0	0.00440291	0	0	0	0	0	0	0	0	0	0	0	0	0.00107913	0.00136374	0.00185792	0	0	0	0.00122302	0.00165712	0	0	0	0	0.00074811	0	0	0	0	0	0	0	0	0	0	0.00215052	0.00145864	0	0	0	0.000364351	0
ext_mOTU_v3_27708	0	0	0	0	0.00147717	0	0	0	0	0	0	0.000559131	0	0	0	0	0.000676774	0	0	0	0	0	0	0	0	0	0.000603624	0	0	0	0	0	0.000465411	0.00079279	0	0	0.000752791	0	0.00132158	0	0	0	0	0	0	0	0	0	0
ref_mOTU_v3_00133	0	0	0	0	0	0.00105696	0	0	0	0	0	0	0	0	0.000303804	0	0	0	0	0	0	0	0	0	0	0.00117598	0.000555283	0.00139217	0.000478148	0	0.000667829	0	0	0	0	0	0.00138501	0	0	0	0	0.000984589	0.000827122	0	0	0.00137871	0.00132937	0.000910481	0
ref_mOTU_v3_04282	0	0	0	0	0	0	0	0	0	0	0	0	0	0	0	0.00211461	0	0	0	0	0	0	0	0	0	0.000440238	0	0	0	0	0.00531092	0.00152548	0.000801388	0.000361264	0	0	0	0	0	0	0	0	0	0	0	0.00182737	0	0	0
ext_mOTU_v3_23878	0	0	0	0	0	0.00157005	0.00383596	0.00039367	0	0	0	0.00125805	0	0	0	0	0	0	0	0.000507582	0.00181236	0	0	0	0	0	0	0.000283756	0	0	0	0	0.00108243	0	0	0	0.000846889	0	0	0	0.00153442	0.00180614	0	0	0	0	0	0.000269272	0
ref_mOTU_v3_05578	0	0	0	0	0	0	0	0	0	0.00109586	0	0	0	0	0	0	0	0	0	0	0	0	0	0	0	0	0.00147196	0	0	0	0	0	0	0	0	0.000717739	0.00063191	0	0.00322274	0.00580894	0	0	0	0.00241612	0	0	0	0	0
ref_mOTU_v3_05292	0	0	0	0	0	0	0.000271027	0	0	0	0	0	0	0	0	0.00175849	0.000686206	0.00155866	0.00110831	0.000457473	0	0	0	0.000900963	0	0.00130699	0	0	0.000614854	0	0	0	0.000943795	0	0	0	0	0	0.00301761	0	0	0.00054261	0.000911659	0	0	0	0	0	0
ext_mOTU_v3_15241	0	0	0	0	0	0	0	0	0	0	0	0	0	0	0.000794336	0	0	0	0	0	0	0	0.000893136	0	0	0	0	0.00120655	0	0.00177499	0	0	0	0	0	0	0	0	0	0.000695231	0.00059763	0	0	0	0	0	0	0	0.000937864
ext_mOTU_v3_31135	0	0	0	0	0.00240292	0.00120533	0	0	0	0	0	0.000606363	0	0.00531641	0.00196774	0	0.000733942	0	0.00118541	0	0.00174707	0.000784442	0	0	0	0	0	0	0	0	0	0	0	0	0	0	0	0	0	0	0	0	0	0	0	0	0	0	0
ext_mOTU_v3_28121	0	0.00149625	0.000792364	0	0	0	0.00162805	0	0	0	0	0.000995202	0.00190232	0	0	0	0	0.000905538	0	0	0.00284695	0	0.00264757	0	0	0	0	0	0	0	0	0	0	0.000568113	0	0	0	0	0.00116775	0	0	0.000959317	0	0	0	0	0	0	0
ref_mOTU_v3_02777	0	0	0.000398603	0	0.000656603	0	0	0	0	0	0	0	0	0	0	0	0	0	0	0	0	0	0.000794	0.000197487	0	0	0.000360956	0.000224231	0	0.000516651	0.000322693	0	0.000206876	0.000142896	0.0016543	0	0	0	0.000587445	0	0.000303134	0.000540726	0	0.000440413	0.000286259	0.000222063	0.000321174	0	0
ref_mOTU_v3_00507	0.00154856	0	0.00173129	0.001217	0.00365195	0.0032966	0	0.000655553	0	0	0.000557583	0	0	0	0	0.00162453	0	0	0	0	0	0	0	0.000199109	0	0.000458318	0	0	0	0.00023114	0	0	0	0	0	0	0	0	0	0	0.00067808	0	0	0	0	0	0	0	0
ref_mOTU_v3_08359	0	0	0	0	0	0	0	0	0	0	0	0	0	0	0	0	0	0	0	0	0	0	0.00153486	0	0	0	0	0	0.000893233	0	0	0	0	0	0	0	0	0	0	0	0	0	0	0	0	0	0	0	0
ref_mOTU_v3_00243	0.000614793	0	0	0	0	0	0	0	0	0.00153226	0	0.000517078	0	0	0.000303804	0.00080194	0	0	0	0	0	0	0.000897248	0.00228829	0	0	0.00155446	0	0	0.000644939	0	0.000628447	0	0	0	0	0.0019386	0	0	0.000813616	0	0.00137813	0	0	0	0	0.000668205	0	0
ref_mOTU_v3_10925	0	0	0	0	0	0	0	0	0	0	0	0	0	0	0.00165348	0	0	0	0	0.000456412	0.00176683	0	0	0.00103446	0.00160355	0.00115502	0	0.0024065	0	0	0	0	0	0	0	0	0.000761513	0	0	0	0.000689866	0.000541353	0	0	0	0	0.000730922	0.000484253	0
ref_mOTU_v3_11160	0	0	0	0.00149836	0.00179606	0	0	0	0	0	0	0	0	0.000680074	0	0	0	0	0	0	0	0	0	0.00044788	0	0.00124346	0	0.000508532	0	0	0	0	0	0	0	0	0	0	0.000641681	0	0	0.00103935	0	0	0	0	0	0.0011641	0
ref_mOTU_v3_03854	0.0011846	0.000567774	0	0	0.000719625	0	0	0	0	0.00115174	0	0	0.000537048	0	0	0	0.000329701	0.00016642	0	0.000873357	0.000784818	0	0.00193251	0	0.00076491	0	0	0.000976472	0	0	0	0	0	0	0	0.00056821	0.00116937	0	0	0	0	0	0.00175209	0	0	0.00093994	0	0.000926631	0
ref_mOTU_v3_01237	0.00123527	0	0	0	0	0	0.000809322	0	0	0	0	0.000564303	0	0	0.000915626	0.00175036	0	0.000517151	0.00110319	0	0	0	0.00180279	0	0	0	0	0	0	0	0	0	0.00093943	0	0	0	0.00151951	0	0	0	0	0	0	0	0.000974935	0	0	0	0
ref_mOTU_v3_06613	0	0	0	0	0	0	0	0	0	0	0	0	0	0	0	0	0	0	0	0	0	0	0.0040295	0	0	0	0	0	0	0	0	0	0	0	0	0	0	0	0	0.00103216	0	0	0.000954913	0	0	0	0	0	0
ref_mOTU_v3_00121	0	0	0	0	0	0	0	0	0	0	0.00133395	0.00266006	0	0	0	0.00206276	0.000536625	0.0048756	0.00260016	0	0	0	0	0	0	0	0	0	0	0	0	0	0	0.00152942	0	0	0	0	0	0	0	0	0	0	0	0	0	0	0
ref_mOTU_v3_09435	0.00026847	0	0.000321767	0.00184217	0.000648024	0.000537262	0	0	0	0	0	0.000245287	0	0	0	0	0	0	0	0.00086189	0	0	0	0	0	0	0	0	0	0	0	0	0	0	0	0	0.000750212	0	0.000658528	0	0	0	0	0	0	0	0	0	0
ext_mOTU_v3_18667	0.000606661	0	0	0.000622584	0	0	0	0	0	0	0	0	0	0	0	0	0.000766308	0	0	0.000510874	0	0	0	0.000809738	0	0.000578991	0.000609911	0	0.00105038	0	0.0015113	0	0	0.000644197	0.000940117	0.000228862	0	0	0.00064527	0	0.00133189	0.000975339	0	0	0.000976063	0	0	0.000241846	0.000473817
ref_mOTU_v3_11015	0	0	0.000701484	0	0	0	0	0	0	0	0	0	0.000778109	0.00134371	0	0	0	0	0	0	0.00154549	0	0.00171364	0.000852449	0	0.00104789	0	0	0	0	0	0	0	0.000157314	0	0	0	0	0.00135416	0.000777131	0.00130847	0.00109668	0	0	0	0.0028756	0	0	0
ext_mOTU_v3_28197	0.0011665	0.00179129	0	0	0	0	0	0	0	0	0	0	0	0	0	0	0	0	0	0	0	0	0	0.00115436	0	0.000767013	0	0.00103136	0.00169369	0	0	0	0.000887126	0	0	0	0.00334144	0	0	0	0	0	0	0	0	0	0	0.000456234	0
ext_mOTU_v3_31622	0	0	0	0.00147373	0.000653277	0	0	0.000619023	0	0	0	0.0010728	0	0	0	0	0.000673687	0	0.00108809	0	0.00218206	0	0.000789978	0	0	0	0	0.000446189	0	0.00069421	0	0	0	0	0.00172089	0.000400683	0	0	0.00160033	0	0.000603196	0.000779748	0	0	0	0.00074595	0	0	0
ext_mOTU_v3_32082	0	0	0	0	0	0	0.000738463	0.000644489	0	0	0.000516411	0.00102979	0.00050759	0.000644923	0	0	0	0.000471873	0	0.000415489	0	0	0	0	0.000842369	0.000470888	0	0.000464545	0.000478652	0.000642217	0.000668534	0.00111299	0.000857181	0	0.000856816	0	0.000693234	0	0.00121703	0	0	0	0.000827994	0	0	0	0	0	0
ref_mOTU_v3_04434	0	0.000886282	0	0	0.00112332	0	0	0	0	0.00107474	0	0	0	0	0	0	0	0	0	0.000744989	0	0	0	0.000400273	0	0	0	0	0	0.00123493	0.000728471	0.00225437	0.000934031	0.00071961	0	0	0	0	0	0	0	0	0	0.00221787	0.00147951	0	0	0	0
ext_mOTU_v3_28410	0	0	0	0	0	0.00114692	0	0	0	0	0	0	0	0	0	0	0	0	0	0	0	0	0	0	0	0	0.000622888	0.00104111	0	0.000719648	0	0	0.000480264	0	0	0	0	0	0	0	0	0	0	0.00247135	0	0	0.00149122	0.000493984	0
ext_mOTU_v3_27670	0.000729856	0.00069498	0.000534738	0	0	0	0	0	0.000611197	0	0.000668795	0	0	0	0	0	0.00645709	0.00183334	0	0	0	0.000575115	0	0.000529869	0	0	0	0	0	0	0	0	0	0	0	0	0	0	0	0	0	0	0	0	0.00230415	0	0	0	0
ext_mOTU_v3_24553	0.000974918	0	0.000425928	0.00155917	0	0	0	0	0.0015463	0	0	0	0	0.00177214	0	0	0	0	0	0.000428601	0	0	0	0	0	0.00189555	0	0.00101472	0	0	0	0	0.00088423	0	0	0	0.001593	0.000924607	0	0	0.000647828	0	0	0	0	0	0.001529	0	0
ext_mOTU_v3_15864	0.000605731	0	0	0	0	0	0	0	0	0.00194303	0	0	0.00152926	0	0	0	0	0	0	0	0	0.000715959	0	0	0.000905403	0.00128191	0.000597464	0	0.00154341	0	0	0.00136275	0.000506613	0.0010498	0	0	0.00109897	0	0	0	0	0	0	0.00107852	0	0	0	0.000694781	0
ref_mOTU_v3_02437	0	0	0	0	0	0	0	0	0.0024616	0	0.00179572	0	0	0	0	0	0	0	0	0	0.00129027	0	0	0.00213373	0	0.00245576	0	0.000807313	0.000464445	0	0	0	0	0	0.00148902	0	0.00240948	0	0	0	0	0	0	0	0	0	0	0	0
ext_mOTU_v3_19247	0.00124245	0.00144915	0	0	0	0.00112825	0	0	0.000701981	0	0	0	0	0	0	0	0	0	0	0	0	0	0	0	0	0	0	0	0	0	0	0	0	0	0	0	0	0.00197608	0	0.00161209	0	0.00325945	0	0	0	0.00304278	0	0	0
ref_mOTU_v3_02877	0	0.00140532	0	0.00148595	0.000657943	0.000495048	0	0	0	0	0	0	0.00265854	0	0	0	0	0.00123573	0	0	0	0	0	0	0	0	0.0029114	0	0.000510419	0	0	0	0	0	0	0	0.000600719	0	0	0	0	0.000476722	0.00216834	0	0	0	0	0	0
ref_mOTU_v3_03455	0.000474471	0	0	0.00047772	0.000725291	0	0	0	0	0	0	0	0	0	0	0	0	0	0.000536703	0	0	0.000560813	0	0.000344462	0	0.000792898	0.00059276	0	0	0	0	0	0.000721676	0	0	0	0.00147848	0	0.000324449	0.000779753	0	0	0	0.00153636	0	0	0.0022408	0	0
ext_mOTU_v3_15322	0	0	0.000227574	0.000945942	0.0011704	0.000914092	0	0.000355632	0	0	0	0	0	0	0	0	0	0	0.00200129	0	0	0	0	0.00090306	0	0.00213225	0.00122692	0.000256338	0.000528245	0	0	0	0	0.000326714	0	0	0	0.00098919	0	0	0.0018041	0	0	0	0	0	0.000734326	0.000243254	0
ext_mOTU_v3_19277	0	0	0.00107535	0	0.000463873	0	0	0.000767833	0.00200926	0.0010539	0	0	0.000839059	0	0	0.00378516	0.00177959	0	0	0	0	0	0	0	0	0	0	0	0.000326448	0	0	0	0	0	0	0	0	0	0.00158481	0	0	0	0	0	0	0	0	0	0
ext_mOTU_v3_28684	0	0.000578097	0	0	0	0	0.00133345	0	0.000639137	0	0	0.000464878	0	0	0	0.00151406	0	0.000852069	0	0	0	0	0	0.00077447	0	0	0	0	0	0.00115966	0.00241436	0.000520114	0.000386956	0	0.000773582	0	0	0	0	0	0.00170101	0.00044494	0	0	0	0	0	0.000796021	0
ext_mOTU_v3_26555	0	0	0.00041203	0.000566223	0.0014621	0.000510681	0.00189909	0.000643132	0.00211924	0	0.000515324	0.000513812	0.000506521	0.000643565	0	0	0	0.00047088	0	0	0	0.000664711	0	0	0	0	0	0	0.000477645	0	0.000667126	0	0	0	0	0	0	0.000478982	0	0	0	0.000983552	0	0	0	0.00068863	0	0.000879812	0
ext_mOTU_v3_18717	0	0.00147885	0	0	0.000768515	0	0	0	0	0	0	0	0	0	0	0	0	0	0	0.000469468	0	0	0	0.000231147	0	0	0	0	0	0	0	0	0	0.000334503	0	0.000471364	0	0	0	0.00201512	0	0	0.00684539	0	0.00245151	0	0	0	0
ext_mOTU_v3_29176	0	0.000178688	0	0	0.000339718	0.00102244	0	0	0	0	0.00104383	0	0.002052	0	0	0	0.00125975	0	0	0.00251951	0.00299871	0	0	0.000515679	0	0.000235196	0	0	0	0	0	0	0.000428139	0	0	0	0	0	0	0	0	0	0	0	0.00179812	0	0.000664684	0	0
ref_mOTU_v3_01318	0	0	0	0.000585961	0	0	0	0	0	0	0	0.000531723	0	0	0	0	0.000214533	0	0	0	0	0.000687882	0	0.00042251	0.00173696	0	0.000574034	0	0.00148288	0	0.00138076	0.00157862	0	0	0	0	0	0.000925614	0	0.000752661	0	0	0.00256516	0	0	0	0.00068713	0	0
ref_mOTU_v3_01151	0	0	0.00136704	0.00375724	0.00225187	0.00508303	0	0	0	0	0.000569916	0	0	0	0	0	0	0	0	0	0	0	0	0	0	0	0	0	0	0	0	0	0	0	0	0	0	0	0	0	0	0	0	0.00100695	0	0	0	0	0
ref_mOTU_v3_09497	0.0012365	0	0.00299804	0.00203241	0.00197312	0.00265834	0	0	0	0	0	0	0	0	0	0	0	0	0	0	0	0	0	0	0	0.000843328	0	0	0	0	0	0	0	0	0	0	0	0	0.000627034	0.00130957	0.00132301	0	0	0	0	0	0	0	0
ref_mOTU_v3_01513	0	0	0	0	0	0.000491039	0	0	0	0.000612543	0	0	0	0	0	0	0	0	0.000965849	0.000913884	0	0	0	0	0.00442419	0	0	0	0.000896028	0.00168649	0	0	0	0.000388709	0	0	0	0.00167928	0	0	0	0	0	0	0	0	0.000743851	0	0
ref_mOTU_v3_05584	0	0	0	0	0	0.000170048	0.00148162	0.000646535	0.0014203	0	0	0	0	0	0	0	0.00124648	0.000916821	0.00302302	0	0.000744124	0.00066612	0	0	0	0	0	0	0	0	0	0.00305095	0	0	0	0	0.000695435	0	0	0	0	0	0	0.000915313	0	0	0	0	0
ext_mOTU_v3_24011	0	0	0	0	0	0	0.00119261	0	0	0	0	0	0	0	0	0	0	0.00048518	0	0	0	0	0.00132829	0	0	0	0.00114309	0	0	0	0	0	0	0	0	0	0	0.00144755	0.000982744	0.00236184	0	0.00131384	0	0	0	0.00334343	0	0.000711943	0
ext_mOTU_v3_28138	0	0	0	0	0	0	0	0.000655553	0	0	0.000525277	0	0	0	0	0	0	0	0	0	0	0	0	0.000416164	0	0.00104056	0.000565411	0.00141756	0	0.000653243	0.000680011	0.000585966	0.00130784	0.000301124	0	0	0	0	0	0	0	0.00100255	0	0	0	0	0	0.000448402	0
ref_mOTU_v3_10342	0	0.00114192	0.000878626	0.000603717	0	0	0	0.000685719	0	0	0	0	0	0	0	0	0	0	0	0.0010717	0	0	0.00175019	0.000893697	0	0	0.000591429	0.00101472	0	0.00140282	0	0	0	0	0	0	0.00147517	0.000953663	0.000914864	0	0	0	0	0	0	0.00150737	0	0	0
ref_mOTU_v3_09335	0	0.00208494	0.000852784	0	0.00140476	0	0	0	0	0.00106442	0	0	0	0	0	0.00310259	0	0	0	0	0	0	0	0	0	0	0	0.00180487	0	0	0	0.0022382	0	0.000593265	0	0	0	0	0	0	0	0	0	0	0	0	0.00173293	0	0
ext_mOTU_v3_22426	0	0	0	0	0	0	0	0	0	0	0	0	0.000582561	0	0	0	0	0.00108314	0	0	0	0	0	0	0	0.000540438	0	0	0.0010987	0	0	0.000661162	0.000491893	0	0	0	0	0.00182734	0.00139678	0	0.000720768	0.000565602	0	0	0.00102097	0.00180288	0	0	0
ref_mOTU_v3_11244	0	0	0	0	0	0	0	0	0	0.00080908	0	0	0.00215806	0	0	0	0	0	0	0.000385405	0	0.00136744	0	0	0	0.000523946	0	0	0	0.00071458	0	0	0	0	0.000953358	0.000515948	0	0.00239501	0	0	0	0	0	0	0	0.000640116	0.000617207	0	0
ext_mOTU_v3_22425	0	0	0	0	0	0	0	0	0.00144321	0	0	0.000590947	0.00174768	0	0	0	0	0	0.00205217	0	0	0	0	0	0	0.000750221	0	0.000533159	0	0	0.00136295	0.000661162	0	0.000603543	0.000983367	0	0.00282661	0	0	0	0.00128033	0	0	0	0	0	0	0	0
ext_mOTU_v3_22276	0	0	0	0.0015637	0	0	0.000799159	0	0	0	0	0	0	0	0.000846171	0	0	0	0	0	0	0	0	0	0	0	0.000872264	0.000470501	0	0	0	0.000583462	0	0	0.002389	0	0	0	0	0	0	0	0	0	0	0	0.00141432	0.000446486	0
ref_mOTU_v3_03567	0	0	0	0.000917939	0	0	0	0	0	0	0	0	0	0.00104332	0	0	0.00162314	0.000763372	0	0	0	0	0	0	0	0	0	0	0.000774338	0.00103895	0	0	0	0.000957842	0	0	0	0	0	0	0.00101596	0.0015945	0	0.00147606	0	0	0	0.000713158	0
ref_mOTU_v3_11819	0.00145178	0	0.00106366	0	0	0	0	0	0	0	0	0	0	0	0	0	0	0	0	0	0	0	0	0	0	0	0	0	0	0	0	0	0	0.000540593	0	0	0.00178583	0	0	0	0.00161781	0	0	0	0	0.000756299	0	0	0
ext_mOTU_v3_29121	0.00118723	0.004502	0.000590389	0.000811331	0.00199261	0.00163667	0	0	0	0	0	0	0	0	0	0	0	0	0	0	0	0	0	0	0	0.00104299	0	0	0	0	0	0	0	0	0	0	0.00153548	0	0	0	0	0	0	0	0	0	0.0014738	0	0
ref_mOTU_v3_00463	0	0.000579414	0	0	0	0	0	0.000882913	0	0	0.00134494	0.000670497	0	0	0	0	0	0.00126724	0	0	0	0	0	0	0	0.00126459	0	0	0.00058627	0	0	0	0.000871896	0.000705149	0	0	0.00186172	0.00116719	0	0	0	0	0.00152522	0	0	0	0	0	0
ref_mOTU_v3_01553	0	0	0	0	0	0	0.000726207	0	0.000778531	0	0	0.00050635	0.000499165	0	0	0	0.000649149	0.000464042	0	0	0	0	0	0.000402349	0	0.000463072	0.00109329	0.000712281	0	0	0	0	0.00126443	0	0.00168519	0	0.000681728	0	0	0	0.00048146	0	0	0	0.000874812	0	0.00146354	0	0.000424666
ref_mOTU_v3_01306	0	0	0	0	0	0	0	0	0	0	0.000991008	0	0	0	0	0	0	0	0	0	0	0	0	0	0	0	0	0	0	0	0	0	0.00111622	0.00077101	0	0	0	0	0	0	0	0	0	0	0	0	0.00127689	0	0
ext_mOTU_v3_32042	0.00119618	0.00138241	0	0	0	0	0	0.000664104	0	0	0	0	0.00104608	0	0	0	0	0	0	0	0	0.00343193	0	0	0	0.000485219	0.000572786	0	0	0	0	0	0	0	0	0	0.00142867	0	0.000627034	0	0	0.00152344	0	0	0	0.000711085	0	0	0
ref_mOTU_v3_00882	0.00152209	0.000527724	0	0	0	0	0	0	0	0	0.000400449	0	0.000355256	0	0	0	0.00169419	0	0	0	0	0	0.00084384	0	0	0	0.000380204	0	0.00032739	0	0	0	0	0	0	0	0.00284496	0	0	0.000750217	0.00226958	0.000517372	0	0	0	0	0	0.000457543	0
ext_mOTU_v3_23971	0.000309893	0	0	0	0	0	0.000406069	0	0	0	0	0	0.000689993	0.000354633	0	0	0	0	0	0	0	0	0	0.000795368	0	0.000258934	0	0	0	0.000353145	0	0	0	0	0	0	0	0.00249916	0.00101565	0	0	0.00027099	0.000455301	0	0	0.00384823	0	0	0
ref_mOTU_v3_00495	0	0	0	0	0	0	0.000641084	0	0	0.00214053	0	0	0	0	0	0	0	0	0	0	0	0.00173482	0	0.000374491	0	0	0	0.00241972	0.0006233	0	0.00110807	0	0	0.000385505	0	0	0	0	0.000792405	0	0.00105935	0.000260417	0.000718808	0	0	0	0.00112239	0	0
ref_mOTU_v3_04469	0	0	0.00186223	0	0.000693316	0	0	0	0.00144321	0	0.000526406	0.000262431	0	0	0.00170326	0.000814012	0	0	0	0.00105238	0.000756126	0	0	0.000417058	0.000858673	0	0	0	0	0	0	0	0	0	0	0	0.000235551	0	0.000310146	0	0	0	0.00168804	0.000930076	0	0	0.000339132	0	0
ref_mOTU_v3_04715	0	0	0	0	0	0	0	0	0	0	0	0	0	0	0.00136085	0	0	0	0	0	0	0	0	0.00090201	0	0	0	0	0	0	0	0	0	0	0	0	0	0	0	0	0.00102295	0	0.000754749	0	0	0	0	0.000894884	0
ext_mOTU_v3_19602	0	0	0.00400438	0	0	0.00248157	0.00179044	0	0	0	0	0	0	0	0	0	0	0	0	0	0.00179846	0.00161503	0	0	0	0	0	0.000503302	0	0	0	0	0	0.00032074	0	0	0	0	0.00195109	0	0	0	0	0	0	0	0	0	0
ext_mOTU_v3_32029	0	0	0	0	0	0	0	0	0	0.000673751	0	0	0	0	0	0	0	0	0	0	0.00141774	0	0	0.00234595	0	0.000900004	0	0	0.00365937	0	0	0	0	0	0	0	0	0	0.00116305	0	0	0	0.000453722	0	0	0	0.00381524	0	0
ref_mOTU_v3_09880	0.000575706	0	0	0	0.00069481	0	0.000754379	0	0	0	0	0.000525993	0	0	0	0	0	0.000964086	0	0	0.000757755	0	0	0	0.000983455	0.000481036	0.00064897	0.000474557	0	0	0	0	0.000500374	0.000302422	0	0	0.000809343	0	0.000621628	0	0.000641546	0	0.000966673	0	0.00207714	0.000805663	0.00077683	0	0
ext_mOTU_v3_19299	0.000556515	0.00116015	0.000697451	0	0	0	0	0	0.00114717	0.000592287	0	0	0.00264393	0	0	0	0	0	0	0.000863781	0	0	0	0	0	0	0	0	0	0	0.00174113	0	0	0	0	0	0	0	0	0	0	0	0	0.00495685	0	0	0	0	0
ext_mOTU_v3_22109	0	0	0	0	0	0	0.000975019	0	0.000567761	0.00087891	0	0	0.000962755	0	0	0	0.000690215	0	0	0	0	0	0.000792386	0	0	0	0	0	0	0	0	0.00137654	0	0.0003893	0.00113128	0	0	0.000646629	0.000390834	0	0	0.000505614	0	0.00481878	0	0	0	0	0
ref_mOTU_v3_12062	0.00145971	0	0	0	0	0	0	0	0	0	0	0	0	0	0	0	0	0	0	0	0	0	0	0.000778844	0	0.00654069	0	0	0.00166213	0	0	0	0	0	0	0	0	0	0.00116305	0	0.000597745	0	0.00214464	0	0	0	0	0	0
ref_mOTU_v3_09819	0	0.000655743	0	0	0	0	0	0	0.000778531	0	0	0	0	0	0	0	0	0	0	0.00128905	0	0	0.000904534	0	0.00179857	0	0.000949484	0	0	0.00070629	0	0	0	0	0	0.000458787	0.000762397	0.00346822	0	0	0.000690666	0	0	0	0	0	0.00186072	0	0
ref_mOTU_v3_09229	0.000623401	0	0	0	0	0	0	0	0.000783073	0.00060611	0	0	0	0	0	0	0.000689409	0	0	0.00133004	0.000820533	0	0	0.000768002	0	0	0	0	0.00126749	0	0	0.000637246	0	0	0	0.000461464	0	0	0	0	0	0	0	0	0	0	0	0	0
ref_mOTU_v3_00417	0	0.0013976	0.00114119	0	0.00297136	0	0	0	0	0	0	0	0	0	0	0	0	0	0	0.0021642	0	0	0	0.00106556	0	0	0.0014477	0	0	0.00167259	0	0.00150033	0.00055658	0.000385505	0	0	0	0	0	0	0	0	0	0	0	0	0	0	0
ext_mOTU_v3_32136	0.000674564	0	0	0	0	0	0.00150551	0	0	0	0	0	0	0	0	0	0	0	0	0	0	0	0.00167679	0	0	0	0	0.000947073	0	0.00130929	0	0	0.00174754	0	0	0	0	0	0	0	0	0	0	0	0.00181359	0	0	0.000898733	0
ref_mOTU_v3_04241	0	0	0.000818887	0.00112534	0	0	0	0.000699857	0	0.000543343	0	0	0	0	0	0	0	0	0	0	0	0	0	0	0.00182321	0	0	0	0	0.000232464	0	0	0	0	0.00370896	0	0	0.00194332	0	0	0.00237987	0	0	0	0.000966001	0	0	0	0
ext_mOTU_v3_15321	0.00112712	0	0.00368403	0.00183309	0.0013603	0.00264168	0	0	0	0.000464612	0	0	0	0	0	0.00159711	0	0	0	0.000704622	0	0	0	0	0	0	0	0.000393908	0.00040587	0	0	0	0	0	0	0	0	0	0	0	0	0	0	0	0	0	0	0	0
ext_mOTU_v3_33802	0	0	0	0	0	0	0	0	0.000756588	0	0	0	0	0	0	0	0	0	0.00107583	0.000848888	0	0	0.00087904	0.00131183	0.000900299	0	0	0.000992985	0.00102314	0	0	0	0.000900662	0	0.00091574	0	0	0.000957964	0.000650362	0	0.0006712	0	0	0	0	0.000737541	0	0	0
ref_mOTU_v3_00873	0.000308818	0.000588122	0.000905036	0.00056267	0.00298166	0	0	0	0	0.00142311	0	0.000510588	0.000807966	0	0	0	0	0	0	0	0.000812944	0	0	0.000405716	0	0	0	0	0	0	0	0	0	0.000324448	0	0	0.000470342	0	0	0.000725105	0.000622756	0	0.00272233	0	0	0	0	0	0
ext_mOTU_v3_24496	0	0.00109403	0	0	0	0	0	0	0.000762607	0	0	0	0	0	0	0	0	0	0	0	0	0.00543205	0.00167679	0	0	0	0	0	0.000975833	0	0	0	0	0	0	0	0	0	0	0	0	0.0010047	0	0	0.00181359	0.00140688	0	0	0
ext_mOTU_v3_24755	0.00119253	0.000567774	0.000436862	0.000600348	0.00223234	0.000569098	0	0	0.000825454	0	0	0	0	0	0	0	0	0	0	0	0	0.000704772	0	0	0.000891256	0	0	0	0	0	0.00141467	0	0	0.000313223	0	0.000882755	0	0	0	0	0	0	0	0	0.00103729	0.000804672	0.000775874	0	0.00091379
ref_mOTU_v3_06359	0	0	0.000404786	0.000283709	0.000741131	0	0.00218637	0	0	0	0	0.000257448	0	0	0	0.0015706	0.000623232	0	0	0.00022637	0	0.000725834	0	0.00020055	0	0	0	0	0.000469247	0	0	0.000564757	0	0	0	0	0	0.000488341	0.00159798	0.00159356	0.00127183	0	0	0	0	0	0	0	0
ref_mOTU_v3_10128	0.00178482	0.00056651	0.000871777	0	0	0	0	0	0	0.00154178	0	0	0.00160756	0	0	0	0.000328966	0.000498147	0	0.00263174	0	0	0	0.00129576	0	0.000994213	0.000586819	0	0	0.000338988	0	0	0.000452454	0	0	0	0	0	0.000642395	0	0	0	0	0	0	0	0	0	0
ref_mOTU_v3_00187	0	0	0	0.00056682	0	0	0.00295074	0.00064381	0.00141432	0	0	0	0	0	0.00166916	0.000797715	0	0	0	0	0.00148197	0	0.0017945	0.000408709	0	0	0	0	0	0	0	0	0	0	0	0	0.000692504	0	0.000607872	0	0	0	0	0	0	0	0.000664684	0.00044037	0
ref_mOTU_v3_07051	0	0	0.000444805	0	0	0	0	0	0.000797971	0.0023086	0	0.00114583	0.00262232	0	0.000900019	0	0	0	0	0.000468352	0	0	0	0	0.00139123	0.00104789	0	0	0	0	0	0	0	0	0.00180503	0	0	0	0	0	0.00120031	0	0	0	0	0	0	0	0
ext_mOTU_v3_22289	0	0	0	0	0	0	0.00146151	0	0	0.00245017	0.00102204	0	0.00136267	0	0	0	0	0	0	0.000448615	0	0	0	0	0	0	0	0.000643843	0	0	0	0	0	0.000661905	0	0	0	0.00200404	0.00169172	0	0	0	0	0	0	0	0.00184983	0.00047598	0
ref_mOTU_v3_08453	0.000619067	0.000589485	0	0.00114939	0.00300599	0	0	0	0	0.000692454	0	0	0.00129818	0	0	0	0	0.00051835	0	0	0	0	0	0	0.000925337	0.000517268	0	0	0	0	0.00073438	0	0	0	0	0	0	0	0.00246526	0	0	0	0.0015066	0	0	0	0	0	0
ext_mOTU_v3_28160	0.000588386	0	0	0.00355449	0.000710115	0.00106861	0	0	0	0	0.000539161	0	0	0	0.00261679	0	0	0	0.00105095	0	0.000774446	0	0	0	0	0	0.000580356	0	0	0	0	0	0	0	0	0	0.00144755	0	0	0	0.000655677	0	0	0	0	0	0	0	0
ref_mOTU_v3_10584	0	0	0	0	0	0	0	0	0	0	0	0.0010728	0.00211514	0	0	0.000283532	0	0	0.00209727	0	0	0	0	0	0	0.000981103	0	0.000967888	0	0	0	0.00240053	0	0	0	0.000869174	0	0	0.00126785	0	0	0	0	0	0	0.0014378	0	0.00044744	0
ref_mOTU_v3_09260	0.000594938	0.00056651	0.000435889	0	0	0	0	0	0	0.000850365	0	0	0.00112429	0	0	0	0	0	0	0	0	0	0.00260482	0	0	0.00112043	0	0	0	0.000677976	0	0	0	0.000312525	0	0	0	0	0	0	0	0.000520253	0.000874096	0	0	0.00145701	0.00140487	0.000930759	0
ref_mOTU_v3_07554	0	0	0	0	0	0	0	0	0	0.000609667	0	0	0	0	0	0	0	0	0	0.000462305	0	0.00136094	0	0	0.000937284	0.000523946	0	0	0	0	0	0	0	0	0	0	0	0.00183128	0	0.000813616	0	0	0	0	0.000940163	0.000767839	0	0.000490506	0
ref_mOTU_v3_11523	0	0	0	0	0	0	0	0	0	0	0	0	0	0	0	0	0	0	0	0	0	0	0	0.00103869	0	0.000960004	0	0.000947073	0	0	0	0	0	0	0	0	0.0014133	0.00365468	0.00372175	0	0.00128865	0	0	0	0	0	0	0	0
ext_mOTU_v3_27316	0.000923724	0.000725489	0.000883585	0.00243935	0.00416886	0.00209115	0	0	0	0	0	0	0	0	0	0	0	0	0	0	0	0	0	0	0	0	0	0	0	0	0	0	0	0	0	0	0	0	0	0	0	0	0	0	0	0	0	0	0
ext_mOTU_v3_29145	0	0	0	0	0	0	0	0	0	0	0	0	0	0	0	0	0	0	0	0	0	0	0.000814742	0	0	0.000757791	0	0	0	0.000636178	0	0	0	0	0	0	0.000686715	0	0.00203362	0	0.00139919	0	0	0	0	0	0	0	0
ext_mOTU_v3_15328	0.000289099	0.000376834	0.00117758	0.000888758	0.00178611	0.00109049	0	0.00132246	0	0	0	0	0	0.000661674	0.000857161	0.000819298	0	0	0.00444876	0	0	0	0	0	0	0	0	0	0	0	0	0	0	0	0	0	0	0	0	0	0	0	0	0	0	0	0	0	0
ref_mOTU_v3_01247	0	0	0.000409444	0	0	0	0	0	0	0.000543343	0	0	0	0	0	0	0	0	0	0	0	0	0	0.00167544	0	0	0	0	0.000980048	0	0	0	0	0	0	0	0.00283882	0	0	0	0.00385759	0	0.00174431	0	0	0	0	0	0
ref_mOTU_v3_10765	0	0	0	0	0	0	0	0	0	0	0	0	0	0	0	0	0	0	0	0	0	0	0	0	0	0	0	0	0	0	0	0	0	0	0.00161483	0	0	0	0	0	0	0	0	0	0	0	0	0	0
ref_mOTU_v3_03207	0.00124101	0	0	0	0.000748878	0	0	0.000709612	0	0	0.000544558	0	0	0	0	0	0	0	0	0	0	0.00070242	0.000867306	0	0	0	0	0	0	0	0.000736086	0	0.000471897	0	0	0	0	0	0	0	0	0.000531142	0.00182332	0.0019243	0	0.000759812	0.00146524	0	0
ext_mOTU_v3_19315	0	0	0.000431088	0	0	0.00134018	0	0	0	0.00104725	0	0	0.00132927	0	0	0	0	0	0	0	0	0	0	0	0	0	0	0.00048501	0	0	0	0	0	0.000619313	0	0	0.000780506	0	0.00318713	0.00139758	0	0.00150706	0.0010296	0	0	0	0	0	0
ext_mOTU_v3_22269	0	0	0	0	0	0	0	0	0	0.00106551	0	0	0.000493533	0	0	0	0	0	0	0	0	0	0	0	0	0	0	0	0	0	0	0	0	0.00108507	0.00190225	0.00106594	0	0	0	0	0	0.00109412	0	0.00333322	0	0	0.00192313	0.000978714	0
ref_mOTU_v3_10662	0	0	0	0	0.000721235	0	0	0	0	0	0	0	0.00210589	0	0	0.00165652	0.00129283	0	0	0	0	0	0	0.000848719	0	0	0.00114807	0	0.000992915	0	0	0	0	0	0.00177738	0	0	0	0	0	0.00260549	0.000483631	0	0	0	0	0	0	0
ref_mOTU_v3_00376	0.000607798	0	0	0	0	0.00110386	0.00159286	0	0	0	0	0	0	0	0.000901043	0	0	0	0	0.00039706	0	0.000718402	0	0	0.000454247	0	0	0	0	0	0	0.000310649	0.000231117	0	0	0	0	0.00193336	0	0	0	0	0.000791269	0.00049202	0.00191881	0.000372127	0.000358809	0	0
ext_mOTU_v3_22090	0	0	0	0	0	0	0	0	0	0.00153679	0	0	0.000773407	0	0	0	0	0.000891107	0	0	0	0	0	0	0	0	0	0	0	0.000744281	0	0	0	0	0.00175814	0	0	0	0	0	0	0	0.000959582	0.0034461	0	0	0.00136534	0	0
ref_mOTU_v3_07869	0	0.000529923	0	0	0	0	0	0	0	0	0.00152987	0.00050846	0	0	0	0	0.000615441	0.000465975	0	0.000410296	0	0.00131557	0.000812196	0.000404025	0	0	0.00054892	0	0.000365244	0.00253676	0	0.000568875	0.000423233	0.000292341	0.000846106	0	0.00136914	0	0	0	0	0	0	0	0	0	0	0	0
ext_mOTU_v3_24322	0.00117677	0	0.00258653	0	0.00284046	0	0	0.00134576	0.000809522	0	0	0.00322547	0	0	0	0	0	0	0	0	0	0	0	0.000854327	0	0	0	0	0	0	0	0	0	0	0	0	0	0	0.000695864	0	0	0	0	0	0	0	0	0	0
ext_mOTU_v3_22101	0	0	0	0	0	0	0	0	0	0	0	0	0	0	0	0	0	0	0	0	0	0	0	0	0	0	0	0.00042632	0	0	0	0	0	0	0	0	0	0	0	0	0	0	0	0	0	0	0	0	0
ext_mOTU_v3_28399	0	0	0	0	0	0	0	0	0	0.000601896	0	0	0	0	0	0	0	0	0	0.000376202	0	0	0	0	0	0	0	0	0	0	0	0	0	0	0	0	0	0	0	0	0	0	0	0	0	0	0	0.000399151	0
ref_mOTU_v3_00358	0	0	0	0	0	0	0.00334159	0	0.000699056	0	0	0	0	0	0	0	0	0	0	0.000714853	0	0	0	0	0	0	0	0	0.000870945	0	0	0	0	0.000597123	0	0	0	0	0	0	0.000622756	0	0	0	0	0	0	0	0
ref_mOTU_v3_01427	0	0.000263588	0	0.000278711	0	0	0	0	0	0	0	0	0	0	0	0	0	0.000927121	0	0	0.0014574	0	0	0	0	0.000462593	0	0	0.00047022	0	0	0.000565928	0	0.000145413	0	0	0.000681022	0.00176106	0.00119559	0	0.000616948	0	0.000813408	0	0	0.000677926	0	0	0
ref_mOTU_v3_00447	0	0	0.00107241	0	0	0	0	0	0	0.000833464	0.00106426	0	0.00131222	0	0	0	0.000653566	0	0	0	0	0	0	0.000843184	0.000883369	0	0	0.000957367	0.000501949	0	0.000701073	0.00234617	0.000210302	0.000610104	0	0	0.000896077	0.000469974	0	0	0	0	0	0	0	0	0	0	0
ref_mOTU_v3_03725	0	0	0	0	0	0	0	0	0	0	0	0	0	0	0	0	0	0	0	0	0	0	0	0	0	0	0	0	0	0	0	0	0	0	0	0	0	0	0	0	0	0	0	0	0	0	0	0	0
ext_mOTU_v3_33864	0.00114401	0	0	0	0	0	0.00169097	0	0	0.000627338	0	0	0	0.0016524	0	0	0	0.000540261	0	0	0	0.000762652	0	0.00140531	0	0.0016174	0	0.000531871	0.000548022	0	0	0	0.000490705	0	0	0	0	0	0.000696704	0	0	0	0	0	0	0	0	0	0
ref_mOTU_v3_00449	0.000293224	0	0	0.00118093	0.00141555	0	0	0	0.00072945	0	0	0	0	0.00031289	0	0	0.0006422	0	0	0	0	0	0	0.00210796	0.00115734	0.000485219	0	0.000478684	0.00049322	0.000668301	0	0.000989348	0	0.000613117	0	0	0	0	0	0	0	0	0	0	0	0	0	0	0
ext_mOTU_v3_29356	0.000646798	0	0.000473884	0.000651226	0	0	0	0	0.000812462	0	0	0.000590947	0	0	0	0	0	0	0	0	0.000851328	0	0	0	0	0.000540438	0.00063797	0.000533159	0.00164805	0	0	0	0.000491893	0	0	0	0	0	0	0	0	0	0	0	0.00102097	0	0	0	0
ext_mOTU_v3_31533	0	0	0	0	0	0	0	0	0	0	0	0	0	0	0	0	0	0	0	0	0	0	0	0	0	0	0	0	0.00147325	0	0	0	0	0.000560175	0.00172822	0	0	0	0.00122738	0.0014749	0	0	0.000722114	0	0	0	0	0.000384463	0.000817121
ref_mOTU_v3_00547	0	0	0	0	0	0.00141031	0	0.00335701	0	0.000713511	0.00134494	0.00093069	0	0	0	0	0	0	0	0	0	0	0.00107103	0	0	0.000951816	0.000594767	0	0	0	0	0	0	0	0	0	0	0	0	0	0	0	0.00107821	0	0	0.00179725	0	0	0
ref_mOTU_v3_10489	0	0	0	0	0	0	0	0	0	0	0	0	0	0	0	0.00114011	0	0	0	0.0011864	0	0	0	0	0	0	0	0	0	0	0	0	0	0	0	0	0	0	0.000868781	0	0.00179324	0.000703595	0.00118214	0	0.00381017	0.00197048	0	0	0
ext_mOTU_v3_19019	0	0	0	0.00177269	0.000755016	0	0	0	0	0	0	0	0.000930745	0.001169	0	0	0	0	0	0	0.00194253	0	0.00168768	0	0.00154461	0.000631403	0	0	0	0	0	0	0	0.000607463	0	0.0010012	0	0	0	0	0	0	0	0	0	0	0	0	0
ref_mOTU_v3_10231	0	0	0	0	0	0	0	0	0	0	0	0	0	0	0	0	0	0	0	0.00217615	0	0.00174441	0	0.0021429	0	0	0	0	0	0	0.00525224	0	0.00112239	0	0	0	0	0	0	0.000776261	0	0	0	0	0	0	0	0	0
ext_mOTU_v3_18718	0.00291147	0.00138617	0.00213312	0.0014657	0.00527071	0	0	0	0	0	0	0	0	0	0	0	0	0	0	0	0	0	0	0	0	0	0	0	0	0	0	0	0	0	0	0	0	0	0	0	0	0	0	0	0	0	0	0	0
ref_mOTU_v3_11838	0	0	0	0	0	0	0	0	0	0	0.00106195	0	0	0	0	0	0	0	0	0	0	0	0.00169134	0.000841354	0	0.00193667	0	0.000477645	0	0	0	0	0	0	0	0	0.00142557	0.00368639	0	0	0	0	0	0	0	0	0	0	0
ext_mOTU_v3_15482	0.000423359	0.00119419	0.00058597	0.000805258	0.000935647	0.000540253	0	0	0.000787669	0.000609667	0.0011492	0	0	0	0	0	0	0	0	0	0	0	0	0.00045524	0.000937284	0	0.0018555	0	0.00159775	0	0	0	0.000476882	0	0	0	0.000771345	0	0	0	0	0	0	0	0	0	0	0	0
ext_mOTU_v3_27132	0	0	0	0.000449237	0	0	0	0	0	0	0.000499549	0	0	0	0	0	0.000301441	0	0.00110703	0.000328952	0.0014351	0	0	0.000620759	0	0.00142889	0	0.000224688	0.000231511	0	0.000646704	0	0	0	0.000942298	0	0	0.000433527	0.000669224	0	0.000303752	0	0.00111084	0	0	0.000758931	0	0	0
ext_mOTU_v3_27100	0	0	0	0	0	0	0.00157672	0	0	0.000953094	0	0	0	0	0	0	0	0	0.00214923	0	0	0	0	0	0	0	0	0.000991867	0	0	0	0	0	0	0	0	0	0	0	0	0	0	0	0	0	0	0	0	0
ext_mOTU_v3_18683	0	0	0	0.000307378	0.00147379	0.00110891	0.000800072	0	0	0	0	0	0	0.000698728	0	0	0	0.000683284	0	0	0	0	0	0	0	0.00102035	0.000602244	0	0	0	0.00144862	0	0.000464347	0.00032074	0	0	0	0	0.000788075	0	0.00136081	0	0.000938921	0	0	0	0	0	0
ref_mOTU_v3_08921	0	0	0	0	0.00130259	0	0	0	0	0	0.00197801	0	0	0	0.00160003	0	0	0	0	0	0	0	0	0	0	0	0	0	0	0.00122994	0	0	0	0	0	0	0	0	0.00233079	0	0	0.000943813	0	0.00174742	0	0	0	0	0
ref_mOTU_v3_01127	0	0.000390277	0.000150145	0.001238	0.000741984	0	0	0	0	0	0	0	0	0.000671116	0	0	0	0	0.000366037	0	0	0	0	0	0	0	0	0	0	0	0	0	0	0	0	0	0	0	0	0	0	0.00107523	0	0.00199073	0	0	0	0	0
ext_mOTU_v3_22813	0	0	0.00134051	0	0.000552041	0	0.00119874	0	0	0	0.000838284	0.000835825	0	0	0	0.00129629	0	0.00222552	0.001634	0	0.0012041	0	0	0	0	0.000764387	0	0	0	0	0	0	0	0	0	0	0	0	0	0	0	0.00113905	0	0	0	0	0	0	0
ext_mOTU_v3_15908	0	0	0	0.00419425	0.00879822	0	0	0	0	0	0	0	0	0	0	0	0	0	0	0	0	0	0	0	0	0	0	0	0	0	0	0	0	0	0	0	0	0	0	0	0	0	0	0	0	0	0	0	0
ref_mOTU_v3_00491	0.00116395	0	0.001009	0.00146459	0.00140476	0.00105696	0	0	0	0	0	0	0	0	0	0	0.00048338	0	0	0.000848888	0	0.00136094	0	0	0	0.000439372	0	0	0.00102199	0	0.00142741	0.00053752	0	0	0	0	0	0	0	0	0	0	0.000772577	0	0	0	0	0	0
ref_mOTU_v3_00480	0	0	0	0	0	0	0	0	0.000765215	0	0	0	0	0	0	0	0	0	0	0	0	0	0	0	0	0.00124346	0.00440359	0.00122671	0	0	0.00176538	0	0	0.000781749	0	0	0	0	0	0	0	0.00130136	0	0	0	0.000681457	0	0	0
ref_mOTU_v3_06769	0	0	0	0	0	0	0	0	0	0	0	0	0	0	0	0	0	0	0	0	0	0	0	0.000811432	0	0.000933895	0.0033073	0	0	0.00127369	0.00173161	0.00114251	0	0.000587129	0	0	0	0	0	0	0	0	0	0.000866704	0.00230415	0	0	0	0
ref_mOTU_v3_01246	0.00146773	0	0	0	0	0	0.00366142	0	0	0.00142702	0	0	0.000549937	0	0	0	0	0	0	0.000953062	0	0	0	0	0.00219386	0	0	0	0.0012466	0	0	0	0	0.00032074	0	0	0	0	0	0	0	0.00113043	0	0	0	0	0	0	0
ext_mOTU_v3_31586	0	0	0	0	0	0	0	0	0	0	0	0	0	0	0	0	0	0	0	0	0	0.000597423	0	0	0	0	0	0	0	0	0	0	0.00220817	0.000889735	0	0.000922056	0	0	0	0	0	0	0	0	0	0	0	0	0.00222488
ref_mOTU_v3_08794	0	0	0	0	0	0	0	0	0	0.00451684	0.00199413	0	0.00265826	0	0	0	0	0	0	0	0	0	0	0	0	0	0	0	0	0	0	0	0.00117769	0.000813472	0	0	0	0	0	0	0	0	0	0	0	0	0	0	0
ref_mOTU_v3_00551	0	0	0.000441792	0	0	0.00164271	0	0	0.000347717	0	0	0	0.000362073	0.000316781	0	0	0	0	0	0	0	0	0.000403994	0.00116617	0	0.00100768	0.000570421	0	0	0.000630904	0.00135421	0.00116692	0	0	0	0	0.000340511	0	0	0.000782394	0	0.000242066	0	0	0.000951827	0.000738373	0	0.000471683	0
ext_mOTU_v3_22131	0	0	0	0	0	0	0	0	0	0	0	0	0.00131474	0	0	0	0	0	0	0	0	0	0	0	0	0	0	0	0	0	0	0	0	0.000783932	0	0	0	0	0	0	0.001663	0	0	0	0	0	0	0	0
ext_mOTU_v3_22551	0.00289145	0.00281774	0.000877139	0.000614055	0.00271123	0.00258469	0	0	0	0	0	0	0	0	0	0	0	0	0	0	0	0	0	0	0	0	0	0	0	0	0	0	0	0	0	0	0	0	0	0	0	0	0	0	0	0	0	0	0
ref_mOTU_v3_00489	0	0.000551178	0.000203445	0	0	0	0.0015785	0	0	0.00058561	0	0.000275153	0.00263668	0	0	0	0.00127059	0	0	0	0	0	0	0	0	0	0.00226651	0	0	0	0	0	0	0.000768898	0	0	0.00180051	0	0.000945472	0	0	0	0	0	0	0	0	0	0
ref_mOTU_v3_03841	0	0	0	0.0014657	0	0	0	0	0	0.00109934	0	0	0	0	0.000279371	0	0	0	0	0	0	0	0	0	0	0	0.00155446	0	0	0	0	0	0	0	0	0	0	0	0.00170168	0	0	0.000771463	0	0	0	0	0	0.00113872	0
ref_mOTU_v3_01417	0	0	0.000205798	0.000565628	0	0	0	0	0	0.000604699	0	0	0	0	0	0	0.000688606	0.00104213	0	0	0	0.000735986	0	0.000815698	0	0.000519979	0	0	0.00158535	0.000708757	0	0.000636504	0.000472996	0	0	0	0	0	0	0	0	0	0	0	0	0	0	0.000486508	0
ext_mOTU_v3_22078	0	0	0.00072598	0	0	0	0	0	0	0	0	0	0	0	0	0	0	0	0	0	0	0	0	0	0	0	0	0	0	0	0	0	0	0.000474067	0	0	0	0	0	0	0	0	0	0	0	0	0	0	0.00193103
ext_mOTU_v3_31541	0	0	0	0.00116431	0	0	0	0.00132246	0	0	0	0	0	0	0	0.0016386	0	0	0	0	0	0.00136683	0.00168768	0	0	0	0	0.000499307	0	0	0	0	0	0	0	0	0	0	0.00124864	0	0	0.00101123	0	0	0	0.00141601	0.00136534	0	0
ref_mOTU_v3_05380	0	0	0.000484376	0	0	0	0	0	0	0.00120519	0.000266354	0	0.000174536	0	0.00172365	0	0	0	0.00116294	0	0	0.00102768	0	0	0	0.000242874	0	0	0	0.000662483	0	0	0	0.000137978	0	0	0	0	0	0	0	0.000508365	0	0	0.00244347	0	0.00101659	0	0
ref_mOTU_v3_00497	0.00237447	0	0.000939962	0	0.000716427	0.000539052	0.000388924	0	0	0	0	0.000542358	0	0	0	0	0	0	0	0	0	0.00210492	0	0.000861921	0	0	0.00117103	0	0	0	0	0	0	0	0	0	0.000730207	0	0	0.00231067	0	0	0	0	0	0	0	0	0
ref_mOTU_v3_04078	0	0	0	0	0	0	0	0	0	0	0	0	0	0	0	0	0	0	0	0	0	0	0	0	0	0	0	0	0	0	0	0	0.000931889	0	0	0	0	0	0	0.00211342	0.00163559	0	0	0	0	0	0	0	0
ref_mOTU_v3_05359	0.00113644	0.000465866	0	0	0	0.00054267	0	0	0	0.00116205	0.00105736	0.00105426	0.0020786	0	0	0	0	0	0	0	0	0.00136388	0.00178016	0	0	0	0	0	0	0	0	0.000398337	0	0.0002827	0	0	0	0	0.00131706	0	0	0	0	0	0	0	0	0	0
ref_mOTU_v3_05347	0	0	0	0	0	0	0	0	0	0	0	0	0	0	0	0	0	0	0	0	0	0	0	0.000897834	0	0.00179685	0.00609911	0.00101942	0	0	0	0	0	0.000649648	0	0	0.000760632	0	0.000205	0	0	0.00108145	0	0	0	0	0	0	0
ext_mOTU_v3_24398	0	0	0	0	0	0	0.000775264	0	0	0	0.000542146	0	0	0	0	0	0	0.000990777	0.00105676	0	0.000778734	0.000699309	0	0.000429529	0	0	0.00233428	0	0.00100501	0.00134844	0	0.000604784	0	0.000310795	0	0	0	0	0	0	0	0	0	0	0.000933907	0	0.000698544	0	0
ext_mOTU_v3_22248	0	0	0	0	0	0	0	0	0	0	0	0	0.000556295	0	0	0	0	0	0	0.000455357	0.00174059	0	0	0.000448398	0	0	0	0	0.000524581	0	0.00222375	0	0	0.000797416	0	0	0	0	0.000666903	0	0.000688271	0.00135973	0.000907443	0	0	0.000649006	0	0.000974744	0
ref_mOTU_v3_05886	0	0	0	0	0	0	0	0	0	0	0.000509426	0	0.000500723	0	0	0	0	0	0	0.000409869	0	0	0.000811351	0.00080721	0.000830974	0	0.000548349	0.00229131	0.000472177	0.00063353	0.00065949	0	0.000422793	0.000584074	0	0	0	0	0	0	0	0	0	0	0.00175509	0	0	0	0
ext_mOTU_v3_23056	0	0.00117083	0.000450435	0.001238	0.000741984	0	0	0	0	0.00271104	0	0	0	0	0	0	0	0	0	0	0	0	0	0	0	0	0	0	0	0	0	0	0	0	0.00171002	0	0	0	0.00121447	0	0	0	0	0	0	0	0	0	0
ref_mOTU_v3_05351	0	0	0	0	0	0	0	0	0	0.00112432	0	0	0.00104155	0	0	0	0	0	0	0	0	0	0	0	0	0	0.00114061	0.00190645	0.00061151	0	0	0	0.000879445	0	0	0	0	0	0.00061239	0.00300087	0	0.00101123	0	0	0	0	0	0	0
ext_mOTU_v3_19242	0	0.000387748	0	0	0	0	0	0	0	0	0	0	0	0	0	0	0.00540388	0	0	0	0	0	0	0.000591257	0	0	0	0.00146482	0.00232689	0	0	0	0	0	0	0	0.00218593	0	0	0	0	0	0	0	0	0	0	0	0
ref_mOTU_v3_02773	0	0	0.00107241	0	0	0	0	0.000707148	0	0	0	0	0	0	0	0	0	0	0	0	0	0	0.000842017	0.00020943	0	0	0.000379383	0.000237791	0	0.000547896	0.000342208	0	0.000219386	0.000151538	0.00175434	0	0.000380316	0	0.000622971	0	0.000321466	0.00100904	0	0.000467047	0.000867494	0.000235493	0.000340597	0	0
ext_mOTU_v3_19411	0.00187239	0.000594306	0.000457276	0	0	0	0	0	0	0	0	0	0.000562144	0	0	0	0.000825173	0	0	0	0	0	0.00108898	0.000453113	0	0	0	0	0.00253498	0	0	0	0	0	0	0	0	0	0	0	0	0.00027289	0	0	0	0	0	0	0
ref_mOTU_v3_06878	0	0	0	0	0	0	0	0	0	0.00146114	0.000717827	0	0.00431565	0	0	0	0	0	0	0	0	0	0	0	0	0	0	0	0	0	0	0.000271972	0	0	0	0	0	0.000846328	0	0	0	0	0	0	0	0	0	0	0
ext_mOTU_v3_30945	0	0	0	0	0.000723663	0	0	0	0	0	0	0	0	0	0	0	0	0	0	0	0	0	0	0	0	0.000501012	0	0	0	0	0	0	0	0.000314981	0.00182326	0	0	0	0.00129488	0	0	0	0	0	0	0	0	0.000469036	0
ref_mOTU_v3_06556	0	0	0	0	0	0	0	0	0	0	0	0	0	0	0	0	0	0	0	0	0	0	0	0.000468435	0	0	0	0	0	0	0	0	0	0	0	0	0.00317481	0.00102622	0.00487693	0	0.000719027	0.00112847	0	0	0	0	0	0	0
ext_mOTU_v3_15026	0	0.00111319	0.000834601	0.000630612	0	0	0	0	0.000757442	0	0.00107124	0.00113904	0.00105294	0.0013036	0	0	0	0	0	0	0	0	0.000880032	0	0	0	0	0	0	0	0	0.000695405	0	0.00122822	0	0	0	0	0.000357493	0	0.000367957	0	0	0	0	0.000857403	0	0	0
ref_mOTU_v3_04384	0	0	0	0	0	0	0	0	0	0	0	0	0	0	0	0	0	0	0	0	0	0	0	0.000793179	0.00163306	0.000912887	0.00107763	0	0.000927939	0	0	0	0	0	0	0	0	0	0	0	0	0	0	0	0	0	0	0	0
ref_mOTU_v3_00353	0	0	0	0	0	0	0	0	0	0	0	0	0	0	0	0	0	0	0	0	0	0	0	0	0	0	0	0	0	0	0	0	0	0	0	0	0	0	0	0	0	0	0.000824515	0	0	0	0	0	0
ref_mOTU_v3_01112	0	0	0.000447346	0	0	0	0	0	0	0	0	0	0.00103483	0	0	0	0	0	0	0	0	0	0.000838396	0	0	0	0	0	0.000975833	0	0	0	0.000154782	0	0	0	0	0	0.000620291	0	0.0012831	0	0	0.00373638	0.00172106	0	0	0	0
ref_mOTU_v3_06915	0.00272579	0.00086518	0.000892215	0.000914817	0.00219314	0.000550053	0	0	0	0	0	0	0	0	0	0	0	0.000253592	0	0	0.000797275	0	0	0.000439756	0	0	0	0	0	0	0	0	0	0	0	0	0	0.00192679	0	0	0	0.000540726	0	0	0	0	0	0	0
ref_mOTU_v3_05881	0.000607798	0.000622675	0.000479104	0.0013168	0.00315684	0.00178145	0	0	0	0	0	0	0.000588978	0	0	0	0	0	0	0	0	0	0	0	0	0	0	0	0	0	0	0	0	0	0	0	0.000804389	0	0	0	0	0.000571833	0	0.00211743	0	0	0	0	0
ref_mOTU_v3_10990	0	0	0	0.000624753	0	0	0	0	0	0	0	0	0	0	0	0	0	0.000880583	0	0	0	0	0	0	0	0	0	0	0.00046492	0.00141258	0	0	0.00079981	0	0	0	0	0	0.00161137	0	0	0	0	0	0	0	0	0.000902615	0
ext_mOTU_v3_32091	0.00145971	0	0.00186394	0	0	0	0	0	0	0	0	0	0	0	0	0	0	0	0	0.00107619	0	0	0	0	0	0	0	0	0	0	0	0	0	0	0	0	0	0	0	0	0	0	0	0	0	0	0	0	0
ref_mOTU_v3_10372	0	0	0.000758581	0	0	0	0	0	0	0	0	0	0	0	0	0	0	0	0	0	0	0	0	0	0	0	0	0	0	0	0	0	0	0	0	0	0.00127362	0	0	0	0	0.000905402	0	0	0	0.00362437	0	0	0
ref_mOTU_v3_04684	0	0	0	0	0	0	0	0	0	0	0	0	0	0	0	0	0	0	0	0	0	0	0	0	0	0	0	0	0	0	0.000371495	0	0	0	0	0	0	0	0	0	0	0	0	0.00345298	0	0	0	0	0
ref_mOTU_v3_11026	0	0	0	0	0	0	0	0	0	0	0	0	0.0010541	0	0	0	0	0	0	0.000789294	0	0	0.00222139	0.000726288	0	0.0025436	0.00122124	0.000964707	0	0	0	0.000543758	0	0	0	0.000458255	0	0	0.000650145	0	0	0	0	0	0	0	0	0	0
ref_mOTU_v3_09110	0.00122817	0	0.000899835	0.00309145	0	0.00334584	0	0.000702271	0.000781553	0	0	0	0	0	0.00182073	0	0	0	0	0	0	0	0	0	0	0	0	0	0	0	0	0	0	0	0	0	0	0	0	0	0	0	0	0	0	0	0	0	0
ref_mOTU_v3_01249	0	0.000548196	0	0	0	0	0	0	0	0	0	0.000525993	0	0	0	0	0	0	0	0	0.00132929	0.00065642	0	0	0	0.00249148	0	0	0.00129277	0.000328029	0	0	0	0	0	0	0	0	0.00157615	0	0	0	0	0.00186416	0	0.000735055	0	0	0
ext_mOTU_v3_24850	0	0	0	0.000547772	0	0	0	0.000622175	0.000683395	0.00105791	0	0.000497069	0	0.000622593	0.000806534	0	0.00120331	0	0	0	0.00143217	0.000643051	0	0	0	0	0	0	0	0	0	0	0.000413751	0.000285792	0.0016543	0	0	0	0	0	0	0.000951502	0	0.000440413	0	0	0	0	0
ref_mOTU_v3_00169	0	0	0	0	0	0	0	0	0	0	0	0.00112341	0	0	0	0	0.000679889	0.000514771	0.00174815	0.000453261	0	0	0	0	0	0	0	0	0.000522166	0	0.00072931	0.00125689	0.000467553	0	0	0	0.000756256	0	0	0	0.000685103	0	0	0	0.00291134	0	0	0	0
ext_mOTU_v3_28592	0	0	0	0	0	0	0	0	0	0	0	0	0	0	0	0	0	0	0	0	0	0	0	0.0010127	0.000881419	0	0	0	0	0	0	0	0	0	0	0	0.000725371	0.00157822	0	0	0	0	0	0	0	0	0	0	0
ext_mOTU_v3_19018	0	0	0	0	0	0	0	0	0	0.0016101	0	0	0.00164988	0	0	0	0	0	0	0.00123863	0	0	0	0	0	0	0	0	0	0	0	0	0	0	0	0	0.0018306	0	0	0	0	0.00105222	0	0.00362336	0	0	0.000791352	0	0
ext_mOTU_v3_28585	0	0	0	0.000603041	0	0.0010781	0	0	0	0.000593865	0.000941457	0	0.00107891	0	0	0.00084869	0	0	0	0	0	0	0	0	0	0	0	0.000987419	0	0	0	0	0	0	0	0	0	0.00235089	0	0	0	0.000523753	0	0	0	0	0.000735181	0.00046851	0
ref_mOTU_v3_07864	0.000326163	0.000310577	0	0	0.000262427	0.000296182	0.000284926	0	0	0	0	0.000743902	0	0.0017048	0.000907235	0	0	0.00190988	0	0	0	0	0	0	0.00226865	0	0	0.000358477	0	0	0	0	0	0	0	0	0	0	0	0	0	0	0	0	0.00239579	0	0	0	0
ext_mOTU_v3_24545	0.000559429	0	0	0	0	0	0	0	0	0	0	0	0	0	0	0	0	0	0	0	0	0	0	0	0	0	0	0	0	0	0	0	0	0	0	0	0	0.000889753	0	0	0	0	0	0	0	0.00342512	0	0	0
ref_mOTU_v3_00468	0.00120057	0.000634887	0.000440797	0.000605757	0	0.000797708	0	0	0.000755736	0.000584951	0	0	0.000541886	0	0	0	0.0016187	0	0.00107462	0.000443563	0	0	0	0	0	0	0.00118419	0	0	0.000759807	0	0	0	0	0	0	0	0	0	0	0	0	0.00107526	0	0	0	0	0	0
ref_mOTU_v3_02981	0	0	0	0	0	0	0.000736909	0.00128626	0.000706414	0.000376403	0.000277842	0	0.000793929	0	0	0	0	0	0	0	0.000740207	0	0	0	0	0	0.000554698	0.000231784	0	0	0	0	0.000855376	0.000159278	0	0	0	0	0	0.000262278	0	0	0	0	0	0.00068863	0.000331992	0.00047436	0
ref_mOTU_v3_09001	0	0	0	0	0	0	0.000675085	0	0.00185899	0	0	0	0	0.0012179	0	0	0.000284872	0	0	0	0	0.00174924	0	0	0	0.000889247	0	0	0.00125696	0	0	0	0	0.000777418	0	0	0	0	0	0	0	0	0.00217434	0	0	0	0	0.000806	0
ref_mOTU_v3_08070	0	0.00233093	0.00224186	0.0018485	0	0.0022229	0	0	0	0	0.000273802	0	0	0.000700329	0	0	0	0	0	0	0	0	0	0	0	0	0	0	0	0	0	0	0	0	0	0	0	0	0	0.000775392	0	0.00125927	0	0	0	0	0	0	0
ref_mOTU_v3_07549	0	0	0	0	0	0.0015467	0.000743957	0.00129857	0	0	0	0	0	0	0.000841675	0	0	0	0	0	0	0	0.000917304	0	0	0.000525179	0	0.000493053	0.000533838	0	0	0	0	0	0	0	0.00077316	0	0	0	0.00066655	0	0	0.00203523	0.000896194	0	0	0	0
ext_mOTU_v3_29414	0.00114894	0.000376834	0	0.00358608	0.00286571	0.00288685	0	0	0	0	0.000526406	0	0.000172471	0	0	0	0	0	0	0	0	0	0	0	0	0	0	0	0	0	0	0	0	0	0	0	0	0	0	0	0	0	0	0	0	0	0	0	0
ref_mOTU_v3_00157	0	0	0	0	0	0	0	0	0	0.000987521	0	0.000927988	0	0	0.00301147	0	0	0.000850449	0	0	0	0	0	0	0	0	0.00200366	0	0	0	0.00120489	0	0	0.0010671	0	0.0015037	0	0	0	0	0	0	0	0	0	0	0	0	0
ref_mOTU_v3_02364	0	0.000582733	0.00134511	0.000616165	0	0.0022229	0	0	0.000351726	0	0	0	0	0.000320433	0	0	0	0	0	0	0	0	0	0.000888578	0	0	0	0	0	0	0	0	0	0	0	0	0.000376395	0	0	0	0	0.000244857	0.00460374	0	0	0	0	0	0
ext_mOTU_v3_18668	0.00147178	0	0.000539157	0	0	0	0	0	0.000828503	0	0	0.000529416	0	0.0019263	0.0032728	0.00208549	0	0	0	0	0	0	0	0	0	0	0	0	0	0	0	0	0	0	0	0	0	0	0	0	0	0	0	0	0	0	0.000868851	0	0
ext_mOTU_v3_15576	0.00116777	0	0.000428729	0	0.000704682	0	0	0	0	0	0	0	0	0	0.00173118	0.00173631	0	0	0.00167414	0	0	0	0	0.000686486	0	0	0	0	0	0	0	0	0	0	0	0	0.00115296	0	0	0	0.000650661	0	0.0015887	0	0	0	0	0	0
ext_mOTU_v3_19043	0	0	0	0	0	0	0.00191798	0	0	0.00139422	0.00108549	0	0	0	0	0	0	0.002071	0	0	0	0	0	0	0	0	0	0	0	0	0	0.00118566	0	0.00121756	0.000975104	0	0	0	0	0.00166435	0	0	0	0	0	0	0	0	0
ext_mOTU_v3_28297	0	0	0	0	0	0	0	0	0	0.00145094	0	0	0	0	0	0	0	0	0	0.00220047	0	0	0	0	0	0	0	0	0	0	0	0	0	0.000783932	0.00226889	0	0	0	0	0	0	0	0	0.00241612	0	0	0	0	0
ext_mOTU_v3_18701	0	0	0	0	0	0	0	0	0	0	0	0	0.00132927	0	0	0	0	0	0	0	0	0	0.00215389	0.000386704	0	0	0	0	0.00170589	0.000840914	0	0.00108897	0	0	0	0	0	0.00234728	0.00159357	0	0	0	0	0	0	0	0	0	0
ext_mOTU_v3_18467	0	0	0.000752386	0	0	0.00218289	0	0	0	0.000600504	0	0	0	0	0	0	0	0	0.00110319	0	0	0	0	0	0	0.00100541	0.000609206	0.00050912	0	0	0	0.00122724	0	0.000639783	0	0.0011173	0	0	0.00122478	0	0	0	0	0	0	0	0	0	0.000473269
ext_mOTU_v3_15266	0.0012367	0.000588803	0	0	0	0	0	0	0.000776729	0.000484549	0.000566618	0.000564956	0.000556939	0	0	0	0.00136765	0	0	0	0	0.000730875	0	0.000897834	0	0	0	0	0	0	0	0.000632084	0	0	0	0	0	0	0	0	0	0	0	0	0	0	0	0	0
ext_mOTU_v3_22051	0	0	0	0	0	0	0	0	0	0	0	0	0	0	0	0	0	0	0	0	0	0	0	0	0	0.000974677	0	0.000478164	0	0	0	0.00150033	0.000441155	0.000304721	0	0	0	0	0.00159357	0	0.00163559	0	0.0014798	0	0	0.00153208	0	0	0
ref_mOTU_v3_10812	0.00185291	0	0	0	0	0.000560864	0	0	0	0	0	0	0.000556295	0	0	0	0.000683033	0	0	0	0	0.00073003	0	0.00179983	0	0	0.00122265	0	0	0	0	0	0	0	0	0	0	0	0	0	0	0.00325188	0	0	0	0	0.000729232	0	0
ref_mOTU_v3_07830	0	0	0	0	0	0	0	0	0	0	0	0	0	0	0	0	0.00133275	0	0	0	0	0	0	0	0	0	0	0	0	0	0	0	0	0.000161663	0	0	0	0	0	0	0	0	0	0.00099651	0	0	0	0.00071806	0
ext_mOTU_v3_23802	0	0	0	0	0	0	0	0	0	0	0	0	0	0	0	0	0	0	0	0	0	0	0.000411673	0.000444799	0	0	0	0.000505033	0	0	0	0	0	0	0	0	0.00226096	0.00194888	0.000661549	0.00158991	0	0.000535765	0	0	0.000967108	0.000750228	0	0	0
ext_mOTU_v3_22302	0	0	0	0.00107154	0	0	0	0	0	0	0	0	0	0	0	0	0	0	0	0	0	0	0	0	0	0	0	0	0	0	0	0	0	0	0	0.000748266	0	0	0	0	0.00118596	0	0	0	0	0	0	0	0
ext_mOTU_v3_24562	0	0	0.00150405	0.00173486	0.00309695	0.00207434	0	0	0	0	0	0	0	0	0	0	0	0	0	0	0	0	0	0.000372588	0	0	0	0	0	0	0	0	0	0	0	0	0	0	0	0	0	0	0	0	0.00256328	0	0	0	0
ref_mOTU_v3_03784	0	0	0	0	0	0	0	0	0	0	0	0	0	0.000934842	0	0	0	0	0	0	0	0	0	0	0	0	0	0	0	0	0	0	0	0	0	0	0	0	0	0	0	0	0	0	0	0	0	0	0
ref_mOTU_v3_11011	0	0	0	0.00107368	0	0	0	0	0	0	0	0	0	0	0	0	0	0	0	0	0	0	0	0	0	0	0.00105182	0	0.00133853	0.0012777	0.00186953	0.00104088	0	0	0	0	0.00162518	0	0	0.00204484	0	0	0	0	0	0	0	0	0
ref_mOTU_v3_10948	0	0.000572245	0.000440301	0.000605076	0	0.000545722	0	0	0	0	0	0	0	0.000687724	0	0	0	0	0	0	0.000790998	0	0	0.000872586	0	0	0	0.000495376	0.00102084	0	0	0.000614308	0.000457034	0.000631378	0	0	0	0.00191162	0	0	0	0	0	0	0	0.000735881	0	0.000940182	0
ext_mOTU_v3_28612	0	0	0	0	0	0	0	0	0	0	0	0	0	0	0	0	0	0	0	0.00107619	0	0	0	0	0.00182738	0.00243935	0	0	0	0	0	0	0	0	0	0	0.000750212	0.00194443	0	0	0	0	0	0	0	0	0	0	0
ref_mOTU_v3_06565	0	0	0	0	0	0.000506416	0	0	0	0	0	0	0	0	0	0	0	0	0	0	0	0.00065916	0	0	0	0	0	0	0	0	0	0	0	0	0	0	0	0.00908785	0	0	0	0	0	0	0	0	0	0	0
ext_mOTU_v3_24521	0	0	0.000885026	0.00115929	0.00223138	0.00132862	0	0	0	0	0	0	0	0.00145698	0.000937297	0	0	0	0	0	0	0.00136094	0	0	0	0.000962073	0	0	0	0	0	0	0	0	0	0	0	0	0	0	0	0	0.000928921	0	0	0	0	0	0
ext_mOTU_v3_19488	0	0	0	0	0	0	0	0	0	0	0	0	0.000570136	0	0	0	0	0	0	0	0	0	0	0.00091911	0.000946168	0.000528912	0.000624364	0.000521788	0	0	0	0	0.000481402	0	0	0	0.000778657	0	0.00136699	0.000821328	0.000705396	0.000553539	0	0.00102485	0	0	0	0.000495155	0
ref_mOTU_v3_03976	0	0	0.000403534	0.00166365	0	0	0	0.000629872	0.000691849	0	0	0	0.000496077	0.00126059	0	0	0.00121819	0.000922342	0.000983772	0	0	0	0	0	0	0.000486068	0	0.000454009	0	0	0	0	0.000465945	0	0	0	0.000753654	0	0	0	0.000341373	0	0	0	0	0	0	0.000430836	0
ext_mOTU_v3_24809	0.00117677	0	0	0	0	0	0	0.000672881	0	0	0	0.000537579	0	0	0	0	0	0	0	0	0	0	0	0.000854327	0	0.00050384	0	0	0.000499738	0	0	0	0	0.000309083	0	0	0.00113323	0.00163509	0	0.000772915	0	0	0	0.000952611	0	0	0	0.00114811	0
ext_mOTU_v3_27980	0	0	0	0	0	0	0	0	0	0	0	0	0	0	0	0	0	0	0	0.000800577	0	0	0	0.000394171	0	0	0	0	0.00046114	0	0	0	0	0.000285211	0	0	0.00200362	0	0.0011725	0.000704472	0	0	0	0	0	0	0.000641042	0	0
ext_mOTU_v3_22474	0.00117161	0	0	0	0	0	0.00307045	0	0	0.00113911	0	0.00107044	0	0	0	0	0	0.000981	0	0	0	0	0	0	0	0	0.00115562	0	0	0.00133514	0	0.00119763	0	0	0	0	0	0	0	0	0	0	0	0	0	0	0	0	0
ext_mOTU_v3_23818	0	0	0	0	0	0	0	0	0	0	0	0	0	0	0	0	0	0	0	0	0	0	0	0.000408278	0	0.00128276	0	0	0.000651957	0	0	0	0.00101146	0	0	0.000416289	0.000746803	0.000894436	0	0	0.000313344	0.00134249	0	0	0.00242333	0	0	0	0
ext_mOTU_v3_15949	0	0	0	0	0	0	0	0	0	0	0	0	0	0	0	0	0	0	0	0	0	0	0	0	0	0	0	0	0	0	0	0	0	0	0	0	0	0	0	0	0	0	0	0	0	0	0	0	0
ref_mOTU_v3_05977	0.000622675	0.00059292	0.000664966	0	0	0.000565439	0	0	0	0	0	0	0	0	0	0	0	0.00131569	0	0	0	0	0	0.00229325	0	0	0.000623134	0	0	0	0	0	0	0	0	0	0.0019329	0.00100479	0	0	0	0	0	0	0	0	0	0.000494179	0
ref_mOTU_v3_08276	0	0	0	0	0.00148568	0	0	0	0	0	0	0	0	0	0	0	0	0	0	0	0	0	0.00182816	0.000454706	0	0.000465973	0	0	0	0.00142748	0	0	0	0	0	0	0	0	0	0	0.000659704	0	0	0	0	0.0035945	0.00065844	0	0
ext_mOTU_v3_28653	0	0	0	0	0	0.00056676	0	0	0	0	0	0	0	0	0	0	0.00116995	0.000522589	0	0.000620056	0	0.00147541	0	0	0.000466452	0	0	0	0	0	0.000740386	0	0.000474654	0.000560175	0	0	0	0	0	0	0	0	0	0	0	0	0	0	0
ext_mOTU_v3_24456	0	0	0	0	0.00294422	0	0	0	0	0	0	0	0	0	0	0	0	0	0	0	0	0	0	0	0	0	0	0	0	0	0	0	0	0	0	0	0	0	0	0	0	0	0	0	0	0	0	0	0
ext_mOTU_v3_24537	0	0	0	0.00155018	0.00119404	0	0	0.00352147	0	0	0	0	0	0.0011322	0	0	0	0.00128915	0	0	0	0	0.002247	0	0	0	0	0	0	0	0	0	0	0	0	0	0	0	0	0	0	0	0	0	0	0	0	0	0
ref_mOTU_v3_03405	0	0	0	0	0	0	0	0	0	0	0	0	0	0	0	0	0.000820588	0	0	0	0	0	0	0	0	0	0.00342184	0	0	0	0	0	0.00111012	0	0.00053935	0	0	0.00169266	0	0	0	0	0	0.0010093	0	0	0	0	0
ext_mOTU_v3_16076	0	0	0	0	0	0.000823679	0	0	0	0.000536054	0	0	0.000955934	0	0	0	0	0.00131569	0.00223127	0	0	0.000861896	0	0.00127587	0	0	0	0	0	0	0	0	0	0.000450478	0	0	0	0	0.00169668	0	0	0.0007499	0	0	0	0	0	0	0
ref_mOTU_v3_05471	0	0	0.000457276	0	0	0.00226704	0	0.000710862	0	0	0.000567275	0.000570236	0	0	0	0.00176877	0	0	0	0	0.00122557	0	0	0.000449437	0	0.000517268	0	0	0	0	0	0	0	0	0	0	0	0	0	0.000803245	0	0.00054578	0	0.00100228	0	0	0	0	0
ref_mOTU_v3_10900	0.000280302	0	0	0	0.00135317	0.00049606	0	0.000641108	0	0.000545054	0	0	0	0.000692397	0	0	0	0	0	0	0	0.000715148	0	0	0	0.00124531	0	0	0.00102777	0	0	0	0	0	0	0	0	0	0.000582695	0.000785052	0	0	0.00177789	0	0	0.000740882	0	0	0
ref_mOTU_v3_05177	0	0	0	0	0	0	0	0	0	0	0	0	0	0.00035691	0	0	0.000344906	0.000783425	0	0	0	0	0.000910342	0.000339636	0	0.00078179	0	0	0	0	0	0.000318809	0	0	0	0	0.00152562	0	0	0.00121401	0	0	0.00137467	0	0	0.00114571	0	0	0
ext_mOTU_v3_24564	0	0	0.000426392	0.00287654	0.000723467	0.00139812	0	0.00177094	0	0	0	0.000531723	0	0.00177214	0	0	0	0	0	0	0	0	0	0	0	0	0	0	0	0	0	0	0	0	0	0	0	0	0	0	0	0.000508919	0.000855053	0	0	0	0	0	0
ext_mOTU_v3_19177	0	0	0	0	0	0	0	0	0	0.00153226	0	0	0	0	0	0	0.00174284	0	0	0.0023238	0	0	0	0	0	0	0.00113325	0.000508532	0.000523975	0	0	0	0	0	0	0	0	0	0	0	0	0.000539477	0.00168804	0	0	0	0	0.000456234	0
ref_mOTU_v3_02587	0	0	0.000149115	0	0.00137188	0	0	0	0	0	0	0.00103856	0.00204764	0	0.00168514	0	0	0.000951779	0	0	0.00149616	0	0	0	0	0.000949791	0	0	0	0	0	0.00116196	0	0	0	0	0	0	0	0	0	0	0	0	0	0	0	0	0
ref_mOTU_v3_05925	0	0	0	0	0	0	0	0	0	0	0	0	0	0	0	0	0.0016187	0	0	0	0	0	0	0.00318793	0	0	0	0.00241309	0.00124318	0	0	0.00199496	0	0	0	0	0	0	0	0	0	0	0	0	0	0	0	0	0
ref_mOTU_v3_06946	0	0	0	0	0	0	0	0	0	0	0	0	0	0	0	0	0	0	0	0	0	0	0	0	0	0	0	0	0	0	0	0	0	0	0	0	0	0	0	0	0	0	0	0	0	0	0	0	0
ref_mOTU_v3_04364	0	0	0	0	0	0	0	0	0	0	0	0	0	0	0	0	0	0	0	0	0	0	0.001446	0	0	0	0	0	0.00126045	0	0.00120032	0	0	0	0	0	0	0	0	0	0	0	0	0	0	0	0.00360449	0	0
ref_mOTU_v3_06149	0	0	0	0	0	0	0	0	0	0	0	0	0	0	0	0	0	0.000218	0	0	0	0	0	0	0	0.000878744	0	0	0	0	0	0.00120291	0	0	0.00053298	0	0.000640532	0	0	0.00305375	0	0	0	0	0	0.000763359	0.0012417	0.00228367	0
ref_mOTU_v3_00215	0	0	0.00106656	0	0	0	0	0	0.00182859	0	0	0	0	0	0	0	0	0	0	0	0	0.000668228	0.000825088	0.000205219	0.000785176	0.000472383	0	0.000515678	0	0	0	0	0.000859902	0	0	0	0.000695435	0	0	0	0	0	0.000830623	0.000915313	0	0.000692274	0	0	0
ref_mOTU_v3_02611	0	0	0	0	0	0	0	0	0	0	0.00028071	0	0	0	0	0	0	0	0	0.000451702	0.00126021	0	0	0.0013344	0	0.000511929	0	0.00075755	0.00052037	0	0.0007268	0	0	0	0	0	0.000753654	0	0.0013231	0.000794955	0	0	0	0	0	0	0	0	0
ref_mOTU_v3_10289	0	0	0	0	0.000673756	0.000506946	0	0.000638428	0.000762607	0	0	0	0	0	0.000827603	0	0	0	0	0	0	0	0	0.000440755	0.000834447	0.000800003	0.000944379	0.000789227	0	0	0	0	0	0	0	0	0	0	0.00103382	0	0	0	0.000891975	0	0	0	0.000716802	0.000474899	0
ext_mOTU_v3_27257	0.000267663	0	0.000196106	0	0.000323038	0	0.00162428	0.00283515	0	0	0	0.00024455	0.00207412	0	0	0	0	0	0	0	0	0	0	0	0	0	0	0	0.000977936	0.00131212	0	0	0	0	0	0	0	0	0	0	0	0	0	0	0	0	0	0	0
ref_mOTU_v3_10512	0.000558844	0.00171	0	0.00056267	0	0	0	0	0	0	0	0	0	0	0	0	0	0	0	0	0	0	0	0.000651873	0	0.000957944	0	0	0.00152525	0	0	0	0	0	0	0	0	0.00142809	0.00123792	0.000801388	0	0	0	0	0	0	0	0	0
ext_mOTU_v3_31905	0.000554206	0	0.00162418	0.00161052	0.000905402	0.00150979	0	0.000633792	0	0	0	0	0	0.000679319	0	0	0	0	0	0	0	0	0	0	0	0	0	0	0	0	0	0	0.000421477	0	0	0	0	0	0	0.00207545	0	0	0	0	0	0	0.000654342	0	0
ref_mOTU_v3_08396	0.00054908	0	0	0	0	0	0	0	0.00132366	0	0	0	0	0	0	0	0	0	0	0	0	0.00172064	0	0	0.00435186	0	0.000346459	0	0	0	0	0.00148807	0	0	0	0	0	0.000873293	0	0	0	0	0	0	0	0	0	0	0
ext_mOTU_v3_24527	0	0.000576786	0.000698088	0	0	0.00118041	0	0.000692716	0	0.00058893	0	0	0	0.00074378	0	0	0	0	0	0	0	0	0	0	0	0	0	0	0	0	0	0	0	0	0	0.000962224	0	0.00103372	0	0.00168662	0	0.000529691	0	0	0.00102593	0	0	0	0
ref_mOTU_v3_00498	0	0	0.000223929	0	0	0.000277544	0	0	0	0	0	0	0	0	0	0	0	0	0	0	0	0	0	0	0	0	0	0	0.00130391	0	0	0	0	0.000563783	0	0	0	0.00244171	0	0	0	0.00134249	0.00157683	0	0	0	0.0018126	0	0
ext_mOTU_v3_15563	0.0024734	0.00095986	0	0.00202986	0.00364972	0.000915372	0	0.000576392	0	0	0	0	0	0	0	0	0	0	0	0	0	0	0	0	0	0	0	0	0	0	0	0	0	0	0	0	0	0	0	0	0	0	0	0	0	0	0	0	0
ext_mOTU_v3_27987	0	0	0.00110886	0	0.00182658	0	0	0	0	0	0	0	0.00272632	0	0	0	0	0	0	0	0	0	0	0	0	0	0	0	0	0	0	0	0.001151	0.000397518	0	0.00337816	0	0	0	0	0	0	0	0	0	0	0	0	0
ref_mOTU_v3_10375	0	0.000969001	0	0	0	0	0	0	0.000728096	0.000591613	0	0	0	0	0	0	0	0	0	0	0.00133942	0.000961016	0	0.000738789	0.00152108	0	0	0	0.000864309	0	0	0	0.000336098	0.000144664	0	0	0	0	0	0.00071464	0	0	0	0	0	0	0.0012015	0	0
ref_mOTU_v3_07369	0	0	0	0	0	0	0	0	0	0	0	0	0.00133665	0	0	0	0	0	0	0	0	0	0	0	0	0	0.00146379	0	0.00126045	0	0	0	0.000564311	0	0	0.00219708	0	0	0	0	0	0	0	0	0	0	0	0	0
ext_mOTU_v3_22265	0	0	0	0	0	0	0	0	0.00140103	0	0	0	0	0	0	0.0017403	0	0	0	0	0	0	0	0	0	0	0	0	0	0	0	0	0.000672688	0	0	0	0	0	0	0	0	0	0	0	0	0.00108311	0	0.000872465	0
ref_mOTU_v3_11010	0	0	0	0	0	0	0	0	0	0	0	0	0	0	0	0	0	0	0	0	0	0	0	0.00134831	0	0.000517268	0.00183185	0.0005103	0.000525796	0	0	0	0.000470804	0	0	0	0.00152303	0.000984605	0.000668448	0	0.000689866	0	0	0	0	0	0.00146184	0	0
ext_mOTU_v3_22206	0	0	0	0	0	0	0	0	0.00133684	0	0	0	0	0	0	0	0	0	0	0	0	0.00125792	0	0	0	0.000452282	0	0	0	0	0	0	0	0	0	0	0	0	0	0	0	0	0	0	0	0	0.00127819	0	0
ref_mOTU_v3_04598	0	0	0.000927005	0	0.000572632	0.000430859	0.00052014	0	0	0.00213467	0.000560776	0	0	0	0.000578504	0	0	0.000408526	0	0	0	0	0	0.000531321	0	0	0	0	0.000621592	0	0	0.00099748	0	0.000384449	0.00111269	0	0	0	0	0	0	0	0.000716839	0	0	0	0	0	0
ext_mOTU_v3_18336	0	0.000672918	0.000701484	0	0.000873691	0	0	0	0	0.000465444	0	0	0	0	0	0	0	0	0	0	0	0	0	0.00107351	0	0.000735423	0.000553533	0	0.000476641	0	0	0	0	0	0	0	0	0	0.00109587	0.000755121	0.000663307	0	0	0.000942234	0	0	0	0.000450636	0
ref_mOTU_v3_08611	0	0	0	0	0	0.00054943	0	0.00083013	0	0.00140388	0	0.000503738	0	0	0	0	0	0	0	0.000460145	0	0	0	0.000400273	0	0.000460683	0	0	0	0	0.000654045	0	0	0.000289626	0	0	0	0.00192461	0	0	0	0	0	0	0	0.0015285	0	0	0
ref_mOTU_v3_05733	0	0	0.000448371	0	0	0	0	0	0	0	0	0	0	0	0	0	0	0	0	0.000451184	0.000805495	0	0.000893136	0	0	0	0	0	0	0.00139478	0	0	0	0	0	0	0.000752791	0	0	0	0	0	0.000899128	0	0.002898	0	0.0014451	0	0
ext_mOTU_v3_28715	0	0	0	0	0	0	0	0.00063511	0	0	0	0.000507403	0	0	0	0.000786935	0	0	0	0	0	0	0.00162101	0	0	0	0	0	0	0	0.000658805	0	0	0	0	0	0.00136629	0	0	0.00353674	0.000618871	0	0	0	0	0.00068004	0	0	0
ref_mOTU_v3_08478	0	0	0	0	0	0	0	0	0	0	0	0	0	0	0	0	0.000688606	0	0	0.000730661	0.000819577	0	0	0	0	0.00113588	0.00142423	0.00112058	0	0	0	0	0	0	0	0	0	0.00216212	0.00146786	0.000807926	0	0	0	0	0	0	0	0	0
ref_mOTU_v3_04462	0	0	0	0	0	0	0	0	0	0	0	0	0	0	0	0.00158044	0	0	0	0	0	0	0	0.000404869	0	0.000931945	0	0	0	0	0	0	0.000424117	0	0.00254362	0	0	0	0	0	0	0.000487669	0	0	0	0	0	0	0
ext_mOTU_v3_28158	0.000734876	0	0	0	0	0	0	0	0	0	0	0	0	0	0	0	0	0	0	0	0	0.00149994	0	0	0	0	0	0	0	0	0	0	0	0	0	0	0.00305668	0	0	0	0	0	0.00186446	0	0.00163434	0.00155392	0	0	0
ext_mOTU_v3_19710	0.000580081	0	0	0	0.00140018	0.000526761	0	0	0	0	0	0	0	0	0	0.000821967	0	0	0	0	0	0	0	0.000842268	0	0	0	0.000478164	0.000492684	0.000661045	0	0.00118593	0	0.000304721	0	0	0	0	0	0	0.00129284	0	0	0.000939165	0	0	0	0	0
ref_mOTU_v3_04642	0	0	0	0	0	0	0	0	0	0	0	0	0.000881292	0	0	0	0	0	0.000980739	0	0	0	0.00175412	0	0	0	0	0	0	0	0	0	0.000208789	0.000315689	0	0	0.00180546	0.00183128	0	0.000779753	0	0	0.0012492	0	0	0	0	0	0
ref_mOTU_v3_01512	0	0.000597096	0	0.000631352	0	0	0	0	0	0	0	0.000572913	0.000472687	0	0	0	0	0.00123916	0	0.000784692	0	0	0	0	0	0	0	0	0.000532585	0	0	0	0	0	0.000816343	0	0	0	0.00057977	0	0	0	0	0	0.000847556	0	0	0	0
ref_mOTU_v3_05352	0	0	0.000435889	0	0	0	0	0	0	0	0	0.00108713	0	0	0	0	0	0	0	0.000836272	0	0	0	0.000550948	0	0.000473887	0.00111882	0.000467504	0.000240851	0	0.000672792	0	0.00086264	0	0	0	0.00069765	0	0	0	0	0	0	0.00183646	0	0	0	0	0
ext_mOTU_v3_27732	0.000834773	0.000794884	0.000611606	0	0	0	0	0	0.000699056	0	0.000764934	0	0	0	0	0	0	0.00209689	0	0	0	0.000657787	0	0.000606038	0	0	0	0	0	0	0	0	0	0	0	0	0	0	0	0	0	0	0	0	0.00263537	0	0	0	0
ext_mOTU_v3_27693	0	0	0	0.00123658	0.000741131	0.00111528	0	0	0	0	0	0	0	0	0	0	0	0	0.00109685	0	0	0	0	0	0	0	0	0	0	0	0	0	0	0	0	0	0	0	0	0	0.000684315	0	0	0	0	0	0.00217512	0	0
ref_mOTU_v3_03255	0	0	0	0	0	0	0	0	0	0.000980068	0	0	0	0	0	0.00047612	0	0	0	0	0	0	0	0.00073182	0	0.000842268	0	0	0	0	0	0	0	0	0	0	0.00247995	0	0.00108844	0	0	0	0.00296203	0	0	0	0	0	0
ref_mOTU_v3_06354	0.000739073	0	0	0	0	0	0	0	0	0	0	0	0	0.00133491	0	0	0	0	0	0	0	0	0	0	0	0	0	0.000480774	0	0	0	0	0	0	0.00354699	0	0.000717452	0	0.00125954	0.000756769	0	0.00051003	0	0	0.000920653	0	0	0	0
ref_mOTU_v3_01929	0	0	0	0	0	0	0	0	0	0.00115559	0	0	0	0	0	0	0	0	0.00106147	0.000438136	0	0	0.000867306	0.00043144	0	0	0	0	0	0	0	0	0	0	0	0.000439904	0	0	0	0.00154216	0	0	0.000873124	0.0019243	0	0	0	0	0
ref_mOTU_v3_05710	0	0	0	0	0	0	0	0	0	0	0	0	0	0	0	0	0	0	0	0	0	0	0	0	0	0.000300607	0	0	0	0	0	0.00110327	0	0	0	0	0	0	0	0	0	0	0	0	0	0	0	0	0
ref_mOTU_v3_02466	0.000601638	0	0	0	0	0	0	0	0	0	0	0.000274843	0.000541886	0	0	0	0	0.000503757	0	0	0	0	0.00436811	0.000436784	0	0.000502705	0	0	0	0	0.000713705	0	0	0	0.000914709	0	0	0	0	0	0	0	0.000918057	0	0	0	0	0.00047062	0
ext_mOTU_v3_28373	0	0	0	0	0	0	0	0	0	0	0	0	0	0	0	0	0	0	0	0	0	0	0	0.000442263	0	0	0	0	0.0010029	0.00069421	0.000722657	0.00160624	0.000805227	0.000661905	0.00237503	0	0.0019329	0	0	0	0	0	0	0	0	0	0	0	0
ext_mOTU_v3_24904	0.000601638	0.00055849	0	0	0.000856864	0	0	0	0	0.00139175	0.000551304	0	0.00108377	0	0	0	0	0	0	0	0.000791888	0.00142224	0.00087805	0	0	0	0	0	0	0	0	0.000584086	0	0	0	0	0	0	0	0	0	0	0	0	0	0	0	0	0
ext_mOTU_v3_30607	0	0	0	0	0	0	0.00163566	0	0	0	0	0	0	0	0	0	0	0	0	0.00092029	0	0	0	0	0	0	0	0	0	0	0	0	0	0	0	0	0	0	0	0.00161963	0	0	0.00183397	0	0	0	0	0.000976427	0
ref_mOTU_v3_08323	0	0	0	0	0	0	0	0	0	0.00102453	0	0	0	0	0	0	0	0	0	0.000383902	0	0	0	0	0	0	0.00143979	0.000967888	0	0	0.00177527	0	0	0	0	0	0	0	0.000788075	0	0	0	0.00345028	0	0	0	0	0	0
ext_mOTU_v3_22204	0	0	0	0	0	0	0	0	0	0	0.000550065	0	0.000540668	0	0	0	0.000887209	0.000788952	0	0	0	0	0	0	0	0	0	0.000989638	0	0	0	0	0.000716585	0	0.000912653	0	0	0	0	0	0	0.00052493	0	0	0	0.00115379	0.0011125	0.000469563	0
ref_mOTU_v3_10467	0	0	0	0.000612656	0	0.00112303	0	0	0	0.00102151	0	0	0	0	0	0	0	0	0	0	0	0	0	0	0.000909528	0.00125394	0.000518155	0.000433027	0	0	0	0	0	0	0.000925127	0	0	0	0	0	0.000585403	0.000656162	0.000771818	0	0.000976063	0	0	0	0
ref_mOTU_v3_00736	0	0	0	0	0	0.000934773	0	0.00168778	0	0	0	0.0013484	0.000167956	0	0	0	0	0.000468415	0	0.00217615	0.00194253	0	0	0	0	0	0	0	0	0	0	0	0.000425449	0	0	0	0	0	0.000302027	0.000725865	0	0	0	0	0	0	0	0	0
ext_mOTU_v3_23797	0.00119788	0	0	0.000603041	0.000722852	0	0	0	0	0	0	0	0	0	0	0	0.000563763	0	0	0.000441574	0	0	0	0	0	0	0	0	0	0	0	0	0	0	0.00147649	0	0	0	0.0013061	0	0.000667438	0	0.00149797	0	0.000945424	0	0	0	0
ref_mOTU_v3_06664	0	0	0	0	0	0	0	0.00174067	0	0	0	0	0	0	0	0	0.00168326	0	0	0	0	0	0	0	0.00189234	0	0	0	0	0	0	0	0	0	0	0	0	0	0	0	0	0	0	0	0	0	0	0	0
ext_mOTU_v3_22292	0	0	0	0	0	0	0	0	0	0	0	0	0	0	0	0	0	0	0	0	0	0	0	0	0	0.00249386	0	0.00123014	0.00126749	0	0	0	0	0	0	0	0	0	0	0	0	0.00130499	0	0	0	0	0	0	0
ref_mOTU_v3_08030	0	0	0.000415529	0.00228413	0	0	0	0.0016785	0	0	0	0.000554684	0	0	0	0	0	0	0	0.000616631	0	0	0	0	0	0.000777703	0.00119764	0.000500442	0	0	0	0	0	0	0	0	0	0	0.00131107	0	0	0	0	0	0	0.000371704	0	0	0
ext_mOTU_v3_27237	0	0	0	0	0	0	0	0	0	0	0	0	0	0	0	0	0	0	0	0	0	0	0	0	0	0	0	0	0.00099728	0	0	0	0.000892975	0	0	0	0	0	0	0	0	0.00102679	0.00107821	0	0	0	0	0	0
ref_mOTU_v3_05423	0	0	0	0	0	0	0	0	0	0.00219297	0	0	0.00221057	0	0	0	0	0.000463081	0	0	0	0	0	0	0	0.000462114	0	0	0	0	0	0	0	0	0	0	0	0	0	0.0021528	0	0	0	0.000895415	0	0	0.00173293	0	0
ref_mOTU_v3_02072	0	0	0	0	0	0.000581711	0.0015386	0	0	0	0	0	0	0	0	0	0	0	0	0	0	0	0	0	0	0.000535254	0.000626591	0	0.00054408	0	0.00151983	0	0	0.000336508	0	0	0	0.00101036	0	0	0	0	0	0	0	0	0	0	0
ext_mOTU_v3_23879	0.000993039	0.00283676	0	0	0	0	0	0.00113564	0	0	0	0	0	0	0	0	0	0	0	0	0	0	0	0	0	0	0	0	0	0	0	0	0	0	0	0	0	0	0.00107225	0	0.00110661	0.00173676	0	0	0	0.00121598	0	0	0
ext_mOTU_v3_28569	0	0	0	0	0	0	0	0	0	0	0	0	0	0	0	0	0	0	0.00215408	0	0	0	0	0	0	0.000611509	0.00154535	0.000994106	0	0	0	0	0	0.000728265	0	0.00115975	0	0	0	0	0	0	0	0	0	0.00147675	0.0014239	0	0
ext_mOTU_v3_24512	0	0	0.00179554	0.00246749	0.000739431	0.00166908	0	0	0	0.00153679	0	0	0	0	0	0	0	0	0	0.000451702	0	0	0.000894161	0	0	0.000511929	0	0	0	0	0	0	0	0	0	0	0	0	0	0	0	0	0	0	0	0	0	0	0
ref_mOTU_v3_11456	0	0.00160819	0	0	0	0.00204488	0	0.00064381	0.000707159	0	0	0	0.000507055	0	0	0	0.000622575	0	0	0	0	0	0.00082161	0	0	0	0	0	0	0	0	0	0	0	0.00171183	0	0	0	0	0	0	0	0	0	0	0.00137871	0	0	0
ext_mOTU_v3_27458	0	0	0	0.00142791	0.00143925	0	0	0.00121225	0	0.00129859	0	0	0	0	0	0	0	0	0	0	0	0	0	0	0	0	0	0	0	0	0	0	0.000906928	0	0	0	0.00145395	0	0	0	0	0	0	0	0	0	0	0	0
ext_mOTU_v3_18660	0	0	0	0.000307378	0.00147379	0.00110891	0	0	0.0015463	0	0	0	0	0.000698728	0	0	0	0	0	0	0	0	0	0	0	0.000609838	0	0	0	0	0	0.00125834	0	0	0	0	0	0	0	0	0.00137495	0	0	0.00165703	0	0	0	0	0
ref_mOTU_v3_04127	0	0	0	0	0	0	0.00024931	0	0	0.000554953	0	0	0	0	0	0	0	0.000477923	0	0.000420816	0	0	0	0.000414385	0	0.00213621	0	0.000235251	0.000323192	0	0	0	0	0.000599675	0	0.000422515	0	0.00272344	0	0.000740599	0	0	0	0	0	0.000349465	0	0	0
ref_mOTU_v3_11157	0	0	0	0	0	0	0	0	0	0	0	0	0	0	0	0	0	0	0	0.000418136	0	0	0	0	0	0.000473887	0.00177429	0	0.00101855	0.000683302	0	0.00140438	0.00043132	0.000297927	0	0	0	0.00191268	0.00061239	0	0	0	0	0.000955084	0	0	0	0	0
ref_mOTU_v3_09577	0	0	0.00174745	0.00253732	0.00458921	0.00110167	0	0	0	0	0	0	0	0	0	0	0	0	0	0	0	0	0	0	0	0	0	0	0	0	0	0	0	0	0	0	0	0	0	0	0	0	0	0	0	0	0	0	0
ref_mOTU_v3_05179	0	0.000595001	0.00137343	0.00251655	0.00150827	0.00397196	0	0	0	0	0	0	0	0	0	0	0	0	0	0	0	0	0	0	0	0	0	0	0	0	0	0	0	0	0	0	0	0	0	0	0	0	0	0	0	0	0	0	0
ref_mOTU_v3_06870	0	0	0	0	0	0	0	0	0	0	0	0	0	0	0	0	0	0	0	0	0	0	0	0	0	0	0	0	0	0	0	0	0	0	0	0	0	0	0	0	0	0	0.000830623	0	0	0	0	0	0.000433204
ref_mOTU_v3_09612	0.000548516	0	0	0	0	0	0	0	0	0	0	0	0.000868583	0.000627707	0	0	0	0.000459277	0	0	0	0	0	0	0	0	0	0	0	0	0	0.000985777	0	0	0	0	0.000674729	0	0	0.00125126	0	0	0.000805892	0.00156132	0	0	0	0.000429066	0
ext_mOTU_v3_15254	0	0	0	0	0	0	0	0	0	0	0	0	0	0	0	0	0	0	0	0	0	0	0	0	0	0	0	0	0	0	0	0	0	0	0.00256234	0.00124755	0	0	0	0	0	0	0	0	0	0	0	0	0
ref_mOTU_v3_04433	0	0	0	0	0	0	0	0	0	0	0	0	0	0	0	0	0	0	0	0	0	0.000725834	0	0.000927905	0	0	0	0	0	0	0	0.000627724	0	0	0	0	0	0	0	0	0	0	0	0	0	0	0	0	0
ref_mOTU_v3_07829	0	0	0	0	0	0	0	0	0	0.000613991	0	0	0	0	0	0	0	0	0	0	0	0	0	0	0	0	0	0	0	0	0	0	0	0	0	0	0	0	0	0	0	0	0	0	0.00166994	0	0	0	0
ext_mOTU_v3_24559	0	0	0	0	0	0	0	0	0	0	0	0	0	0	0	0	0	0	0	0	0	0	0	0	0	0	0	0	0	0	0	0	0	0	0	0	0	0	0	0.00492797	0	0	0	0.00409939	0	0	0	0	0
ext_mOTU_v3_31652	0	0.000699254	0	0.000739371	0	0	0	0	0	0	0	0	0	0	0.000841675	0	0	0	0	0	0.00149457	0	0.00181327	0	0	0	0	0	0	0	0	0	0.000431779	0	0.00188898	0	0	0	0	0	0.000614018	0	0	0	0	0	0.00136426	0	0
ref_mOTU_v3_05930	0	0	0	0	0	0	0	0	0	0.000490034	0	0	0.00111646	0	0	0	0	0	0.00200054	0	0	0	0	0	0	0	0	0	0	0	0	0	0	0.00058836	0	0	0	0	0	0.00193631	0.00138133	0	0	0	0.00235564	0	0	0	0
ext_mOTU_v3_24569	0.00235874	0.000597797	0.000919925	0.000632094	0.00151536	0	0	0.00071795	0	0	0	0	0	0	0.000930689	0	0	0	0	0.000462848	0	0.000743788	0	0.000455775	0	0.000524561	0	0	0	0	0	0	0	0	0	0	0	0	0	0	0	0	0	0	0	0	0	0	0
ref_mOTU_v3_07458	0	0	0	0	0	0	0	0	0	0	0	0	0	0	0	0	0	0	0	0	0	0	0	0	0	0.000976809	0	0	0	0.00133221	0	0	0	0	0.00162778	0	0	0	0.0012623	0	0.00390823	0	0	0	0	0	0	0	0
ref_mOTU_v3_10504	0	0	0	0	0	0	0	0	0	0.00104514	0	0	0	0	0	0	0	0	0	0	0	0	0.000842928	0	0	0	0	0	0	0	0	0	0	0.000697501	0	0.00117004	0	0	0	0	0	0	0	0.00174038	0	0	0.00141432	0.00093702	0.000917887
ext_mOTU_v3_20101	0	0	0	0.00409281	0.0014017	0.00263667	0	0	0	0	0	0	0	0	0.00172177	0	0	0	0	0	0	0	0	0	0	0	0	0	0	0	0	0	0	0	0	0	0	0	0	0	0	0	0	0	0	0	0	0	0
ext_mOTU_v3_27986	0	0	0	0	0	0	0.0032261	0	0	0	0	0	0	0.00140873	0	0	0	0	0	0	0.00162027	0	0	0	0	0	0	0	0	0	0	0	0	0	0	0	0	0	0	0	0.000734099	0	0	0.00199302	0	0	0	0	0
ref_mOTU_v3_00399	0.00297635	0	0.000416856	0	0	0	0	0	0	0.000892502	0.000173787	0	0	0	0	0	0	0	0	0	0	0	0.000446568	0.000444289	0	0	0	0	0.00103955	0	0	0	0	0	0	0	0.000752791	0	0	0	0	0	0.000899128	0.000495401	0.000483	0.000374684	0	0	0
ref_mOTU_v3_00366	0.00108478	0	0	0	0	0	0	0	0	0	0	0.000495555	0	0	0	0	0	0	0	0	0	0	0	0	0	0	0	0.00100316	0	0	0	0	0	0.000284921	0	0	0	0	0	0.000789522	0.00033904	0	0	0.00197032	0	0.00198233	0	0	0
ref_mOTU_v3_09247	0.000608491	0	0.000445818	0	0	0.000552559	0	0	0	0	0.000557583	0	0	0.00069634	0	0	0	0	0	0	0.000800908	0	0	0.00132528	0	0	0	0	0	0	0	0	0	0	0.00185025	0	0	0.000967783	0	0	0	0	0	0	0	0	0	0	0
ref_mOTU_v3_07965	0.000628535	0	0	0	0	0	0	0	0	0	0	0	0	0	0	0	0	0	0	0	0	0	0	0	0	0	0	0	0	0	0	0	0.00112549	0	0	0	0	0	0	0	0	0	0	0	0	0	0	0	0
ext_mOTU_v3_15032	0	0	0	0	0	0	0	0	0	0	0.000569253	0	0.00137484	0	0	0	0.00168807	0	0	0	0	0	0	0	0	0.00158193	0	0	0	0.000635514	0	0.00156034	0.000559647	0	0	0	0	0	0.0016482	0	0	0	0	0	0	0	0	0	0
ext_mOTU_v3_24501	0.00121325	0.0010847	0	0	0	0	0.00149267	0	0	0	0	0	0	0	0	0	0	0	0	0	0	0	0	0	0	0	0	0	0	0	0	0	0	0	0	0	0	0	0	0	0	0	0	0	0	0	0	0	0
ref_mOTU_v3_11651	0	0	0	0	0	0	0	0	0	0.00049189	0	0	0	0	0	0	0	0	0	0	0	0	0	0.000457927	0	0	0	0	0	0	0.000600161	0	0	0.000265765	0	0	0	0	0	0	0	0	0	0.000819101	0	0	0	0	0
ref_mOTU_v3_01934	0	0	0	0	0	0.00112563	0	0.000686489	0	0	0	0	0	0	0	0.000878227	0	0.000518951	0	0.000442566	0	0	0	0	0.000897265	0	0	0	0	0	0	0	0	0	0	0	0.000738411	0.00183128	0.00064817	0	0	0.00052493	0	0	0.000947549	0	0	0.000484815	0
ref_mOTU_v3_10321	0	0	0	0	0	0	0	0.000723661	0	0	0	0	0	0	0.000953088	0	0	0	0	0.000459072	0.000846206	0.000759899	0.000938277	0.000452056	0	0	0	0.0010599	0	0	0	0	0	0.000327095	0	0	0	0	0	0.000403963	0.00143286	0	0	0	0	0	0	0	0
ref_mOTU_v3_00496	0	0.000511282	0.00101021	0	0.000736055	0	0	0	0	0.000296482	0	0.00113253	0	0	0.000904128	0	0	0	0	0.000913884	0	0	0	0.000129938	0	0	0	0	0	0	0	0	0	0	0	0	0	0	0.000329264	0	0.00179504	0.00108396	0	0	0	0	0	0.000477067	0
ref_mOTU_v3_05365	0.000553059	0	0	0	0	0	0	0	0	0.00112921	0	0.000269979	0.000249066	0	0	0	0	0	0	0	0	0	0	0	0	0.000987615	0.000582924	0	0	0	0	0	0.000677241	0	0.00179704	0	0	0.000939949	0.000319066	0.000766815	0	0.0005168	0	0.000478413	0	0	0	0	0
meta_mOTU_v3_12634	0	0	0	0	0	0	0	0	0	0	0	0	0.00102382	0	0	0	0	0	0	0.00251415	0.00149616	0.00134357	0	0	0	0	0	0	0	0	0	0.00116196	0	0	0	0	0	0	0	0	0	0	0	0	0	0	0.0013421	0	0
ref_mOTU_v3_01505	0	0	0	0	0	0.000659167	0	0	0	0	0	0	0	0	0	0	0	0	0	0	0	0	0	0.000884526	0	0.00101802	0	0	0	0	0	0	0	0	0	0	0	0	0	0	0.000678853	0	0	0	0	0	0	0	0
ext_mOTU_v3_27921	0	0	0	0	0	0	0	0	0	0	0.00874211	0	0	0	0	0	0	0	0	0	0	0	0	0	0	0	0	0	0	0	0	0	0.000915098	0	0	0	0	0	0	0	0	0	0	0	0	0	0	0	0
ext_mOTU_v3_28116	0	0	0	0	0	0	0	0	0	0.000603995	0	0	0.000559529	0	0	0	0	0	0	0	0	0	0	0.000676376	0	0	0	0.000632743	0.000363419	0.000621247	0.000656077	0.00190507	0.000286039	0.00108846	0	0.000434624	0	0	0	0	0	0	0	0.00139831	0	0	0	0	0.000423787
ref_mOTU_v3_08907	0	0	0	0	0	0	0	0	0	0	0	0	0	0	0	0	0	0	0	0	0	0	0.000846589	0	0	0	0	0	0	0	0	0	0	0	0	0	0	0	0.000626353	0.00037633	0.00278854	0	0	0	0.00499005	0	0	0	0
ref_mOTU_v3_06920	0.00104143	0	0	0	0	0	0	0	0	0.000591613	0	0	0	0	0	0	0	0	0	0	0	0	0	0	0	0.000630132	0	0.000501582	0	0	0	0.000622005	0	0	0	0	0	0	0.000562252	0	0	0	0	0	0	0	0	0	0
ref_mOTU_v3_00056	0	0	0	0.000585961	0	0.000833586	0	0.0016785	0	0	0	0.000744088	0	0	0	0	0	0	0	0	0.00147886	0	0	0	0	0	0	0.000378341	0	0	0	0	0	0	0	0	0	0	0	0	0	0	0	0	0	0	0.00186623	0	0
ref_mOTU_v3_06921	0.000611976	0	0	0	0	0	0	0	0	0	0	0	0	0	0	0	0	0	0.00109308	0	0	0	0	0	0	0.00123657	0.00123411	0	0	0	0	0	0	0	0	0	0	0	0	0	0	0	0	0.00297241	0	0	0	0	0
ref_mOTU_v3_04744	0	0	0.000412899	0	0	0	0.00155743	0	0	0	0	0	0	0	0	0	0	0.000497593	0	0.000438136	0.0015644	0	0.000867306	0	0.000888282	0	0	0	0	0.000642217	0	0	0	0	0	0	0.000731019	0.000896323	0	0	0	0	0	0	0	0	0	0	0
ref_mOTU_v3_00776	0.00173963	0	0.000388176	0	0	0	0	0	0	0	0.00102024	0	0	0	0	0	0	0	0	0	0	0	0	0	0	0	0	0	0	0	0	0	0.000437827	0	0	0	0.000708175	0	0.000955084	0	0	0	0.000422919	0	0	0	0	0.000480357	0
ref_mOTU_v3_10918	0	0	0	0	0	0	0	0	0	0.000283845	0	0	0	0	0	0	0	0	0	0	0	0	0	0	0	0	0	0	0	0	0	0	0	0	0	0	0	0	0	0	0	0	0	0	0	0	0	0	0
ref_mOTU_v3_00456	0	0	0	0	0	0	0.00159468	0	0	0.000289218	0	0	0.0010717	0	0	0	0.00067292	0	0	0.000219312	0	0	0	0.000404869	0	0.00050843	0.000550066	0.00147123	0.000505303	0	0	0	0.000904908	0.000360074	0	0	0	0	0	0	0	0	0	0	0	0	0	0.000930759	0
ref_mOTU_v3_11708	0.000629275	0	0.000922092	0	0	0	0	0	0	0	0	0	0	0	0	0	0	0	0	0	0.00196424	0	0	0	0	0	0	0.000425496	0	0	0	0	0	0.000783932	0	0	0	0	0.000557363	0	0	0	0	0	0	0	0	0	0
ref_mOTU_v3_05469	0	0	0.00091242	0	0	0	0	0	0.000780342	0	0	0.000567584	0	0	0	0	0.000687004	0.000520158	0.0011096	0.00137401	0	0.00146855	0	0.00090201	0	0	0	0	0	0	0	0.000635023	0	0	0	0.000459854	0	0	0	0	0	0	0	0	0	0	0	0	0
ref_mOTU_v3_08559	0.000507847	0	0.000833712	0.00061758	0	0	0	0.001952	0	0	0	0	0	0	0	0.00241863	0	0	0	0.000419472	0	0	0	0	0	0.000512516	0	0	0	0	0	0.000581598	0	0	0	0	0	0	0	0	0	0	0	0	0	0	0.000671763	0.000890119	0
ref_mOTU_v3_01369	0	0	0	0	0	0	0	0	0	0	0.000579984	0	0	0	0	0	0	0	0.00100873	0	0	0	0.000824216	0	0	0	0.000557044	0.000465527	0	0	0	0	0	0	0	0	0	0	0.0006098	0	0	0.000493856	0	0	0.000891457	0	0	0	0
ref_mOTU_v3_01890	0	0.00121997	0	0	0	0	0	0	0	0	0	0.00117056	0	0.00146616	0	0	0	0	0	0	0	0	0	0	0	0	0.000631851	0	0.00108816	0	0	0	0	0	0	0	0.00157599	0.00223609	0	0	0	0	0	0	0	0	0	0	0
ref_mOTU_v3_01920	0	0	0	0	0	0	0	0	0	0	0.000535036	0	0	0.000668182	0	0	0	0.000741722	0	0	0	0.000690137	0.00042607	0	0	0.000509591	0	0	0	0	0.000692645	0	0.000222024	0.000306719	0	0.000432212	0	0	0	0	0	0	0	0	0	0	0	0.000913466	0
ref_mOTU_v3_07049	0.00106425	0	0	0.00194896	0	0	0	0	0	0	0	0	0	0	0	0	0	0	0	0	0	0	0	0	0	0	0	0.0005103	0	0.00121279	0	0	0	0.000611433	0.00053935	0	0	0	0	0	0	0	0	0.00313395	0	0	0	0	0
ext_mOTU_v3_15019	0	0	0	0.00147373	0	0	0	0	0	0	0	0	0	0	0	0	0	0	0	0	0	0	0.00213619	0	0	0.0016174	0	0.00120655	0	0	0.00173636	0	0	0	0	0	0	0	0	0	0	0	0	0.00118489	0	0	0	0	0
ref_mOTU_v3_02057	0	0	0	0	0	0	0	0	0	0.00138887	0	0	0	0	0	0	0.00165035	0.00124954	0	0	0	0	0	0	0.000828388	0	0.00294393	0	0	0	0	0	0	0	0	0	0	0	0	0	0	0	0	0	0	0	0	0	0
ext_mOTU_v3_30964	0	0	0	0.000295556	0	0	0	0	0	0	0	0.000536398	0	0	0	0	0	0	0.00524318	0	0.000772744	0	0	0	0	0	0	0	0	0	0	0.000600132	0	0.000308404	0	0	0	0	0	0	0.000654236	0.000513393	0	0	0	0	0	0	0
ext_mOTU_v3_22241	0	0	0.000462681	0	0	0	0	0	0	0	0	0	0	0	0	0	0	0	0	0	0	0	0	0	0	0	0	0	0	0	0	0	0	0	0	0	0	0	0	0	0	0	0	0	0	0	0	0	0
ref_mOTU_v3_05173	0	0	0	0	0	0	0	0	0	0	0	0	0	0	0.00216398	0	0	0	0	0	0	0	0	0	0	0	0	0	0.00123979	0	0	0	0	0	0	0	0	0	0	0	0	0	0	0	0	0	0	0	0
ref_mOTU_v3_02666	0	0.000257974	0.000577784	0.00054555	0.000653939	0	0	0	0	0	0	0.000990105	0.000162676	0	0.000803262	0	0	0	0	0.00199738	0	0	0	0.00118011	0	0	0	0	0	0	0	0	0	0	0.000823794	0	0	0	0	0	0	0.000473821	0	0	0.000855292	0	0	0	0
ref_mOTU_v3_12068	0	0	0	0	0	0	0	0	0	0	0	0	0	0	0	0	0	0	0	0	0	0	0	0	0	0.00101225	0	0	0	0	0	0	0	0	0	0	0	0.00385358	0	0	0	0.00105938	0	0	0.00191229	0.00148344	0	0	0
ref_mOTU_v3_08990	0	0	0	0	0	0	0	0	0	0	0	0	0	0.00121307	0	0	0	0	0	0	0.000841145	0	0	0	0	0	0	0	0	0.000728256	0.00125748	0	0	0.000556841	0	0	0	0	0	0	0	0	0	0.00343242	0	0	0.00125156	0	0
ref_mOTU_v3_08324	0	0	0	0	0	0	0	0	0	0	0	0	0	0	0	0	0	0	0	0	0	0	0	0	0	0	0	0	0.00123979	0	0	0	0.00222024	0.000482213	0	0	0	0	0	0	0	0	0	0	0.000981744	0	0	0	0
ext_mOTU_v3_21724	0	0	0	0	0	0	0.0015386	0.0013428	0	0	0	0	0	0.00268741	0	0	0	0	0	0	0	0.00138786	0	0	0	0	0.00231632	0	0	0	0	0	0	0	0	0	0	0	0	0	0	0	0	0	0	0	0	0	0
ext_mOTU_v3_19172	0	0	0	0	0	0	0	0	0	0	0	0	0	0	0	0	0	0	0	0	0	0	0	0	0	0	0	0	0.00105281	0	0	0	0	0	0.0018846	0	0	0.00181952	0	0.00199196	0	0	0	0	0	0.00122372	0	0	0
ref_mOTU_v3_06224	0	0	0	0	0	0	0	0	0	0	0	0	0	0	0	0	0	0	0	0	0	0.00127829	0	0	0	0	0	0	0	0	0	0.00221101	0.00328991	0	0.00164425	0	0	0	0	0	0	0	0	0	0	0	0	0.000845973	0
ext_mOTU_v3_15490	0	0.00106206	0.000473311	0	0	0	0.00162428	0	0.000331568	0	0	0	0	0	0	0	0.000683428	0	0	0	0.000850299	0	0	0	0	0	0	0	0	0	0	0	0	0	0	0	0	0	0.00139509	0	0	0.000351674	0	0	0	0	0.00152548	0	0
ref_mOTU_v3_00401	0	0	0	0	0	0.000666411	0.00192325	0	0	0	0	0	0.000512455	0	0	0	0	0	0	0	0	0	0	0.00213112	0	0	0	0	0	0.00167259	0	0	0	0	0	0	0	0	0	0	0	0	0	0	0	0	0	0	0
ref_mOTU_v3_00406	0	0.000538334	0	0	0	0.000513383	0	0	0	0	0	0	0	0	0	0	0	0	0	0.00125043	0	0	0.000825088	0.00205219	0	0.000472383	0	0	0	0.000644256	0	0	0.000214975	0	0	0	0	0.000899168	0.000305223	0	0.000630005	0	0	0	0	0	0	0.000442234	0
ref_mOTU_v3_09613	0	0	0	0	0.000745415	0.00224345	0	0	0	0.000998915	0	0	0	0	0	0	0	0	0	0	0	0	0	0.000745893	0	0.00171693	0	0	0	0	0	0	0	0	0	0	0	0	0.00110937	0	0	0.000969268	0	0	0	0	0.000654342	0	0
ext_mOTU_v3_30600	0	0	0	0	0	0	0	0	0	0.00280776	0	0	0	0	0	0	0.00159682	0.00120902	0	0	0.00190053	0	0	0	0	0	0	0	0	0.00164547	0	0	0	0	0	0	0	0	0	0	0	0	0	0	0	0	0	0	0
ext_mOTU_v3_27920	0.00364679	0	0	0	0	0	0	0	0	0.00058893	0	0	0	0	0	0	0	0	0	0	0	0	0	0.00085058	0	0	0	0	0	0	0	0	0	0	0	0.000867268	0	0	0	0	0.0013056	0	0	0.00189687	0	0	0	0	0
ref_mOTU_v3_04640	0	0	0	0	0	0	0	0	0.00154274	0	0	0	0.000497616	0	0	0	0	0.0012601	0	0	0	0	0.000806317	0	0	0.00126819	0	0	0	0	0	0	0	0	0	0	0	0	0	0.00144718	0	0	0	0	0.00232319	0	0	0	0
ref_mOTU_v3_10144	0	0	0	0	0	0	0	0	0	0	0	0	0.000992155	0	0	0	0	0	0	0	0	0	0	0.00079972	0.000940596	0	0	0	0	0	0	0	0.000239284	0.000330563	0	0	0	0	0.00170729	0	0	0	0	0	0	0	0.00390177	0	0.000199892
ext_mOTU_v3_15797	0	0.0017991	0	0.00360048	0.000863165	0.00194838	0	0	0	0	0	0	0	0	0	0	0	0	0	0	0	0	0	0	0	0	0	0	0	0	0	0	0	0	0.000892595	0	0	0	0	0	0	0	0	0	0	0	0	0	0
ref_mOTU_v3_08864	0	0	0.000918845	0.00162348	0.00184752	0.000976151	0	0	0.000787669	0	0	0	0	0	0	0.00164572	0.0012844	0	0	0	0	0	0	0	0	0	0	0	0	0	0	0	0	0	0	0	0	0	0	0	0	0	0	0	0	0	0	0	0
ext_mOTU_v3_32067	0	0	0	0	0	0	0	0	0	0.00107321	0	0	0	0.000631598	0	0.00208549	0	0	0.00224004	0	0	0	0	0	0	0	0	0	0	0	0	0.00128197	0	0	0	0	0	0.000877803	0	0	0	0	0	0	0	0	0	0	0
ref_mOTU_v3_11775	0	0	0	0	0	0	0	0	0	0	0	0	0	0	0	0	0	0	0	0	0	0	0	0	0	0	0.00146786	0	0.00126396	0	0	0	0	0	0.00402508	0	0.000651324	0	0	0.000343509	0	0.00130136	0	0	0	0	0	0	0
ref_mOTU_v3_00475	0	0	0	0	0	0	0	0.00209	0	0.000296144	0.0017422	0.000556581	0.000548683	0	0	0	0	0	0	0	0	0	0.000444532	0.000221131	0	0	0	0	0	0.000630251	0	0	0	0	0	0.00022547	0	0	0.000627476	0	0	0	0	0	0	0	0	0	0
ext_mOTU_v3_28533	0.00054908	0	0	0	0	0	0	0	0	0	0	0	0.000960469	0	0	0	0	0	0	0	0	0	0	0	0.00218187	0	0	0	0	0	0	0	0	0	0	0	0	0	0.00157615	0	0.00162665	0	0.00214464	0	0	0	0	0	0
ref_mOTU_v3_05116	0	0	0	0	0	0	0	0	0	0	0	0	0	0	0	0	0	0	0	0	0	0	0	0.000454174	0	0	0.000612748	0.00051208	0	0	0	0	0.00111622	0	0	0	0	0	0	0	0	0	0	0	0	0	0	0	0
ref_mOTU_v3_10957	0	0	0	0	0	0	0	0	0	0	0	0	0	0	0	0	0	0	0	0	0	0	0	0	0	0.000444623	0.000524864	0	0	0	0	0.00217578	0	0	0	0	0	0	0.00189866	0	0	0	0	0	0	0	0.000628272	0.00166498	0
ref_mOTU_v3_02106	0	0	0	0	0	0	0.00325233	0	0	0	0.000284296	0	0	0	0	0	0	0.000519554	0	0	0	0	0	0.000900963	0	0	0	0	0	0	0	0	0	0.000651911	0	0	0	0	0	0	0	0	0.000911659	0	0	0	0	0	0
ref_mOTU_v3_05912	0.000908597	0.000576786	0.000890093	0.000609878	0.000731048	0.000550053	0	0	0	0	0.000555054	0	0	0	0	0	0.000669868	0.000507184	0	0	0	0	0	0.000879511	0	0	0.000597464	0	0	0	0	0	0	0	0	0	0.000745109	0	0	0	0	0	0	0	0	0.000741722	0	0	0
ext_mOTU_v3_24524	0	0	0.00120277	0.000609878	0.000731048	0.00275527	0	0	0.000760877	0	0	0	0	0	0	0	0	0	0	0	0	0	0	0	0	0	0	0	0	0	0	0	0	0	0	0	0.00149022	0	0	0	0	0	0	0.000980693	0	0	0	0	0
ref_mOTU_v3_01692	0	0.0011539	0.000409444	0	0.00033723	0.0013439	0.000678356	0	0	0.00100666	0	0	0	0.000639526	0	0.000791874	0	0	0	0	0	0	0	0	0	0.000155649	0	0	0	0	0	0	0	0	0	0	0	0	0.000558983	0	0	0	0	0	0	0	0	0	0
ext_mOTU_v3_15581	0	0	0.000897771	0	0	0.00333817	0	0.00140132	0	0	0.00112284	0	0	0	0	0	0	0	0.00218867	0	0	0	0	0	0	0	0	0	0	0	0	0	0	0	0	0	0	0	0	0	0	0	0	0	0	0	0	0	0
ref_mOTU_v3_01097	0.00187458	0.00131143	0	0	0	0	0	0	0	0	0	0.00110685	0	0	0	0	0	0.00152155	0.00108193	0.000893161	0	0	0	0	0	0	0.000597464	0	0	0	0	0	0	0	0	0	0	0	0	0	0	0	0	0	0	0	0	0	0
ref_mOTU_v3_11724	0	0	0	0	0.000708554	0.000266564	0	0	0	0	0	0	0	0	0	0.00146814	0	0.00122558	0	0	0	0	0.00088805	0	0	0	0.000600186	0.000483944	0	0	0	0.000622005	0	0	0.000892595	0	0	0	0	0	0	0	0	0	0	0.00178256	0	0	0
ref_mOTU_v3_01132	0	0	0	0	0	0	0	0	0	0	0	0	0	0	0	0	0	0	0	0	0	0	0	0	0.00436375	0	0	0	0.00123979	0	0	0	0.00111012	0	0.00221929	0	0	0	0	0	0	0	0	0	0	0	0	0	0
ref_mOTU_v3_00470	0	0	0.000204508	0	0	0	0	0.00139333	0.000765215	0	0	0	0	0	0	0	0	0	0	0	0	0	0	0	0	0	0	0	0	0	0	0	0	0	0	0	0	0.00466876	0	0	0	0	0.000820207	0	0	0	0	0	0
ext_mOTU_v3_15555	0	0	0	0	0	0	0	0	0	0	0.00109033	0	0	0	0	0	0	0	0	0	0	0	0	0	0	0	0	0	0	0.00406785	0	0	0	0	0	0	0	0	0	0	0	0.00104051	0	0	0.00187821	0	0	0	0
ref_mOTU_v3_07899	0	0	0	0	0	0	0	0	0	0	0	0	0.00192864	0	0	0	0	0	0	0	0	0	0	0.000905168	0	0	0	0.000836446	0	0	0	0	0	0	0.000947796	0	0	0	0	0	0.000694696	0	0	0	0	0	0.000599037	0	0
ext_mOTU_v3_22020	0	0	0	0	0	0	0	0	0	0	0	0.000868544	0	0	0	0	0	0	0	0	0	0	0.000950864	0	0.00284187	0	0.0011284	0	0	0	0	0	0	0	0	0	0	0	0	0	0	0	0	0	0.00102844	0.00116405	0	0	0
ref_mOTU_v3_08951	0	0	0	0	0	0	0	0	0	0	0	0	0	0	0	0.0041143	0	0	0	0	0	0	0	0	0	0	0	0	0.000975833	0	0	0	0	0	0	0	0	0	0.000622299	0.0018837	0.00128033	0	0	0	0	0	0	0	0
ext_mOTU_v3_18694	0.00247914	0	0	0	0	0	0	0	0	0	0	0	0.000567447	0	0	0	0	0	0	0	0	0	0	0	0	0	0	0	0	0.00122746	0	0.0015128	0.0009427	0	0	0	0	0.00145999	0.000680272	0	0	0	0	0	0	0	0	0	0
ext_mOTU_v3_19825	0	0	0	0	0	0	0	0	0	0	0	0	0	0	0	0	0	0	0	0.00107034	0	0	0	0.00316194	0	0	0	0	0	0	0	0	0	0	0	0	0	0.002309	0	0	0	0	0	0	0.00229163	0	0	0	0
ref_mOTU_v3_10191	0	0	0	0	0	0	0	0	0	0	0.0023038	0	0.000349986	0	0	0.00170119	0	0	0	0.0010821	0	0	0	0	0	0	0	0	0	0	0	0	0	0	0	0	0	0	0	0	0.000531566	0	0	0	0	0	0	0	0
ext_mOTU_v3_19367	0	0	0	0.000976247	0	0	0	0	0.00121796	0	0	0	0.000873312	0	0	0	0	0	0	0	0	0	0	0	0	0	0	0	0.000823525	0	0	0	0	0.000509343	0	0.000717739	0	0	0	0.000769368	0	0	0	0	0	0	0	0	0
ext_mOTU_v3_22285	0	0	0	0	0	0	0	0	0	0	0	0	0	0	0	0	0	0	0	0	0	0	0	0	0	0	0.0011357	0.00104358	0	0	0	0	0	0	0	0	0	0	0.000957018	0.000421655	0.00118833	0	0	0	0	0	0	0	0
ext_mOTU_v3_19168	0	0	0	0	0	0	0	0	0	0	0	0	0	0	0	0	0	0	0	0	0	0	0	0	0	0	0.00118153	0.000891476	0	0	0	0	0	0	0	0	0	0	0	0	0.000332229	0.000784289	0	0	0	0	0	0	0.000917887
ref_mOTU_v3_07565	0	0	0	0	0	0	0	0	0	0	0	0	0	0	0	0	0	0	0	0	0	0	0	0.0014613	0	0	0	0.0012802	0	0	0	0	0	0	0	0	0.000766845	0	0	0	0	0	0.0022818	0	0.000984036	0	0.000736039	0.00121486	0
ref_mOTU_v3_08008	0	0	0	0	0	0	0	0	0	0	0	0	0	0	0	0	0	0	0	0	0	0	0	0.000908348	0	0.00104544	0	0.000515678	0	0	0	0	0	0	0	0	0	0	0.00135099	0	0	0	0	0	0	0	0	0	0
ext_mOTU_v3_19069	0	0	0	0	0	0	0	0.000856908	0	0.000364261	0	0.000620592	0.000548683	0	0	0	0	0	0	0.00110486	0	0	0	0	0	0	0	0	0	0	0	0	0.000569851	0	0	0	0	0.00183128	0	0	0	0	0.000997961	0	0.0018175	0	0	0	0
ext_mOTU_v3_18440	0	0	0	0	0	0	0	0	0	0	0	0	0	0	0	0	0	0	0	0	0	0	0	0	0	0	0	0	0	0	0	0	0	0.000818215	0	0	0	0	0	0	0	0	0	0	0	0	0	0	0
ref_mOTU_v3_02129	0	0	0.000412899	0	0	0.00102352	0	0	0	0	0	0	0	0	0	0	0	0	0	0	0.000741769	0	0	0	0.000842369	0.000470888	0.000555869	0	0	0	0	0	0	0	0	0	0	0	0	0	0	0.0010703	0	0.00235046	0	0	0	0.000440834	0
ref_mOTU_v3_00452	0	0	0	0	0	0	0	0	0	0.00142311	0.000504699	0	0	0	0	0	0	0.00245116	0	0	0	0	0.000803823	0	0.000418097	0	0.000362174	0	0.000311864	0	0	0	0.000450447	0	0	0	0	0	0	0.00071464	0	0	0.00043511	0	0	0	0	0.000430836	0
ext_mOTU_v3_24580	0	0	0	0.00284014	0.00185817	0.000931241	0	0	0	0	0	0	0	0.00190664	0.00114123	0	0	0	0	0	0	0	0	0	0	0	0	0	0	0	0	0	0	0	0	0	0	0	0	0	0	0	0	0	0	0	0	0	0
ref_mOTU_v3_01242	0	0	0	0	0	0	0	0	0	0	0	0	0	0	0	0	0	0	0	0	0.000735562	0	0	0.00054728	0	0	0.000884167	0.000738908	0.000622446	0	0	0	0	0	0	0	0.00110266	0	0.000967904	0.000793136	0	0	0	0.00145129	0	0	0	0	0
ext_mOTU_v3_22215	0	0	0	0	0	0	0	0	0	0	0	0	0	0	0.00117162	0	0	0	0	0	0	0	0	0	0	0	0	0	0	0	0	0.000784655	0	0.000806459	0	0.000585021	0	0	0	0	0	0	0	0	0	0	0	0	0
ext_mOTU_v3_19184	0	0	0	0	0	0	0	0	0	0	0	0	0	0	0	0	0	0	0	0	0	0	0	0	0	0	0	0	0	0	0	0	0.000493087	0.00102178	0	0.00110468	0	0	0	0	0	0	0	0	0	0	0	0	0
ref_mOTU_v3_03324	0	0	0	0	0	0	0	0	0	0	0	0	0	0	0	0	0	0	0	0	0.00161654	0	0	0	0	0.00103214	0	0.00101239	0.00208626	0	0	0	0	0	0	0	0	0.00195336	0	0	0	0	0	0	0	0	0	0.000960715	0
ref_mOTU_v3_07797	0	0	0	0	0	0	0	0	0	0	0.000535036	0	0	0	0	0	0	0	0	0	0	0	0	0.000211948	0	0	0	0	0	0	0	0	0.000444048	0	0	0	0	0	0	0.000757596	0	0.00417132	0	0	0.000921659	0.000714971	0	0.000456733	0.000447407
ref_mOTU_v3_04597	0	0	0	0	0	0	0.000400953	0	0	0	0	0	0	0	0.000453618	0	0	0	0	0.00113185	0	0	0	0.000641005	0.00131975	0.000993418	0.000603624	0	0	0	0	0	0.000877546	0	0	0	0	0	0	0	0	0	0.000899128	0	0	0	0	0.000478706	0
ext_mOTU_v3_27938	0	0	0	0.00143443	0	0	0.00134907	0	0	0.00117254	0	0	0.000711827	0	0	0.00134174	0	0	0	0	0	0	0	0	0	0	0	0	0	0	0.000371495	0	0	0	0	0	0	0	0	0.00156479	0.000697954	0	0	0	0	0	0	0	0
ext_mOTU_v3_28184	0	0	0	0	0	0	0	0	0	0.00153679	0	0	0.000711827	0	0.00278472	0.000843959	0	0	0	0	0	0	0	0	0	0	0	0	0	0	0	0	0.000858993	0.000329013	0	0	0	0	0.000643111	0	0	0	0	0	0	0	0	0	0
meta_mOTU_v3_13493	0	0	0	0	0.00156882	0	0	0	0	0.000486363	0	0	0	0	0	0	0	0	0	0	0.00154889	0	0	0	0	0	0	0.000972161	0	0	0	0	0.000988573	0	0	0	0	0	0	0	0	0	0	0	0	0	0	0	0
ref_mOTU_v3_06255	0	0	0	0	0	0	0	0	0	0	0	0	0	0	0	0	0	0	0	0	0	0	0	0.00132377	0	0	0	0	0.000774338	0	0	0	0	0	0	0	0	0	0.000984421	0.00354881	0	0	0.00133949	0	0	0	0	0	0
ref_mOTU_v3_00465	0	0.000579414	0	0	0	0	0	0	0	0	0.000278791	0	0	0	0	0.00172445	0	0.0019199	0	0	0	0	0	0	0	0	0	0.000501582	0.000516814	0	0.000721834	0	0	0	0	0	0	0	0	0.000789522	0.00067808	0	0.000894007	0	0	0	0	0	0
ref_mOTU_v3_01518	0	0.00115096	0	0.00151099	0	0.00136277	0	0	0	0	0	0	0	0.00171738	0	0	0	0	0	0.000444564	0	0	0	0.000438761	0	0	0	0	0	0	0	0	0.000459619	0	0	0	0.000741745	0	0	0	0	0	0	0	0	0	0	0	0
ext_mOTU_v3_23804	0	0	0.000456742	0	0	0	0	0	0.000783073	0	0	0	0.00134412	0	0	0	0.00115848	0	0	0	0	0	0	0	0	0	0	0.00238048	0	0	0	0.000637246	0	0	0	0	0	0	0	0	0	0	0.00183183	0	0	0	0	0	0
ext_mOTU_v3_31615	0	0	0	0	0	0	0	0	0	0	0	0	0	0	0	0	0	0.000526278	0	0	0	0	0	0	0.000713005	0	0.00123991	0.00103621	0	0.000716261	0	0.000642494	0	0	0	0	0	0	0	0	0.000265783	0	0	0	0	0	0	0	0
ext_mOTU_v3_31542	0	0.000480383	0	0	0	0	0	0	0	0.00143095	0.00221009	0.000460927	0.00129007	0	0	0	0	0	0	0	0	0.0017396	0	0	0	0	0	0	0	0	0	0	0	0	0	0	0	0	0	0	0	0	0	0	0	0	0	0	0
ref_mOTU_v3_00741	0.000639061	0	0	0	0	0	0	0.000730832	0.000802744	0	0	0	0	0	0	0	0	0	0.00114146	0	0	0	0.000932665	0	0	0	0	0	0.00162833	0	0	0	0	0	0	0	0	0.00203281	0.000660791	0	0	0	0	0	0	0	0	0	0
ref_mOTU_v3_06355	0	0.000601331	0	0	0	0	0	0	0.000589471	0	0	0	0	0	0.000819893	0	0	0.000727464	0.00197569	0.000931168	0	0	0	0.000458469	0	0	0	0	0	0	0	0	0	0	0	0	0	0	0	0.000819386	0	0	0	0	0	0	0	0	0
ref_mOTU_v3_00768	0	0.000965006	0	0	0.00175213	0	0	0	0.000722383	0	0	0	0	0	0	0	0	0	0	0	0	0	0	0.000835015	0	0.0025436	0	0	0	0	0	0	0	0	0	0	0	0	0.000327396	0	0	0.000265146	0	0	0	0	0	0.00113563	0
ext_mOTU_v3_19366	0.000567752	0	0	0	0	0	0	0	0	0	0	0	0	0	0	0	0	0	0	0	0	0	0	0	0	0	0	0	0	0	0	0	0.0007802	0	0	0	0	0	0.00160242	0	0.00136713	0	0	0.0024027	0	0.00181722	0	0	0
ext_mOTU_v3_32106	0	0	0.0010873	0	0	0	0	0	0	0	0	0	0	0	0	0	0	0.0012426	0	0	0	0	0.00216586	0	0.00221824	0	0	0	0	0	0	0	0	0	0	0	0	0	0	0	0	0	0	0	0	0.00181722	0	0	0
ext_mOTU_v3_28069	0.000368452	0.00272765	0.00229914	0	0	0	0	0	0.00196802	0	0	0	0	0	0	0	0	0	0	0.00115848	0	0	0	0	0	0	0	0	0	0	0	0	0	0	0	0	0	0	0	0	0	0	0	0	0	0	0	0	0
ext_mOTU_v3_32083	0	0	0.00183769	0	0	0	0	0	0	0	0	0	0	0	0	0	0	0	0	0	0	0	0	0	0	0	0	0	0	0	0	0.000791479	0.000588846	0	0	0	0	0	0	0	0	0.00135417	0	0	0.00197962	0	0	0	0
ref_mOTU_v3_04595	0	0	0	0	0	0	0	0	0	0	0	0	0	0	0	0	0	0	0	0	0	0	0	0	0	0	0	0.00121654	0	0	0	0.00301724	0	0	0	0	0	0	0	0	0	0	0	0	0	0	0	0.000476523	0
ref_mOTU_v3_01768	0	0	0	0	0	0	0	0	0	0	0	0	0	0	0	0	0	0	0	0.000997174	0	0	0	0	0	0.00226026	0	0	0	0	0	0	0	0.000296354	0	0	0.000831881	0	0.00146043	0.00175494	0	0	0	0	0	0	0	0	0
ext_mOTU_v3_22013	0	0	0	0	0	0	0	0	0	0	0	0	0	0	0	0	0	0	0	0	0	0	0	0	0	0	0	0	0	0	0	0	0	0	0	0	0	0	0	0	0	0	0	0.00475259	0	0	0	0	0
ref_mOTU_v3_03555	0	0	0	0	0	0	0	0	0	0	0	0	0	0	0	0	0.000579239	0.000527519	0	0	0	0	0	0	0	0	0.00124284	0.00103865	0	0.000717951	0	0.00064401	0	0	0	0	0	0	0	0	0.000265783	0	0	0	0	0	0	0	0
ext_mOTU_v3_27988	0	0	0	0	0	0	0	0	0	0	0	0	0	0	0	0	0.00136765	0	0	0	0	0	0	0	0	0	0	0.00101942	0	0	0	0	0	0	0	0	0	0	0	0	0	0.0010336	0.00181699	0	0	0.00144734	0	0	0.000947634
ext_mOTU_v3_28629	0.00061835	0	0	0	0.000746278	0	0	0	0	0	0	0	0	0	0	0	0	0	0	0.000740952	0	0	0	0.000917548	0	0	0	0	0	0	0	0	0	0	0	0	0	0	0	0	0.003326	0	0	0	0.00195666	0	0	0	0
ref_mOTU_v3_08442	0.000622675	0.00118584	0	0	0	0	0	0	0	0	0.00057058	0	0	0	0	0	0.00206582	0.000521371	0.00111219	0.000459072	0	0	0	0.000452056	0	0.000520282	0	0	0	0	0	0	0	0	0	0	0	0	0	0	0	0	0.000914847	0	0	0	0	0	0
ref_mOTU_v3_09041	0	0	0	0	0	0	0	0	0	0	0	0	0	0	0	0.000442708	0	0.000780691	0	0	0	0.00126548	0	0	0	0	0	0.000257537	0	0	0	0	0	0	0	0	0	0	0	0	0	0.000815336	0	0	0	0	0	0	0
ext_mOTU_v3_27955	0.000811937	0.000680114	0	0	0	0	0	0.000928534	0	0.000789416	0	0	0	0	0.00120367	0	0	0	0	0.00157975	0	0	0	0	0	0	0	0	0	0.000813933	0	0	0.000617483	0	0	0	0	0	0	0	0	0	0	0	0	0.000994223	0	0	0
ref_mOTU_v3_03366	0	0	0	0	0	0	0	0	0	0	0	0	0	0	0	0	0	0	0	0	0	0	0	0	0	0	0	0	0	0	0	0	0.00046014	0	0	0	0	0	0	0.000785052	0	0	0	0	0	0	0	0	0
ref_mOTU_v3_06438	0.00102939	0	0	0	0	0	0	0	0	0	0	0	0	0	0	0	0	0.00172384	0	0	0	0	0	0.000463398	0	0.00106667	0.000629586	0	0	0	0.000757192	0	0	0	0	0	0.00157034	0	0.000689212	0	0	0	0	0	0	0	0	0	0
ext_mOTU_v3_24504	0	0	0	0.00250392	0.00185817	0.000699059	0	0	0.00118988	0	0	0	0	0.00098249	0.00114123	0	0	0	0	0	0	0	0	0	0	0	0	0	0	0	0	0	0	0	0	0	0	0	0	0	0	0	0	0	0	0	0	0	0
ext_mOTU_v3_24477	0.00146773	0	0	0	0	0	0	0	0.000398039	0	0	0	0	0.000725251	0	0	0	0	0	0	0	0	0	0	0.00189458	0	0.000625105	0	0	0	0	0	0	0	0	0	0.00142557	0	0.000204782	0.000411151	0	0	0	0	0	0.000776036	0	0	0
ref_mOTU_v3_04776	0	0	0	0	0	0	0	0	0	0	0	0	0	0	0	0	0	0	0	0.00108508	0	0	0.00214796	0	0	0	0	0	0	0	0	0	0	0	0	0	0.00181043	0	0	0	0	0	0	0	0	0	0	0	0
ref_mOTU_v3_00370	0	0	0	0.00551391	0	0	0	0	0	0	0.00067247	0	0	0	0	0	0	0	0	0	0	0	0	0	0	0.000613189	0	0	0	0	0	0	0	0	0	0	0	0	0	0.00153703	0	0	0	0	0	0	0	0	0
ext_mOTU_v3_28200	0.00110042	0	0	0	0	0	0	0	0	0	0.00016806	0	0	0	0	0	0	0	0	0	0	0	0	0	0	0	0	0.000453542	0	0	0.000720193	0	0	0	0.000923024	0.000449403	0.000746803	0	0	0	0.000613135	0.00048114	0.000404191	0	0	0.00107246	0	0	0
ext_mOTU_v3_24635	0	0	0	0	0	0	0	0	0	0	0.000591968	0	0	0	0	0	0	0	0	0	0	0	0	0	0	0	0	0	0	0.000764852	0	0	0	0	0	0	0	0	0	0	0.00143979	0	0	0	0.00105945	0	0	0	0
ext_mOTU_v3_15265	0	0	0	0	0	0	0	0	0	0.000484549	0.000566618	0	0.00111388	0	0	0	0	0.0010355	0.00110447	0	0	0	0	0	0	0.000516669	0	0	0.000525188	0	0.00073353	0	0	0	0	0	0	0	0	0	0	0	0	0	0	0	0	0	0
ref_mOTU_v3_07833	0.00100993	0	0	0	0	0	0	0	0	0.000981921	0	0	0	0.00115574	0	0	0	0	0	0	0	0	0	0	0.00154163	0	0	0	0.00171555	0	0	0	0	0.000651155	0	0	0	0	0	0	0	0	0	0	0	0.00123667	0	0	0
ref_mOTU_v3_06407	0	0	0	0	0	0	0	0	0	0.000894551	0	0	0	0	0	0	0	0	0	0	0	0	0	0.00105398	0	0	0	0	0	0	0	0	0	0	0	0	0	0	0	0	0	0.00253906	0	0	0	0	0	0	0
ext_mOTU_v3_22102	0	0	0	0	0	0	0	0	0	0.00143888	0	0	0	0	0	0	0	0	0.00224004	0	0	0	0	0	0	0	0	0	0	0	0	0	0	0	0	0	0	0.000833053	0.00159798	0	0.00121007	0.000949568	0	0	0	0	0	0	0
ext_mOTU_v3_19099	0.00155307	0	0.00166211	0	0	0	0.00153187	0	0	0	0	0	0	0	0	0	0	0	0	0	0	0	0	0	0	0	0	0	0	0	0.0015162	0	0	0	0	0.000447369	0	0	0	0	0	0.000528493	0	0	0	0.00102996	0	0	0
ref_mOTU_v3_02668	0.000279714	0	0.000653469	0.00112652	0	0	0	0	0	0	0	0	0	0	0	0.000792703	0	0	0	0	0.00117395	0	0	0	0.000836194	0	0	0	0	0	0	0	0	0	0	0	0	0	0	0	0.00198783	0	0	0	0	0	0	0	0
ext_mOTU_v3_15013	0	0	0.000443293	0	0	0.00051284	0.000246675	0	0	0	0	0	0	0	0	0	0	0.00016887	0	0.000539567	0	0	0	0	0.000301459	0	0	0.000249371	0.000782349	0	0	0	0.000700524	0	0	0	0	0.000320768	0	0	0.00033712	0	0	0	0	0	0	0	0
ref_mOTU_v3_00371	0	0	0.000399009	0	0	0	0	0	0	0	0	0	0	0	0	0	0.00130713	0	0	0	0	0	0	0.000858107	0	0.000987615	0	0	0	0	0	0.00120823	0	0	0	0	0	0	0	0	0	0	0.00173659	0	0	0	0	0.000924581	0
ext_mOTU_v3_22312	0	0	0	0	0	0	0	0	0.00106186	0	0	0.00066009	0	0.00068618	0.00107105	0	0	0	0	0	0	0	0	0	0	0	0	0	0	0	0	0	0	0	0	0	0	0	0	0	0	0	0	0	0	0	0	0	0
ext_mOTU_v3_28118	0.000865891	0	0.00113129	0	0	0.00140216	0	0	0	0	0	0	0	0	0	0	0	0	0.000928267	0	0	0	0	0	0	0	0	0	0	0	0	0	0	0	0.00389619	0	0	0	0	0	0	0	0	0	0	0	0	0	0
ref_mOTU_v3_03050	0	0	0	0	0	0	0	0	0	0.00216884	0	0	0.00104608	0	0	0	0	0	0	0	0	0	0.00127403	0	0	0	0	0	0	0	0	0	0	0	0	0	0	0	0	0	0.00372484	0	0	0	0	0	0	0	0
ref_mOTU_v3_11919	0	0	0	0	0	0	0	0	0	0	0	0	0.000772909	0	0	0	0	0	0	0	0	0	0	0.000909413	0.00135648	0.000523332	0	0.000927134	0	0	0	0.000640235	0	0	0	0	0	0.000870755	0.000607233	0	0	0	0	0	0	0.000766938	0	0.000439906	0
ref_mOTU_v3_07388	0	0.00107553	0	0	0	0	0	0	0.0014188	0.00109817	0	0	0	0	0	0.000800245	0	0	0	0	0	0	0	0	0	0	0	0	0	0	0	0	0	0	0	0	0	0	0	0.00293108	0	0	0	0	0	0	0	0.000883532	0
ref_mOTU_v3_00487	0	0	0.000148775	0	0	0	0	0	0	0.000576949	0	0	0.000361257	0	0	0	0	0	0	0.000887126	0	0	0	0	0	0	0.000395618	0	0.000340662	0.00069421	0	0.00041	0.000305033	0.000320009	0	0	0	0	0	0	0.00135771	0.000441726	0	0	0	0	0.000719254	0	0
ext_mOTU_v3_28043	0	0	0	0	0	0	0	0	0	0.00113662	0	0	0.00105294	0	0	0	0	0	0	0	0	0	0	0	0	0	0	0	0	0	0	0	0	0	0	0.00108647	0.00180546	0	0	0	0.00163559	0	0	0	0	0	0	0.00148723	0
ref_mOTU_v3_07391	0	0.000464166	0	0	0	0	0	0	0	0	0	0	0	0	0	0	0	0	0	0	0	0	0	0	0	0	0	0	0.000828033	0	0	0	0	0	0	0	0.00119924	0	0.000796783	0	0	0	0.00143237	0	0	0	0	0	0
ext_mOTU_v3_18656	0	0	0.000295839	0	0.000736896	0	0	0	0	0	0	0	0	0	0	0	0	0	0	0	0	0	0	0	0	0	0	0	0	0	0	0	0	0	0	0	0	0.00235378	0	0	0	0	0	0	0	0	0.00174733	0.00115765	0
ref_mOTU_v3_11866	0	0	0	0	0	0	0	0	0	0	0	0	0	0	0	0	0	0	0	0.000425361	0	0	0	0	0	0	0	0	0	0	0	0.000589763	0	0	0	0	0	0	0	0	0	0	0	0	0	0	0	0	0
ext_mOTU_v3_19201	0	0	0	0	0	0	0	0	0	0	0	0	0	0	0	0	0	0	0	0.000450668	0	0.000722512	0	0	0	0	0	0	0	0	0	0	0	0	0	0	0	0	0	0	0	0	0	0	0	0	0	0	0
ext_mOTU_v3_31337	0	0	0	0	0	0	0	0	0	0	0	0	0	0	0	0	0	0	0	0	0	0	0	0	0	0	0	0	0	0	0	0	0	0	0	0	0	0	0	0	0	0	0	0	0	0	0	0	0
ext_mOTU_v3_19791	0	0	0	0	0	0	0	0	0	0	0	0	0	0	0	0	0	0	0	0	0	0	0	0	0	0	0	0	0	0.00165441	0	0	0.00110409	0	0	0	0	0	0	0	0.00323562	0	0.00213298	0	0	0	0	0	0
ref_mOTU_v3_06776	0	0	0	0.000631352	0	0	0	0	0	0	0	0.00113253	0.00111646	0	0	0	0.00137082	0	0	0	0	0	0	0	0	0.00103574	0	0	0	0	0	0.0025342	0	0	0	0	0	0	0	0	0	0	0	0	0	0	0.0003021	0	0
ref_mOTU_v3_00471	0.00060988	0.000580737	0	0	0.000736055	0	0.000799159	0	0.000766089	0.000592964	0	0.00102011	0	0	0	0	0	0	0	0	0	0	0	0	0	0	0	0	0	0	0	0	0	0.000320374	0	0	0	0	0	0	0	0	0.00268815	0	0	0	0	0	0
ext_mOTU_v3_19044	0	0	0	0	0	0	0	0	0	0	0.00178351	0	0	0	0	0	0	0	0	0	0	0	0	0	0	0	0	0	0	0	0	0	0	0	0	0	0	0	0	0	0.00197137	0	0.00332985	0	0	0	0	0	0
ref_mOTU_v3_09246	0	0	0.000224186	0	0	0	0.00100584	0	0	0	0	0.00140265	0	0	0	0	0	0	0	0	0	0	0.00224054	0	0	0	0	0.00126549	0	0	0	0.000784655	0.00116754	0	0	0	0	0	0	0	0	0	0	0	0	0	0	0	0
ref_mOTU_v3_07350	0	0.00117624	0.000836385	0.000621864	0	0.000560864	0	0	0	0	0	0.00169291	0	0	0	0	0	0	0	0	0	0	0	0.000448398	0	0	0	0	0.000524581	0	0	0	0	0	0.00093903	0.000228598	0	0	0	0	0	0	0	0	0	0	0	0.000241567	0
ref_mOTU_v3_10748	0	0	0	0	0	0	0.00136999	0.00166933	0.00183359	0	0	0	0	0.000716749	0	0	0	0	0	0	0	0	0	0	0	0	0	0	0	0	0	0	0	0	0	0	0	0	0	0	0	0	0	0	0	0	0	0	0
ref_mOTU_v3_10454	0	0	0	0	0.00177138	0	0	0	0	0.000710259	0	0.000530567	0	0	0	0	0	0	0	0	0	0	0.00232056	0	0	0	0	0	0	0	0	0	0	0	0.00186298	0.000859726	0	0	0	0	0	0	0	0	0	0	0	0	0
ext_mOTU_v3_31611	0.000924316	0	0	0	0	0	0	0	0	0	0	0	0	0	0	0	0	0	0	0	0	0	0	0	0	0	0	0	0	0	0	0	0	0	0	0	0	0	0	0	0	0	0	0	0	0	0	0.000716828	0
ext_mOTU_v3_24401	0	0	0	0	0	0	0	0	0	0	0	0	0	0	0	0	0	0	0.00109433	0	0	0	0	0	0	0	0	0	0.00052932	0	0	0	0	0	0	0	0	0	0	0	0	0	0	0	0	0	0	0	0
ext_mOTU_v3_31473	0	0	0	0	0	0	0.00137537	0	0	0	0	0	0	0	0	0	0	0	0	0	0	0	0	0	0	0	0	0.000865204	0	0	0	0	0.00112549	0	0.000912653	0	0	0	0	0	0.00082459	0.000647074	0	0	0	0.00111258	0	0.00114183	0
ref_mOTU_v3_03304	0	0	0	0	0	0	0	0	0	0	0.00135237	0	0	0	0	0	0	0.00123573	0	0	0	0	0	0	0	0	0	0.00121654	0	0	0	0	0	0	0.00336572	0	0	0	0	0	0.000822313	0	0	0	0	0	0	0	0
ref_mOTU_v3_03322	0.00059099	0	0	0	0	0	0	0	0	0	0.000866474	0	0	0	0	0	0.000653566	0.000989681	0.0010556	0.000435712	0	0	0	0	0.000883369	0	0.000582924	0	0	0	0	0	0	0	0	0	0	0	0	0	0	0	0	0	0	0	0	0	0
ext_mOTU_v3_22293	0	0	0	0	0	0	0.000975019	0	0	0.00140769	0	0	0	0	0	0	0	0	0	0	0	0	0	0	0	0	0	0	0	0	0.00171753	0.000394026	0	0.000570422	0.00175434	0	0	0.000773874	0.000390834	0	0	0	0	0	0	0	0	0	0
ref_mOTU_v3_00513	0	0	0	0.000612656	0	0	0	0	0	0	0	0	0	0	0	0	0	0	0	0	0	0	0	0	0	0	0.00120037	0	0	0.00138684	0	0	0	0	0	0	0	0.000967783	0.00131406	0	0	0.00106421	0	0	0	0	0.00143687	0	0
ref_mOTU_v3_00504	0	0	0	0	0	0	0.00192325	0	0	0	0	0.000510588	0	0.000639526	0	0	0	0	0	0	0	0.00173482	0	0	0	0	0	0	0.000376254	0.000636843	0	0	0	0	0	0	0	0	0	0	0	0	0.00215642	0	0	0	0	0	0
ext_mOTU_v3_30970	0	0	0	0	0	0	0	0	0	0.0010185	0	0	0	0.0011988	0	0	0	0	0	0	0	0	0.00305768	0	0	0	0	0	0	0	0	0	0	0	0	0	0	0	0	0	0	0	0	0	0	0	0	0	0
ref_mOTU_v3_01193	0.000557096	0	0.000408163	0	0	0.000252944	0.000729993	0.000637097	0	0	0	0.00050899	0	0	0	0.000789397	0	0	0	0	0	0.000329237	0	0	0	0	0	0.000918434	0	0	0	0	0.000141225	0	0.000423494	0	0	0.000295347	0	0.000394312	0	0.000974322	0	0	0	0	0	0.000217889	0
ref_mOTU_v3_09459	0	0	0.0018206	0	0.0014995	0	0	0	0	0	0	0	0	0	0	0	0	0	0	0	0	0.00073003	0	0	0	0	0	0.00192661	0	0	0	0	0	0.000652669	0	0.00132678	0	0	0	0	0	0	0	0	0	0	0	0	0
ext_mOTU_v3_14938	0	0	0	0	0	0	0	0	0	0	0.000281679	0	0	0	0	0.00080194	0.00135978	0.000514771	0.000549056	0.000226631	0.000404601	0	0.000448624	0.000669501	0	0.000256848	0	0	0.000261083	0	0	0.00125689	0	0	0	0.000227546	0.000696172	0	0	0	0	0	0	0	0	0	0	0	0
ref_mOTU_v3_05354	0	0	0	0	0	0	0	0	0	0	0	0	0	0	0	0	0	0	0	0	0	0	0	0.000738789	0.000842369	0	0	0	0	0	0.000665026	0	0	0	0	0	0	0	0.000608514	0	0	0	0	0	0	0	0	0	0
ref_mOTU_v3_02258	0	0	0	0	0	0	0	0	0	0	0	0	0	0	0	0	0	0	0.0013072	0	0	0.000865035	0	0	0	0	0	0	0.000621592	0	0	0	0	0	0.00111269	0	0	0	0	0	0	0	0	0	0	0	0	0	0
ref_mOTU_v3_10368	0.00295986	0.00140921	0	0	0.000893053	0	0	0	0	0	0	0	0	0	0.000852547	0	0	0	0	0	0	0	0	0	0	0.00123657	0.000567237	0	0	0	0	0	0	0	0	0	0	0	0	0	0	0	0	0	0	0	0	0	0
ref_mOTU_v3_07434	0	0	0	0	0	0	0	0	0	0.0019788	0	0	0	0	0	0	0	0	0	0.000750255	0	0	0	0	0	0	0	0	0	0	0	0.00104023	0	0	0.00154716	0	0	0	0.0010988	0	0	0	0.00149512	0	0	0	0	0	0
ext_mOTU_v3_29077	0	0.000545843	0	0	0	0	0	0.000327777	0	0	0.00157583	0.000261868	0	0	0	0	0	0	0.000511941	0.000422622	0	0	0	0	0	0	0	0	0	0	0.000680011	0	0	0	0	0	0	0.00273513	0	0	0	0	0.000842209	0	0	0	0	0	0
ext_mOTU_v3_22510	0	0	0	0	0	0	0	0.000716267	0	0	0	0	0	0	0	0	0	0.000524427	0	0	0	0	0	0	0	0	0.00124284	0	0	0	0	0	0	0	0	0	0	0.00400808	0	0	0.00140414	0	0	0	0	0	0	0	0
ref_mOTU_v3_09432	0	0	0	0.000601019	0	0	0	0	0	0	0	0	0	0	0	0	0	0.000499817	0	0	0	0	0.00283016	0	0	0	0	0	0	0	0	0	0	0.000627146	0.00147416	0	0	0	0	0	0	0	0	0	0	0	0	0	0
ref_mOTU_v3_04540	0	0.00115096	0	0	0	0	0	0	0	0	0	0	0	0	0	0	0	0	0	0	0	0	0.000379605	0	0	0.000896389	0	0	0	0	0	0	0	0	0	0	0	0	0	0.00139197	0	0	0	0	0	0	0	0	0
ref_mOTU_v3_05522	0	0	0	0	0	0	0	0	0	0.000536054	0	0	0.000517721	0	0	0.00078125	0	0	0	0	0	0	0	0	0.000894251	0	0	0	0	0.000681772	0	0	0	0	0	0	0	0.000876898	0	0	0.00210002	0	0	0	0	0.00148681	0	0	0
ext_mOTU_v3_18457	0	0	0	0	0	0	0	0	0	0	0	0	0	0	0	0	0	0	0	0	0	0	0	0	0	0	0	0	0	0	0	0	0	0	0	0	0	0	0	0	0	0	0	0	0	0	0	0	0
ref_mOTU_v3_11351	0	0	0	0	0	0	0.0038571	0	0	0	0	0	0	0	0	0	0	0	0	0	0	0	0	0	0	0.00122976	0	0	0	0	0	0	0	0	0	0	0	0	0	0	0	0	0	0	0	0	0.0017377	0	0
ref_mOTU_v3_11575	0.000291943	0	0	0	0	0	0	0	0	0	0	0	0	0	0	0	0	0	0	0.00066647	0	0	0.00042607	0	0	0	0	0	0	0	0	0	0.000222024	0	0	0.000432212	0	0	0	0	0	0	0	0	0	0	0	0	0
ext_mOTU_v3_27292	0.000877266	0.000835346	0.000642739	0	0	0	0	0	0	0	0	0	0	0	0	0	0	0	0	0	0	0	0	0	0	0	0	0	0	0	0	0	0	0	0	0	0	0	0	0	0.000977593	0.00153428	0.0012889	0	0	0.00107422	0	0	0
ref_mOTU_v3_01323	0	0	0	0	0	0	0	0	0	0.000188611	0	0	0	0.000332999	0	0	0	0	0	0	0.00306404	0	0	0.000211255	0.000434949	0.000243138	0	0.000239863	0	0	0	0	0	0	0	0	0	0	0	0.00100683	0.000324267	0.00016964	0	0	0	0	0.00068713	0	0
ext_mOTU_v3_33810	0	0.00140145	0	0	0	0	0	0	0	0	0	0	0	0	0	0	0	0	0	0	0	0	0	0.00171621	0.00176674	0.00197523	0	0.000974312	0	0	0	0	0	0	0	0	0	0	0	0	0	0	0	0	0	0	0	0	0
ref_mOTU_v3_00878	0	0	0	0	0	0	0	0	0	0	0	0	0	0	0	0	0	0	0	0	0	0	0.000901397	0.000325936	0	0.000516071	0.000609206	0	0.000524581	0	0	0.000458924	0	0	0	0	0	0	0	0	0.00137654	0.000785189	0.000907443	0	0	0.00109949	0	0	0
ext_mOTU_v3_14701	0.000309893	0.00495795	0	0	0	0	0.000812138	0	0	0	0	0	0	0	0	0	0	0	0	0	0	0	0	0	0	0	0	0	0	0	0	0	0	0	0	0	0	0	0	0	0.00173068	0	0	0	0	0	0	0	0
ext_mOTU_v3_27653	0.000304245	0	0.000557272	0.00122531	0	0.00165768	0	0	0	0	0	0	0.000519088	0	0	0	0	0	0	0	0	0	0	0	0	0	0	0	0	0	0	0	0	0	0	0	0	0	0.000311149	0	0	0	0	0	0	0	0	0	0
ref_mOTU_v3_00230	0	0	0	0.00087335	0.000675167	0	0	0	0	0	0	0	0	0	0	0	0	0	0	0	0	0	0	0.00020307	0	0	0	0	0	0	0	0	0	0	0	0	0	0	0	0	0	0	0	0	0	0	0	0	0
ext_mOTU_v3_31703	0	0	0.000400643	0	0	0	0.000716544	0	0	0	0	0	0	0	0	0	0	0	0	0	0	0	0	0	0	0.000456911	0	0	0	0.000623155	0	0	0	0	0	0	0	0	0	0	0	0	0	0	0	0	0	0	0
ref_mOTU_v3_08065	0	0	0	0	0	0	0	0	0	0.000200865	0	0	0.000558231	0	0	0	0.00022847	0	0	0	0	0	0	0	0	0	0.00122265	0.000170297	0	0	0	0.00063355	0.00047135	0	0	0	0.000762397	0.000985747	0.000669224	0	0	0	0	0	0	0	0	0.000484815	0
ref_mOTU_v3_05456	0	0	0	0	0	0	0	0	0	0	0	0	0	0	0	0.00164931	0	0	0	0	0	0	0	0	0	0	0.000256555	0	0	0	0	0	0	0	0.00227524	0	0	0	0	0	0.00083383	0	0	0.000421115	0	0	0	0.00234124	0
ext_mOTU_v3_14951	0	0	0	0.00121288	0	0	0	0	0	0	0	0	0	0	0	0	0	0	0	0	0	0	0	0	0	0	0	0.000992985	0	0	0.00071451	0.000484149	0	0	0.00091574	0	0	0.000957964	0	0	0	0.000470439	0.000884936	0	0	0	0.000711145	0	0
ref_mOTU_v3_05585	0	0	0	0	0	0.000170048	0	0	0	0	0	0	0	0	0	0	0	0.000416514	0	0	0	0	0	0	0	0	0	0	0.000477142	0	0	0.00114852	0	0	0	0	0	0.000893495	0	0.00145784	0	0	0	0	0	0.00137581	0	0	0
ext_mOTU_v3_15480	0	0.000596396	0	0.000738859	0.000885655	0.0025679	0	0	0	0	0	0	0	0	0	0	0	0	0	0	0	0	0	0	0	0	0	0	0	0	0	0	0	0	0	0	0.00090269	0	0	0	0	0	0	0	0	0.00206047	0	0	0
ext_mOTU_v3_22124	0	0	0	0	0	0	0	0	0	0	0	0.000670497	0	0	0	0	0	0	0	0	0	0	0	0	0	0	0	0	0	0	0	0	0	0	0	0	0.000562178	0	0	0	0	0	0.000671461	0	0	0	0	0	0
ref_mOTU_v3_03365	0	0	0.000221146	0	0	0	0	0	0	0	0	0	0	0	0	0	0	0	0	0	0	0	0	0.00054171	0	0	0	0	0	0	0	0	0	0	0	0	0	0	0	0.00232884	0	0	0	0.000977368	0.000952902	0	0	0	0
ref_mOTU_v3_10983	0.000540744	0	0	0	0	0	0	0	0	0.00133531	0	0	0.00111646	0	0	0	0	0	0	0	0	0	0	0.000196288	0	0	0	0.00157784	0	0	0	0	0	0	0	0	0	0	0	0.00178201	0	0	0	0	0	0	0	0.000211493	0
ref_mOTU_v3_06464	0	0	0	0	0	0	0	0	0	0.0010947	0	0.000955229	0	0	0	0	0	0	0	0	0	0	0	0	0	0.000873585	0	0	0	0	0	0	0.00159023	0	0	0.000773922	0	0	0	0	0	0	0	0	0	0	0	0	0
ext_mOTU_v3_31564	0.0011539	0	0	0	0	0	0	0	0	0	0	0	0	0	0	0	0.00121319	0	0	0	0	0	0	0.00020457	0	0	0	0	0	0	0	0	0	0	0	0	0	0	0	0	0	0.00126267	0	0	0	0.00122909	0	0	0
ref_mOTU_v3_01243	0	0.00116413	0.000899835	0.00123658	0.00296452	0	0	0	0	0	0.000560135	0	0	0	0	0	0	0.000255913	0	0	0	0	0	0	0	0	0	0	0.0006233	0	0	0	0	0	0	0	0	0	0	0	0	0	0	0	0	0	0	0	0
ref_mOTU_v3_09496	0	0	0	0	0	0	0	0	0	0	0	0	0	0	0	0	0	0	0	0	0	0	0	0	0	0	0	0.000457309	0	0	0.00065812	0	0	0	0	0	0	0	0.00158481	0	0.00327118	0	0	0	0	0	0.00173293	0	0
ext_mOTU_v3_15494	0	0.000922356	0	0	0	0	0	0	0	0	0.000549448	0	0	0	0	0	0	0	0.00214199	0	0	0	0	0	0	0	0	0	0	0	0.00132311	0	0	0	0	0	0	0	0	0	0.00177718	0.000975339	0	0	0	0	0	0	0
ref_mOTU_v3_09553	0	0	0	0	0.00194212	0	0	0	0	0	0	0	0	0	0	0	0	0	0	0	0	0	0	0.000399448	0	0	0	0.000907083	0.00103363	0	0	0.000281215	0.000418438	0.00028903	0	0	0.00203044	0	0	0	0	0	0	0	0	0	0	0	0
ref_mOTU_v3_01312	0	0	0	0	0	0	0	0	0	0.000597053	0.00056271	0.000561059	0.000553098	0.00140549	0	0	0	0	0	0	0	0	0.000896216	0	0	0	0.00121141	0	0	0.000699795	0	0	0	0	0	0	0	0	0.00066307	0	0	0.000536997	0	0	0	0	0	0	0
ext_mOTU_v3_22745	0.0011319	0	0	0	0	0	0	0	0	0	0.00290539	0	0	0	0	0	0	0	0	0	0	0	0	0	0	0	0	0	0.000261987	0.00257975	0	0	0	0	0	0	0	0	0	0	0	0	0	0	0	0	0	0	0
ref_mOTU_v3_00462	0	0	0	0	0	0	0	0	0	0	0	0	0	0	0.00435174	0	0	0	0	0	0	0	0	0	0	0	0	0	0	0	0	0	0	0	0	0	0	0	0.00158481	0	0	0	0	0	0	0	0.00173293	0	0
ref_mOTU_v3_09712	0	0.00234977	0	0	0	0	0	0	0	0	0	0.00119638	0	0	0	0	0	0	0	0	0	0	0.00238443	0	0	0	0	0	0	0	0	0	0	0	0	0	0	0	0	0	0	0	0	0	0	0	0.00173293	0	0
meta_mOTU_v3_12616	0	0	0	0	0	0	0	0	0	0	0	0	0	0	0	0	0	0	0	0	0	0	0	0	0	0.00392729	0	0	0	0	0	0.00033219	0	0	0	0	0	0	0.00338341	0	0	0	0	0	0	0	0	0	0
ext_mOTU_v3_28331	0	0	0	0	0	0	0	0	0	0	0	0	0	0	0	0	0	0	0	0	0	0	0	0	0	0	0	0	0	0	0	0	0	0	0	0	0	0	0	0	0	0	0	0	0	0	0	0	0
ext_mOTU_v3_31824	0	0	0	0	0	0	0	0	0	0	0	0	0.0007066	0	0	0	0	0	0	0	0	0	0	0	0	0	0	0	0	0	0	0	0.000596628	0	0	0	0.000965031	0.00249549	0	0.00101792	0.000874235	0	0	0	0	0.000960644	0	0	0
ext_mOTU_v3_31540	0	0	0	0	0	0	0	0	0	0	0	0	0	0	0	0	0	0	0	0	0	0	0	0	0	0	0	0	0	0	0	0	0.00021658	0	0	0	0	0	0	0	0	0	0	0	0	0	0	0	0
ext_mOTU_v3_28209	0	0	0	0	0	0	0	0	0	0	0	0	0	0	0	0	0	0	0	0.000718766	0	0	0	0	0	0	0	0	0	0	0	0	0	0.000558098	0.00148223	0.00144334	0	0	0.00105268	0	0.00108641	0	0	0	0	0	0	0	0.00037352
ref_mOTU_v3_08833	0	0	0	0	0	0	0	0	0	0	0	0	0	0	0	0	0	0	0	0	0	0	0.000891095	0	0.000912646	0	0.000602244	0	0	0	0	0	0	0	0	0	0.00075107	0	0	0.000396115	0.00136081	0	0	0.000988538	0	0	0.000720898	0.000477612	0.00046786
ref_mOTU_v3_01607	0	0	0	0	0	0	0	0	0	0.00106442	0.00100319	0	0	0.00127906	0	0	0	0	0	0	0	0	0	0	0	0.000914758	0	0	0	0	0	0	0	0.0011502	0	0.000810398	0.00134669	0	0	0	0	0	0	0	0	0	0	0	0
ref_mOTU_v3_01740	0	0	0	0	0	0	0.00124345	0	0	0	0	0.000433501	0	0.00108594	0	0	0	0	0	0.00279846	0	0	0	0	0	0	0	0	0.000805972	0	0	0	0	0	0	0	0.000583647	0	0	0.000615631	0	0	0	0	0	0	0	0	0
ext_mOTU_v3_19390	0	0	0	0	0	0	0	0	0.00351726	0	0	0	0	0.00128173	0.00166041	0	0	0	0	0	0	0.000661924	0	0	0	0	0	0	0	0	0	0	0	0	0	0	0	0	0	0	0	0	0	0	0	0	0	0.000438062	0
ext_mOTU_v3_27174	0	0.00115629	0	0	0	0	0	0	0	0.000752806	0	0	0	0	0	0	0	0	0	0	0	0	0	0.000562122	0.00115734	0	0	0	0	0	0.000918507	0.000791479	0	0.000406736	0	0	0	0.00180024	0	0	0	0	0	0	0	0	0	0	0
ref_mOTU_v3_09498	0	0.0011668	0.000985965	0	0	0.00055957	0.000807455	0.000704701	0.00169041	0	0	0	0	0	0.000913514	0	0	0	0	0	0	0	0	0	0	0	0	0	0	0.000702217	0	0	0	0	0	0	0	0	0	0	0	0	0	0	0	0	0	0	0
meta_mOTU_v3_13713	0	0	0	0	0	0	0	0	0	0	0	0	0	0	0	0	0	0	0	0	0	0	0	0	0	0	0	0	0	0	0	0	0	0	0	0	0	0	0	0	0	0	0	0	0	0	0	0	0
ref_mOTU_v3_01430	0	0.00142102	0	0	0	0	0	0	0	0.00290188	0	0	0	0	0	0	0	0	0	0	0	0	0.000813043	0.00108342	0	0	0	0	0	0	0	0	0	0	0	0	0	0	0	0	0	0	0	0	0	0	0	0	0
ext_mOTU_v3_31499	0	0	0	0	0	0	0	0	0.000667755	0	0.000487122	0.00126505	0.00150432	0	0	0	0	0	0	0.000391924	0	0	0	0	0	0.00105283	0	0	0	0	0	0.000271702	0	0	0	0	0	0	0	0	0	0	0	0	0	0	0	0	0
ext_mOTU_v3_31438	0	0	0	0	0	0	0.00585011	0	0	0	0	0	0	0.000538193	0	0	0	0	0	0.00109717	0	0	0	0	0	0	0	0	0	0	0	0	0	0	0	0	0	0	0	0	0	0	0	0	0	0	0	0	0
ext_mOTU_v3_29457	0	0.00141706	0.00120505	0	0.000726108	0.0036111	0	0	0	0	0	0	0	0	0	0	0	0.000503757	0	0	0	0	0	0	0	0	0	0	0	0	0	0	0	0	0	0	0	0	0	0	0	0	0	0	0	0	0	0	0
ref_mOTU_v3_01419	0.0012468	0	0	0	0	0	0	0	0	0	0.000515324	0	0	0	0	0	0	0	0	0	0	0	0	0	0.00279545	0.000469897	0	0.000256936	0	0	0	0	0	0	0.000855012	0	0	0	0	0	0	0.000491776	0.000826251	0	0	0	0	0	0
ext_mOTU_v3_31351	0	0	0	0	0	0	0	0	0	0.000787024	0	0	0.000364542	0	0	0	0	0	0	0	0	0	0	0	0	0.000507275	0.000399215	0	0.0006651	0.000691843	0	0.000413727	0.000769514	0	0	0	0.000497868	0	0	0	0	0.00035393	0	0	0	0.000743407	0	0	0
ext_mOTU_v3_16077	0	0.00214437	0.00108592	0.00110635	0.00171942	0.00135822	0	0	0	0	0	0	0	0	0	0	0	0	0	0	0	0	0	0	0	0	0	0	0	0	0	0	0	0	0	0	0	0	0	0	0	0	0	0	0	0	0	0	0
ref_mOTU_v3_06699	0	0	0	0	0	0	0	0	0	0.000610383	0	0	0.00133665	0	0	0	0	0	0	0	0	0	0	0	0	0	0	0	0	0	0	0.001517	0	0	0	0	0	0	0	0	0	0.000804109	0	0	0	0	0	0.00114183	0
ext_mOTU_v3_28355	0	0	0	0	0	0	0	0	0	0.00152775	0	0	0.00108377	0	0	0	0	0	0	0	0	0	0	0	0	0	0	0	0	0.00137122	0	0	0	0.00063209	0	0	0	0	0	0	0	0	0	0	0	0	0	0	0
ref_mOTU_v3_05219	0	0	0	0	0	0	0	0	0	0	0.00108309	0	0	0	0	0	0	0	0	0	0	0	0	0	0	0	0	0	0	0	0	0	0	0	0	0	0	0	0.00127626	0	0	0	0	0	0	0.000633913	0	0	0
ref_mOTU_v3_06757	0	0	0	0.0023541	0	0.00212318	0	0	0.000709401	0	0	0	0	0	0	0	0	0	0	0	0	0	0	0.000205002	0	0	0	0	0	0.000643575	0	0	0.000858993	0	0	0	0	0	0	0	0	0.000493856	0	0	0	0	0	0	0
ref_mOTU_v3_05976	0	0	0	0.000583419	0	0	0	0	0	0	0	0	0.000653797	0	0	0	0	0	0	0	0	0	0	0.000861283	0	0	0	0	0	0	0	0	0	0	0	0	0	0.0011545	0	0.00282555	0	0	0	0	0	0.0007992	0	0	0
ref_mOTU_v3_08945	0	0	0	0	0	0.000974191	0	0	0	0	0	0	0	0.00167046	0	0	0	0	0	0.00092461	0	0	0	0.00233653	0	0	0	0.000884315	0	0	0	0	0	0	0	0	0	0	0	0	0	0	0	0	0	0	0.00059677	0	0
ext_mOTU_v3_22290	0	0	0.000430141	0	0	0	0	0	0	0	0	0	0	0	0.0017407	0.00154496	0	0	0	0	0	0	0	0	0	0	0	0	0	0	0	0	0.000892975	0	0	0	0	0	0	0	0	0	0	0	0	0	0	0	0
ref_mOTU_v3_09590	0	0	0	0.000644206	0	0	0	0	0	0	0	0	0	0.0007322	0.000948523	0	0	0	0	0	0.000842152	0	0	0	0	0	0	0	0.000543428	0	0.00151801	0	0	0.000336105	0	0	0.000787049	0	0	0	0	0	0	0	0.00100996	0	0	0	0
ext_mOTU_v3_32081	0	0	0	0.00216464	0.00518941	0	0	0	0	0	0	0	0	0	0	0	0	0	0	0	0	0	0	0	0	0	0	0	0	0	0	0	0	0	0	0	0	0	0	0	0	0	0	0	0	0	0	0	0
ref_mOTU_v3_09899	0	0.0011255	0	0	0	0	0	0	0.00145573	0	0	0	0	0	0	0	0	0	0	0	0	0.0013698	0	0.00104356	0	0.000479486	0	0.000473028	0	0	0	0	0.000656755	0	0	0	0	0	0	0.000744577	0	0	0	0	0	0	0	0	0
ref_mOTU_v3_09430	0	0	0	0	0	0	0	0	0	0	0	0	0	0	0	0	0	0	0	0	0	0	0	0	0	0	0	0	0	0	0	0	0	0	0	0	0.00156846	0.00202796	0	0	0	0	0.00374672	0	0	0	0	0	0
ref_mOTU_v3_01531	0	0	0	0	0	0	0	0.00063445	0	0	0	0	0	0	0	0	0	0	0	0	0	0	0	0	0	0	0	0	0	0	0	0.000607475	0	0	0	0.000439904	0	0	0	0	0	0	0	0	0	0	0	0	0
ref_mOTU_v3_09315	0.000610577	0.00053214	0	0.000614757	0	0.00132554	0	0	0	0	0	0.000940504	0	0.000698728	0	0.00173036	0	0	0	0	0	0	0	0	0	0	0	0	0	0	0	0	0	0	0	0	0	0	0	0	0	0	0	0	0	0	0	0	0
ref_mOTU_v3_01253	0	0.000868132	0	0	0	0	0	0	0	0	0	0	0	0	0	0	0	0	0	0	0	0	0	0	0	0	0.00150132	0	0	0	0	0.000742011	0	0	0.00231413	0	0.00187233	0	0	0	0	0	0	0	0	0	0	0	0
ref_mOTU_v3_10861	0	0	0.000421585	0	0	0	0	0	0	0	0	0	0.000361665	0	0	0	0	0	0	0	0	0	0	0	0	0	0	0.000496493	0.000465875	0	0.00178527	0	0	0	0	0	0	0	0	0	0	0	0	0	0	0	0	0	0
ref_mOTU_v3_00179	0	0	0	0	0	0	0	0	0	0	0.000563358	0	0	0	0	0	0	0	0	0	0	0	0	0.001339	0.000918948	0.000513696	0	0	0.00133853	0	0	0.000628447	0	0	0	0	0	0	0.0019915	0	0	0	0	0	0	0	0	0	0
ref_mOTU_v3_11103	0.000562373	0	0.00041203	0	0	0.000510681	0.00158206	0	0	0.000575871	0	0.000945972	0	0	0	0	0	0	0.00107826	0	0	0	0	0	0	0	0	0	0	0	0	0	0	0	0	0	0	0	0	0	0	0	0	0	0	0	0	0	0
ext_mOTU_v3_28217	0	0	0	0	0	0	0.00179965	0.00157063	0	0	0	0	0	0	0	0	0	0	0	0	0	0	0	0	0	0	0	0	0	0	0	0	0	0	0	0	0.00168942	0	0	0	0	0	0	0.00222358	0	0	0	0	0
ref_mOTU_v3_01179	0.00145971	0	0.000204081	0.000280455	0	0	0	0	0	0	0	0	0.000167256	0	0	0	0	0	0	0	0	0	0	0	0.00218187	0	0	0	0	0	0.000660866	0	0	0	0	0	0	0	0	0	0.000620807	0	0	0	0	0	0.00131551	0	0
ref_mOTU_v3_01742	0	0.000857885	0	0	0	0	0	0	0	0.00137642	0.000557583	0	0.00106695	0.00144195	0	0	0	0	0	0	0	0	0	0	0	0	0	0	0	0	0	0	0	0	0	0	0	0	0	0.00153703	0	0	0	0	0	0	0	0	0
ref_mOTU_v3_11955	0	0.0017284	0.000642537	0	0.00036511	0.00104333	0	0	0	0	0	0	0	0.00207719	0	0	0	0	0	0.000892149	0	0	0	0	0	0	0	0.000498742	0	0	0	0	0	0	0	0	0	0	0	0	0	0	0	0	0	0	0	0	0
ref_mOTU_v3_11327	0	0	0	0	0	0	0	0.00142863	0	0.00117254	0	0.000998204	0	0	0	0	0	0	0	0	0	0	0	0	0	0	0	0	0	0	0	0	0	0	0	0	0	0	0	0	0	0	0	0	0	0	0	0	0
ext_mOTU_v3_19410	0	0	0	0	0	0	0	0	0	0	0	0.00196033	0	0	0	0	0	0	0	0	0	0	0	0	0	0.000448195	0.00052908	0	0	0	0	0	0	0	0	0	0	0	0.000579188	0	0	0	0	0	0	0	0.000633319	0.000419589	0
ref_mOTU_v3_10643	0.00346919	0.00110114	0.000847247	0	0	0	0	0	0	0	0	0	0	0	0	0	0	0	0	0	0	0	0	0	0	0	0	0	0	0	0	0	0	0	0	0	0	0	0	0	0	0	0	0	0.00181359	0	0	0	0
ref_mOTU_v3_03726	0	0	0	0	0	0	0	0	0	0	0	0	0	0	0	0	0	0	0	0	0	0	0	0	0	0	0	0	0	0	0	0	0	0	0	0	0	0	0	0	0	0	0	0	0	0	0	0	0
ext_mOTU_v3_19300	0	0	0	0	0	0.00104333	0	0	0	0	0	0	0	0	0	0	0	0	0	0	0	0	0	0	0.00343469	0.000443739	0	0	0	0	0	0.000637991	0	0	0	0	0.000722183	0	0	0	0	0	0	0	0	0	0	0	0
ext_mOTU_v3_15857	0	0.000851796	0	0	0	0.000531959	0	0	0	0	0	0	0	0	0	0	0	0	0	0	0	0	0	0	0.00087562	0	0	0	0.00102199	0	0	0	0	0	0	0	0	0.000931704	0	0.000751845	0.000652801	0	0.000860678	0	0	0.000709543	0	0	0
ext_mOTU_v3_27460	0.000660389	0.000582733	0.000483842	0.00066491	0	0	0	0	0	0	0	0	0	0	0	0	0	0	0	0	0	0	0	0	0	0	0	0	0	0	0	0	0	0.000813472	0	0	0	0	0	0	0	0	0	0.00207926	0	0	0	0.000948782	0
ref_mOTU_v3_01619	0	0.00017701	0	0	0	0	0	0	0.000700515	0	0	0	0	0	0.00082674	0	0.000616726	0	0	0	0.000734026	0	0	0	0	0.000465973	0	0	0	0	0	0	0	0	0	0	0.000374678	0	0.000328889	0.000472835	0	0.000975339	0.000819351	0	0	0.000682879	0	0	0
ref_mOTU_v3_02333	0	0	0	0	0	0	0	0	0	0.00268442	0	0	0	0	0	0	0	0	0.00246578	0.00101779	0	0	0	0.00100223	0	0	0	0	0	0	0	0	0	0	0	0	0	0	0	0	0	0	0	0	0	0	0	0	0
ref_mOTU_v3_12025	0	0	0	0	0	0	0	0	0	0.00352558	0	0	0	0	0	0	0	0	0	0.000442566	0	0	0	0	0.000897265	0	0	0	0	0	0	0	0	0.000315335	0	0	0	0	0	0	0	0	0	0	0	0.00116405	0	0.000820091	0
ext_mOTU_v3_15580	0	0	0	0	0.000710898	0	0	0	0.000369953	0	0	0	0	0	0	0.000417327	0	0	0	0	0	0	0	0	0	0	0	0	0	0	0	0	0.000223982	0	0.000895547	0	0	0	0.00031801	0	0.0002188	0.000852532	0	0	0	0.000360639	0.000347732	0	0
ref_mOTU_v3_10758	0	0	0	0	0	0	0	0.00166933	0	0	0	0	0	0	0.00432796	0	0	0.00041964	0	0	0	0	0	0.000727701	0	0	0	0	0	0	0	0	0	0	0	0	0	0	0	0	0	0	0	0	0	0	0	0	0
ref_mOTU_v3_08816	0.000560016	0	0	0	0	0	0	0	0	0.000544482	0	0	0	0	0	0.000793534	0	0.000468906	0	0	0	0.000715959	0	0	0	0	0.00110475	0	0	0	0	0	0	0	0.000425713	0	0.000688874	0	0	0	0	0	0.000889953	0	0	0	0	0	0
ref_mOTU_v3_11751	0.00205483	0.000551165	0	0	0.000895714	0	0	0	0	0	0	0	0	0.00103625	0	0	0	0	0	0.000447595	0	0	0	0	0	0	0	0	0	0	0	0	0	0	0	0	0	0.0004603	0.000655535	0.000393864	0.000645021	0	0	0	0	0	0	0	0
ref_mOTU_v3_03021	0.00123957	0	0	0	0	0	0	0	0	0	0	0	0	0	0	0	0	0.0010379	0	0.000456942	0	0	0	0.000444799	0	0	0	0	0	0	0	0.00063355	0	0	0	0.000917574	0	0	0	0.000804177	0	0	0	0	0	0	0.00073177	0	0
ext_mOTU_v3_30761	0.00147178	0	0	0	0	0	0	0	0.000501565	0	0	0	0	0	0	0	0	0	0	0.00123475	0.00193718	0.000471955	0	0	0	0	0	0	0	0	0	0.00150446	0	0	0	0	0	0	0	0	0	0	0	0	0	0	0	0	0
ext_mOTU_v3_28408	0	0	0	0	0	0	0	0	0	0	0	0	0	0	0	0	0	0	0	0.0010821	0.00096593	0	0	0	0.00329079	0	0	0	0	0	0.000870563	0	0	0	0	0	0	0	0	0	0	0	0	0	0	0.000898624	0	0	0
ref_mOTU_v3_08072	0	0	0	0	0	0	0	0	0	0	0	0	0	0	0	0	0	0	0	0.0010821	0.00096593	0	0	0	0.00329079	0	0	0	0	0	0.000870563	0	0	0	0	0	0	0	0	0	0	0	0	0	0	0.000898624	0	0	0
ext_mOTU_v3_22218	0	0	0	0	0	0	0	0	0	0	0	0	0	0	0	0	0	0	0	0	0.00170513	0	0.00189066	0	0	0	0	0	0	0	0	0	0	0	0	0	0	0	0	0	0	0	0	0	0	0	0	0.00122554	0
ext_mOTU_v3_27829	0	0	0	0	0	0	0	0	0	0	0	0	0	0.00289072	0	0	0	0	0	0.000802208	0	0	0	0	0	0	0	0	0	0	0	0	0	0	0.00181513	0	0	0	0	0.000730454	0	0	0	0	0	0	0	0	0.000833763
ref_mOTU_v3_00774	0	0	0	0	0	0	0	0	0	0	0	0	0	0	0	0	0	0	0	0	0	0	0	0	0	0.00121968	0	0.000832493	0	0	0	0	0	0	0	0	0	0	0.000329264	0	0	0.000266659	0	0	0	0.00123667	0	0	0
ext_mOTU_v3_19052	0	0	0	0	0	0.000572783	0	0	0	0	0	0	0	0	0	0	0	0	0	0	0	0	0	0.000228964	0.00221209	0.000288392	0.000311076	0.00025997	0	0	0	0	0.000597505	0.000412717	0	0	0	0.000501602	0	0	0	0	0.000926728	0	0	0	0.000744729	0	0
ext_mOTU_v3_27836	0	0	0	0	0	0	0	0	0	0	0	0	0	0	0	0	0	0	0	0	0	0	0.00213035	0	0	0	0	0	0	0	0	0	0	0	0	0	0	0	0	0	0.00132301	0	0	0	0	0.00103023	0.00172346	0	0
ref_mOTU_v3_03993	0	0	0	0	0	0	0	0	0.00187456	0	0	0	0	0	0	0	0	0	0	0	0	0	0	0	0.0014493	0.000810167	0	0	0	0	0	0	0.000737393	0	0	0	0	0	0	0	0	0	0	0	0	0	0	0	0.00148594
ext_mOTU_v3_31847	0	0	0	0.000637337	0	0	0	0	0	0	0	0	0	0.00167046	0	0	0	0	0	0	0	0	0	0	0.000946168	0	0	0	0	0	0	0.00194119	0	0	0	0	0	0	0	0	0.000705396	0	0	0	0	0	0	0	0
ref_mOTU_v3_02642	0.000543494	0	0	0	0	0.000554454	0	0.00209477	0.000227567	0	0.000388886	0	0	0	0	0	0	0.000151691	0.000485381	0	0	0	0	0	0	0	0	0.000448005	0.00046161	0	0	0.000312069	0	0	0	0	0	0	0	0	0.00136081	0	0	0	0	0	0	0	0
ext_mOTU_v3_24806	0	0	0	0	0	0	0	0	0	0	0	0	0	0	0	0	0	0	0	0.00107913	0	0	0	0	0	0	0	0.000513873	0	0	0.000739522	0	0	0	0	0	0	0	0.00158047	0	0	0.00109029	0	0.0010971	0	0	0	0.000487644	0
ref_mOTU_v3_07225	0	0.000299603	0	0	0	0	0.000677699	0	0	0	0	0.000472528	0	0	0	0	0	0	0	0.000762602	0	0	0	0.000375474	0	0	0	0.000342839	0	0	0	0.000528674	0	0.000566965	0	0	0.000636192	0.00100084	0	0	0	0	0	0	0	0	0.00135361	0	0
ext_mOTU_v3_15464	0	0	0.000692793	0.00242299	0.00193626	0.000858667	0	0	0	0	0	0	0	0.0010821	0	0	0	0	0	0	0	0	0	0	0	0	0	0	0	0	0	0	0	0	0	0	0	0	0	0	0	0	0	0	0	0	0	0	0
ext_mOTU_v3_22457	0.00110156	0	0	0	0	0	0	0	0.000691849	0	0.000504699	0	0	0	0	0	0	0	0.00295132	0	0	0	0	0	0	0	0	0	0	0	0	0.000563011	0.00041887	0	0	0	0	0	0	0	0	0.000373091	0	0	0	0	0	0	0
ext_mOTU_v3_18478	0	0	0	0.00103048	0	0	0.00134112	0	0	0	0	0	0	0.00117124	0	0	0	0.000856965	0	0	0	0	0	0	0	0	0	0	0	0	0	0	0	0	0	0	0	0	0	0	0	0	0	0	0	0	0	0	0
ref_mOTU_v3_01058	0	0	0.000293865	0.000403838	0	0	0	0	0	0	0	0	0.000655579	0	0	0	0.000536625	0.00060945	0	0	0	0	0	0.00164349	0	0	0.000558224	0	0	0	0	0	0	0.000148648	0	0	0	0	0	0	0	0	0.0021388	0	0	0	0	0	0
ref_mOTU_v3_10690	0	0	0	0	0	0	0	0	0	0	0	0	0	0	0	0	0	0	0	0	0	0	0	0.000821747	0	0	0	0	0	0	0	0	0	0	0	0.000837869	0	0	0	0	0	0	0	0	0	0	0	0	0
ref_mOTU_v3_06189	0	0	0	0	0	0	0	0	0	0	0	0	0	0	0	0	0	0	0	0	0	0	0	0	0	0	0	0	0	0	0	0	0	0	0	0	0.00144755	0	0	0.00152687	0	0	0	0	0	0	0	0	0
ref_mOTU_v3_10789	0	0	0	0	0	0	0	0.00143086	0	0	0	0	0	0	0	0	0	0	0	0	0	0	0	0.000454174	0	0	0	0.00120986	0	0	0	0	0	0.000326335	0.00188898	0	0	0	0	0	0	0	0	0.00100578	0	0	0	0	0
ref_mOTU_v3_00782	0	0	0.000354554	0	0	0	0	0	0	0	0.00267518	0	0	0	0	0	0	0.000611115	0	0	0	0.000862672	0	0	0	0	0	0	0.0024661	0	0	0	0	0	0	0	0	0	0	0	0	0	0	0	0	0	0	0	0
ref_mOTU_v3_08080	0	0.00278754	0	0	0	0	0	0	0	0.00142311	0	0	0	0	0	0	0	0	0	0	0	0	0	0	0	0	0	0	0	0.000687158	0	0	0	0	0	0	0	0	0	0	0	0	0	0	0	0	0	0	0
ref_mOTU_v3_09249	0	0	0	0	0	0	0	0	0	0	0	0	0	0	0	0	0	0	0	0	0	0	0	0	0.000904378	0	0	0	0	0	0	0	0	0	0.000919888	0.00108053	0	0	0	0	0	0	0	0	0	0	0	0	0
ext_mOTU_v3_19210	0	0	0	0	0	0	0	0	0.00361776	0	0	0	0.000647638	0	0	0	0	0	0	0.00179856	0	0	0	0.000885535	0	0	0	0	0	0	0	0	0	0	0	0	0	0	0	0	0	0	0	0	0	0	0	0	0
ext_mOTU_v3_22562	0	0	0	0	0	0.00108292	0	0	0	0	0	0	0	0	0.00176789	0.0016898	0	0.000998518	0	0	0	0.00140954	0	0	0	0	0	0	0	0	0	0	0	0	0	0	0	0	0	0	0	0	0	0	0	0	0	0	0
ref_mOTU_v3_01397	0	0	0.000446326	0	0	0	0	0	0	0	0	0	0	0	0	0	0	0	0	0	0	0	0	0	0	0	0.00145973	0	0.00127671	0	0	0.0015128	0	0	0.000926182	0	0	0	0	0	0	0	0	0	0	0	0	0.000238262	0
ref_mOTU_v3_06686	0	0	0.00216259	0	0	0	0	0	0	0	0	0	0	0	0	0	0	0.000754361	0	0	0	0	0	0.000654071	0	0	0	0	0	0	0	0	0	0.000321475	0	0	0	0	0	0	0	0	0	0	0	0	0	0	0
ref_mOTU_v3_01181	0	0	0	0	0	0	0	0	0	0	0	0	0	0	0	0	0	0	0	0	0	0	0.00130604	0.000649689	0	0	0	0	0.000760071	0	0.00212318	0	0	0	0	0	0	0.00142331	0	0	0	0	0	0	0	0	0	0	0
ext_mOTU_v3_19185	0.000619785	0.000590169	0	0	0	0	0	0	0.000778531	0	0	0	0.000558231	0	0	0	0	0.0010379	0	0	0	0	0	0.000449959	0	0	0	0	0.000526406	0	0	0	0	0.000607463	0	0	0	0	0	0.000804177	0	0	0.000910601	0	0	0	0	0	0
ext_mOTU_v3_29126	0.0011952	0	0	0.00120338	0	0	0	0	0	0	0	0	0	0	0	0	0	0	0	0	0	0	0.00215389	0	0	0	0	0	0	0	0	0	0	0	0	0	0	0	0	0	0	0	0	0	0.00232961	0	0	0	0
ref_mOTU_v3_09230	0	0	0.000410732	0	0	0	0	0	0	0	0	0	0	0	0	0	0	0	0	0.000447087	0.000737877	0	0	0	0	0	0	0.00246027	0	0	0	0	0	0	0	0	0	0	0	0	0	0	0	0	0	0	0	0	0
ext_mOTU_v3_27141	0	0	0	0	0	0	0.00163566	0	0.000783988	0	0	0.000570236	0	0	0	0	0	0	0	0	0	0	0	0	0	0.000521497	0	0	0	0	0	0	0	0	0.00139228	0	0	0	0	0	0	0	0	0	0	0	0	0	0
ref_mOTU_v3_01526	0.000576949	0	0	0	0	0	0	0	0	0	0.000176227	0	0	0	0.000855309	0.000817529	0	0	0	0	0	0	0	0	0	0	0	0	0	0	0	0	0	0.000101025	0	0	0	0	0	0	0	0	0	0	0.000910711	0	0.000340597	0	0
ref_mOTU_v3_06701	0.00029615	0	0	0	0.000736896	0.000537857	0	0	0	0	0	0	0	0	0	0	0	0	0	0	0	0	0	0	0	0	0	0	0	0	0	0	0	0	0	0	0.000728588	0	0	0	0	0	0.00087022	0	0	0	0	0	0
ref_mOTU_v3_10745	0	0	0	0	0	0	0	0	0	0.00290188	0	0	0	0	0	0	0	0	0	0	0	0	0	0	0	0	0	0.000615068	0.000943693	0	0	0	0	0	0	0	0	0	0	0	0	0	0	0	0	0.000641371	0	0	0
ext_mOTU_v3_31340	0	0	0	0	0	0	0	0	0	0.00113363	0	0	0	0	0	0	0	0.000522589	0	0.000507331	0	0	0	0	0	0	0	0	0	0	0	0	0	0	0	0	0	0.00367841	0	0	0	0	0	0.00101048	0	0	0	0	0
ref_mOTU_v3_00208	0	0	0	0	0	0	0.000800988	0	0	0	0	0	0	0	0	0	0	0	0.00109183	0	0	0	0	0	0.00137054	0	0	0.000503877	0	0	0	0	0.000464878	0	0	0.000904975	0	0.000324071	0	0	0.000626689	0	0	0	0	0.000748511	0	0	0
ext_mOTU_v3_28313	0	0	0	0	0	0	0	0	0	0	0	0	0	0	0	0	0	0	0	0	0	0	0	0	0	0	0	0	0	0	0	0	0	0	0	0	0	0	0	0	0	0	0	0	0	0	0	0	0
ext_mOTU_v3_27492	0.00144603	0	0	0	0	0	0	0	0	0	0	0	0	0	0	0	0	0	0	0	0	0	0	0	0	0	0	0	0	0	0	0	0	0.000284633	0	0	0	0	0	0	0	0	0	0	0	0	0	0.0010474	0
ext_mOTU_v3_28139	0	0	0	0	0	0.00132917	0	0	0	0	0	0	0	0	0	0	0	0	0	0	0	0	0	0	0	0	0	0	0	0	0	0	0	0	0	0.000541746	0	0	0	0.00379836	0	0	0	0	0	0	0	0.00114496	0
ref_mOTU_v3_00781	0	0	0	0	0	0	0	0	0	0	0	0	0	0	0	0	0.00100823	0	0	0	0	0	0	0	0	0	0	0	0	0.00322983	0	0.00144859	0	0.000744424	0	0	0	0	0	0	0	0	0	0	0	0.000373828	0	0	0
ext_mOTU_v3_28388	0	0	0	0	0	0	0	0	0	0	0	0	0	0	0	0.00351291	0	0.0010379	0	0	0	0	0	0	0	0	0	0	0	0	0	0	0	0	0	0	0	0	0	0	0.00138133	0	0	0	0	0	0	0	0
ref_mOTU_v3_05996	0.00155987	0	0.000571428	0	0	0	0	0	0	0	0	0.00142517	0	0	0	0	0	0	0	0	0	0	0	0	0	0	0	0	0	0	0	0	0	0	0	0	0	0	0.000842147	0	0	0	0	0	0	0	0.00184171	0	0
ref_mOTU_v3_10299	0	0	0	0	0	0	0.00226314	0	0.00182362	0	0	0	0	0	0	0	0	0	0	0	0	0	0	0	0	0	0	0	0	0	0	0.00148402	0	0.00076263	0	0	0	0	0	0	0	0	0	0	0	0	0	0.000450335	0
ref_mOTU_v3_01255	0	0	0.00106948	0	0	0	0	0	0.00183359	0	0	0	0	0	0	0	0	0	0	0	0	0.00068047	0	0	0	0	0	0	0	0	0	0	0	0	0	0	0	0	0	0	0	0	0	0	0.00230415	0	0	0	0
ext_mOTU_v3_22398	0	0	0	0	0	0	0	0	0	0	0	0	0	0	0	0	0	0	0	0	0	0	0	0	0	0	0	0	0	0	0	0	0	0	0	0	0	0	0	0	0	0	0	0	0	0	0	0	0
ref_mOTU_v3_11353	0	0	0	0.000629137	0	0	0	0	0	0	0	0	0	0	0	0	0	0	0	0.000460683	0	0	0	0	0	0.000522107	0	0	0	0	0	0	0	0	0	0.000695034	0.000768639	0	0	0	0	0.000744164	0	0	0	0	0.00100475	0.000488785	0
meta_mOTU_v3_13045	0	0	0	0	0	0	0	0	0	0	0.00134494	0	0	0	0	0	0	0	0	0	0.00193186	0	0	0	0	0	0	0	0	0.00167259	0	0	0	0	0	0	0.00180546	0	0	0	0	0	0	0	0	0	0	0	0
ref_mOTU_v3_02579	0	0	0.000446836	0.000614055	0.000324012	0.000952627	0	0	0	0	0	0	0	0	0	0	0	0	0	0	0	0	0	0	0	0	0.00122265	0	0	0	0	0	0	0	0	0	0	0	0	0	0	0.00106664	0.001699	0	0	0	0	0.000420011	0
ref_mOTU_v3_00881	0	0	0.000452518	0	0	0.000560864	0	0	0	0	0.000565963	0	0	0	0	0	0	0.000517151	0	0	0	0	0	0	0	0.000516071	0	0.00050912	0	0	0	0.000631353	0	0.000324448	0.00093903	0	0	0	0	0	0	0	0	0.000999967	0	0	0.000729232	0	0
ext_mOTU_v3_32086	0	0	0.0018291	0	0.0015065	0.00340056	0	0	0	0	0	0	0	0	0	0	0	0	0	0	0	0	0	0	0	0	0	0	0	0	0	0	0	0	0	0	0	0	0	0	0	0	0	0	0	0	0	0	0
ref_mOTU_v3_11519	0	0	0	0	0	0	0.000733819	0	0	0	0.000513163	0	0	0	0	0	0.000309656	0	0	0.000206438	0	0	0	0	0	0	0	0.000230812	0.000237821	0	0.000664329	0.000572453	0.000425895	0	0	0	0	0.000445343	0	0	0.000312031	0	0.000411393	0	0	0	0	0	0
ext_mOTU_v3_30604	0	0	0	0	0	0	0	0	0	0	0	0	0	0	0	0	0	0	0	0	0	0	0	0	0	0	0	0	0.000444865	0	0	0	0	0	0	0	0	0	0	0	0	0.000916054	0.00161178	0	0.00165357	0.00128274	0	0.000819433	0
ref_mOTU_v3_11284	0	0	0	0	0	0	0	0	0	0	0	0	0	0	0	0	0	0	0	0	0	0	0	0	0	0	0	0	0	0	0	0	0	0	0	0	0	0.00202796	0	0	0	0	0	0	0	0	0	0	0
ref_mOTU_v3_05407	0	0	0	0.00314569	0	0	0	0	0	0	0	0	0	0	0	0	0	0	0	0	0	0	0	0	0	0	0	0	0.000512147	0	0	0	0	0	0	0	0	0	0	0	0	0	0	0	0	0	0	0.000906531	0
ref_mOTU_v3_06374	0	0	0	0	0	0	0	0	0	0	0	0	0	0	0	0	0	0.000898265	0	0.000790932	0	0	0.00156568	0	0	0	0	0	0	0	0	0	0	0	0	0	0.00131965	0	0	0	0	0	0	0	0	0	0	0	0
ref_mOTU_v3_01452	0	0	0	0	0	0	0	0	0	0	0	0	0	0	0	0	0.0015548	0	0	0	0	0	0	0	0.00210149	0.00117474	0	0	0.00119411	0	0	0	0	0	0	0	0	0	0	0	0.000681183	0	0	0	0	0	0	0	0
ref_mOTU_v3_01320	0	0	0	0	0	0	0	0	0	0.000187997	0	0	0.00052247	0.000331915	0	0	0	0.000971414	0	0	0	0	0	0.000210567	0.000433532	0.000242346	0	0.000239082	0	0	0	0	0	0	0	0	0	0	0	0	0.000323211	0	0	0	0	0	0	0	0
ext_mOTU_v3_19361	0	0.000593612	0.000456742	0.00125534	0.00225712	0.000821709	0	0	0	0	0	0	0.00131474	0	0	0	0	0	0	0	0	0	0	0	0	0	0	0	0	0	0	0	0	0	0	0	0	0	0	0	0	0	0	0	0	0	0	0	0
ref_mOTU_v3_00527	0	0	0	0	0	0	0	0	0	0	0	0	0	0	0	0	0	0	0	0.000903403	0	0	0	0.000444799	0	0	0	0	0	0	0	0.000626285	0	0	0	0	0.00361091	0	0.000661549	0	0	0	0.000450079	0	0	0	0	0	0
ext_mOTU_v3_28064	0	0	0	0	0	0	0.00061843	0	0	0.000608239	0	0	0	0	0	0	0	0	0	0	0	0	0	0.00110469	0	0	0.000617053	0.000515678	0	0	0	0	0.000951531	0	0	0	0.000746803	0	0	0	0.000348568	0	0	0	0	0	0	0.000738358	0
ext_mOTU_v3_21691	0.000987532	0	0	0	0	0	0	0	0	0.00239857	0	0	0	0	0	0	0	0	0	0.0016515	0	0	0	0	0	0	0	0	0	0	0	0.00164964	0	0	0	0	0	0	0	0	0	0	0	0	0	0	0	0	0
ref_mOTU_v3_07815	0	0	0	0	0	0	0	0	0	0	0	0	0	0	0	0	0	0	0	0	0	0	0	0.00069015	0	0	0	0	0	0	0.0011277	0	0	0	0	0	0.00116937	0.00302389	0	0	0	0	0	0	0	0	0	0	0
ext_mOTU_v3_18525	0	0	0	0	0	0	0	0	0	0.000376403	0.000169809	0	0.000532295	0	0	0	0.00119843	0	0.00113331	0	0	0	0	0	0	0.000493807	0	0.000487156	0	0	0	0.000604115	0.000929757	0	0	0	0	0	0	0.000383408	0	0	0	0	0	0.000361835	0	0	0
ext_mOTU_v3_18661	0.000602996	0.000574182	0	0	0	0	0	0	0	0.000586271	0	0	0.000543109	0	0	0	0	0	0	0	0	0	0	0.00043777	0.000901316	0	0.000594767	0.000994106	0	0	0	0	0.000458582	0	0	0	0	0.000959045	0	0	0	0	0	0	0	0	0	0	0
ext_mOTU_v3_14933	0	0	0	0	0	0	0	0	0	0	0.000281679	0	0	0	0.00107904	0	0.00135978	0.000514771	0	0.000226631	0.000404601	0	0.000448624	0.000669501	0	0.000256848	0	0	0.000261083	0	0	0.000915878	0	0	0	0.000227546	0	0	0	0	0	0	0	0	0	0	0	0	0
ext_mOTU_v3_27658	0	0	0.000424542	0	0	0.00052619	0	0	0	0	0	0	0	0	0	0.000821075	0.000640807	0	0	0	0	0	0	0	0	0.00121968	0	0	0.000619894	0	0	0	0	0	0	0	0	0	0	0	0	0	0	0.00236331	0	0	0	0	0
ref_mOTU_v3_00202	0	0	0	0	0	0	0	0	0	0.000378047	0	0	0	0	0	0	0	0	0	0	0	0	0	0	0	0.00121635	0.00123411	0	0	0	0	0	0	0	0	0	0	0	0	0	0	0	0	0	0	0	0	0	0
ext_mOTU_v3_31979	0	0.0011305	0	0	0	0	0	0	0	0	0	0	0	0	0	0	0	0	0	0	0	0	0	0	0	0	0	0	0	0	0	0	0	0	0	0	0	0	0.00128194	0.00154045	0.00264602	0	0	0	0	0	0	0	0
ref_mOTU_v3_00178	0	0	0	0	0	0	0	0	0	0	0	0.000938696	0	0	0	0	0	0	0	0.000757469	0	0	0	0	0	0	0	0	0	0	0	0	0	0	0	0	0	0	0	0.00266616	0	0	0	0	0	0	0	0	0
ref_mOTU_v3_08029	0.000551916	0	0	0	0	0	0.00153187	0	0	0.000733748	0.000273496	0	0.000497102	0	0	0	0	0	0	0	0	0	0	0	0	0	0	0	0	0	0	0	0	0.000502953	0	0	0.000678911	0	0	0	0	0	0	0.000893565	0	0	0	0	0
ref_mOTU_v3_00446	0	0	0.00107241	0	0	0	0	0	0	0.000179425	0	0	0.000249324	0	0	0	0	0	0.0013072	0	0	0	0	0	0	0	0	0.00098521	0	0	0	0.000610873	0.000786978	0	0.00090857	0	0	0	0	0	0	0	0	0	0	0	0	0.000467462	0
ext_mOTU_v3_22520	0	0	0	0	0.000727747	0.00054757	0	0	0	0	0	0.000550927	0	0	0	0	0.000666844	0	0	0.000444564	0.000793676	0	0	0	0	0	0	0	0.000512147	0	0	0	0	0	0	0	0	0	0	0	0.00139919	0	0	0	0	0.00091114	0	0	0
ref_mOTU_v3_10216	0	0	0	0	0	0	0	0	0	0	0	0	0	0	0	0	0	0	0	0	0	0	0	0	0	0	0	0	0	0	0	0	0	0	0	0	0	0	0	0	0	0	0	0	0	0	0	0.000943365	0
ref_mOTU_v3_11390	0	0	0	0	0	0	0	0	0.000786745	0	0	0	0	0	0	0.000443746	0.00100297	0	0	0	0	0	0	0.000187919	0	0	0	0	0	0	0	0	0	0.000788336	0.00114082	0	0	0	0	0	0	0	0.0003803	0	0	0.00112599	0	0.000688191	0
ext_mOTU_v3_30751	0	0	0	0	0	0	0	0	0	0	0	0	0	0	0	0	0	0	0	0	0	0	0	0	0	0.000456444	0	0	0.00046397	0.00120798	0	0	0	0	0	0	0	0	0	0	0.00121749	0	0	0	0	0	0	0.000427312	0
ext_mOTU_v3_15654	0	0	0.000985965	0	0	0	0	0	0	0	0	0	0	0	0	0	0	0	0	0	0	0	0	0	0.0006705	0	0	0	0	0	0	0	0	0	0	0	0	0	0	0.0017461	0.0026197	0	0	0	0	0	0	0	0
ext_mOTU_v3_22237	0	0.00109876	0	0	0	0	0	0	0	0	0	0.00142726	0	0	0	0	0	0	0	0	0	0	0	0	0	0	0	0	0	0	0	0.00118851	0	0	0	0	0	0	0	0.00149719	0.00129574	0	0	0	0	0	0	0	0
ref_mOTU_v3_04362	0.000602317	0	0	0	0	0	0	0.000688811	0	0	0	0	0	0	0	0	0	0	0	0	0.00158556	0	0.00087904	0	0	0	0	0	0	0	0	0	0.00091613	0	0	0	0	0	0	0	0	0.000526705	0.000884936	0	0	0	0	0	0
ref_mOTU_v3_01456	0	0	0	0	0	0	0	0	0	0	0	0	0	0	0	0	0.00157134	0.00118972	0	0	0.00374041	0	0	0	0	0	0	0	0	0	0	0	0	0	0	0	0	0	0	0	0	0	0	0	0	0	0	0	0
ref_mOTU_v3_03546	0	0	0	0	0	0	0	0	0	0	0	0	0	0	0	0	0	0	0	0	0	0	0	0	0	0.000531431	0	0	0	0	0	0	0	0.000621175	0	0.000639926	0	0	0	0	0	0	0.0018689	0	0	0	0	0	0
ext_mOTU_v3_21865	0	0	0.000775105	0	0	0.000960687	0	0	0	0	0	0	0	0	0	0	0	0	0	0	0	0	0	0	0	0	0	0	0	0	0	0	0	0	0	0	0	0	0.000905384	0.000401623	0.0011297	0	0	0.000797944	0	0.0015161	0	0	0
ref_mOTU_v3_01685	0	0	0	0	0	0	0	0	0	0	0	0	0	0	0	0	0	0	0	0	0	0	0	0	0	0	0	0	0	0	0	0	0	0	0	0	0	0	0	0	0	0	0	0	0	0	0	0	0
ext_mOTU_v3_22025	0	0	0	0	0	0	0	0	0	0	0	0	0	0	0	0	0	0	0	0	0	0	0	0	0	0	0.000318215	0	0	0	0	0	0	0	0	0	0	0	0	0	0	0	0	0	0	0	0	0	0
ext_mOTU_v3_28628	0	0	0	0	0.0017617	0	0	0	0	0	0.00111011	0	0.000556939	0	0	0	0	0	0	0	0	0	0	0	0	0	0	0	0	0	0	0	0	0	0	0	0.00152126	0	0.000667675	0	0	0	0	0	0	0	0	0	0
ref_mOTU_v3_05443	0.00298466	0	0.000546687	0.00150255	0	0	0	0.000711264	0	0	0	0	0	0	0	0	0	0	0	0	0	0	0	0	0	0	0	0	0	0	0	0	0	0	0	0	0	0	0	0	0	0	0	0	0	0	0.000734326	0	0
ref_mOTU_v3_02684	0	0	0	0	0.00147717	0	0	0	0	0	0	0	0	0	0	0	0	0	0	0	0	0	0	0	0	0.000511342	0	0	0.00103955	0	0	0	0	0	0	0	0	0	0	0	0	0	0	0.000990803	0	0	0	0.000478706	0
ref_mOTU_v3_10391	0	0	0	0	0.001414	0	0	0	0	0	0	0	0	0	0	0	0	0	0	0	0	0	0	0.00129432	0	0	0.00115436	0	0	0	0	0	0	0	0	0	0	0	0	0	0.000652086	0	0	0.00155013	0	0	0	0	0
ext_mOTU_v3_24581	0.000823197	0	0.00074236	0.00121151	0.00189086	0	0	0	0	0	0	0	0	0.0018035	0	0	0	0	0	0	0	0	0	0	0	0	0	0	0	0	0	0	0	0	0	0	0	0	0	0	0	0	0	0	0	0	0	0	0
ref_mOTU_v3_12076	0	0	0	0	0	0	0	0	0	0	0	0	0	0	0	0	0	0	0	0	0	0	0	0	0	0	0	0	0.000481701	0.00129262	0	0	0	0	0	0	0	0	0	0	0	0	0	0	0	0.00208343	0	0	0
ref_mOTU_v3_02257	0	0	0	0	0	0	0	0	0	0.00284622	0.00134125	0	0	0	0	0	0	0	0	0	0	0	0	0	0	0	0	0	0	0	0	0	0	0	0	0	0	0	0	0	0	0	0	0	0	0	0	0	0
ref_mOTU_v3_07498	0	0	0	0	0	0	0	0	0	0	0	0	0	0	0	0	0	0	0	0	0	0	0	0	0	0	0	0	0	0	0	0	0	0	0	0	0	0	0	0	0	0	0	0	0	0	0	0	0
ext_mOTU_v3_22508	0	0	0	0	0	0	0.000822636	0.00071795	0	0	0	0	0	0	0	0	0	0	0	0	0	0	0.000916226	0	0	0	0.000619228	0	0	0	0	0	0.000458582	0	0	0	0	0	0	0	0	0.000548986	0	0.00101642	0	0.00091114	0	0	0
ref_mOTU_v3_01690	0	0.000872101	0	0	0	0.000940207	0	0	0	0	0	0	0	0	0	0.00146712	0	0	0	0	0	0	0	0	0	0.000155649	0	0	0	0	0	0	0	0	0.00169929	0	0	0	0	0.000396115	0	0	0.000897073	0	0	0	0	0	0
ext_mOTU_v3_22552	0.000930758	0	0	0	0.00112332	0.00169041	0	0	0	0	0	0	0	0	0	0	0	0	0	0	0	0	0	0.000675722	0	0	0	0	0	0	0	0.00129412	0.000707846	0	0	0	0	0	0	0	0	0	0	0	0	0	0	0	0
ref_mOTU_v3_09248	0	0	0	0	0	0	0	0	0	0	0	0	0	0	0	0	0	0	0	0	0	0	0	0	0	0	0	0	0	0	0	0	0	0.000384449	0.00111269	0.00108349	0	0	0	0	0	0.0038399	0	0	0	0	0	0	0
ref_mOTU_v3_09327	0.00177299	0.00102566	0.00127156	0	0	0	0	0	0	0	0	0	0.000521903	0	0	0	0	0	0	0	0	0	0	0	0	0	0	0	0	0.00132066	0	0	0	0	0	0	0	0	0	0	0	0.000506711	0	0	0	0	0	0	0
ext_mOTU_v3_28516	0	0	0	0	0	0	0	0	0	0	0	0	0	0	0	0	0	0	0	0	0	0	0	0	0	0	0	0.000865204	0	0	0.00124513	0	0	0.000395279	0	0	0	0	0	0	0.00167705	0	0	0	0	0	0	0	0
ext_mOTU_v3_28555	0	0	0	0	0	0	0	0	0	0	0	0	0	0	0	0	0	0	0	0	0	0	0	0	0	0	0	0	0	0	0	0	0	0	0	0	0.00355236	0	0	0.00285856	0	0	0	0	0	0	0	0	0
ext_mOTU_v3_24556	0	0	0.000691569	0.00221605	0	0	0	0	0	0	0	0	0	0	0.00139932	0	0	0	0	0	0	0	0	0	0	0.00210071	0	0	0	0	0	0	0	0	0	0	0	0	0	0	0	0	0	0	0	0	0	0	0
ext_mOTU_v3_26182	0	0	0	0	0	0	0	0	0	0	0	0	0	0	0	0	0	0	0	0	0	0	0	0	0	0	0	0	0	0	0	0	0	0	0	0	0	0	0	0	0	0	0	0	0	0.000753685	0	0	0
ref_mOTU_v3_07868	0	0	0	0	0	0	0	0	0	0	0	0	0	0	0	0	0	0	0	0	0	0	0	0	0	0.000577493	0	0	0	0	0	0	0	0	0	0	0	0	0	0	0	0	0	0	0	0	0	0	0
ref_mOTU_v3_01174	0	0	0.000447346	0	0	0	0	0	0	0	0	0	0.000501767	0	0	0	0	0	0	0	0	0	0	0.000834117	0	0	0	0	0	0.000317425	0	0	0	0	0	0	0	0.00182734	0.000620291	0	0	0	0.00164557	0	0	0	0	0	0
ref_mOTU_v3_02029	0	0	0	0	0	0	0	0	0	0	0	0	0.000517414	0.000678565	0	0	0	0	0	0	0.000783943	0	0.00300466	0	0	0.000240001	0	0	0	0	0	0	0.000150986	0	0	0	0	0	0.000620291	0.0003864	0	0	0	0	0	0	0	0	0
ref_mOTU_v3_05926	0	0	0	0	0	0	0	0	0	0	0	0	0	0	0	0	0	0	0	0.00113511	0	0	0	0	0.00170634	0	0	0	0	0	0.00083832	0	0	0	0	0	0	0	0	0	0	0	0	0	0	0	0.00166874	0	0
ref_mOTU_v3_02365	0	0	0.000224186	0	0	0.00111145	0	0	0.000768721	0	0	0	0	0	0	0	0	0	0	0	0	0	0	0.000444289	0	0	0	0	0.000519774	0	0	0	0	0	0	0	0.00180051	0	0	0	0	0	0	0.000990803	0	0	0	0.000478706	0
ref_mOTU_v3_07873	0	0	0	0	0	0	0	0	0	0	0	0	0	0	0.000804895	0	0	0	0	0	0	0	0	0	0	0.00147978	0	0	0	0.000672732	0	0	0	0	0	0	0	0	0	0	0	0	0	0	0	0	0	0	0
ext_mOTU_v3_15867	0	0	0	0	0.000725291	0.000545722	0.00157495	0	0	0	0.000550684	0	0.000541277	0	0	0	0	0	0	0.000443064	0	0	0	0	0	0	0	0	0	0	0	0.000614308	0	0	0.00091368	0	0	0	0	0	0	0	0	0	0	0	0	0	0
ext_mOTU_v3_27613	0	0.000529923	0.000545164	0	0	0	0	0	0	0	0	0	0	0	0	0	0	0	0	0	0	0	0	0.000309395	0	0.000988708	0	0	0	0	0	0	0.000423233	0	0.000449757	0	0	0.00094099	0	0.000722084	0	0.000258686	0	0	0	0	0.000698544	0.000462803	0
ref_mOTU_v3_05539	0	0	0	0	0	0	0	0	0	0	0	0	0	0	0	0	0	0	0	0	0	0	0	0	0.000870846	0	0	0	0	0	0	0	0	0	0	0	0	0	0	0	0	0.00128348	0	0	0	0	0	0	0
ref_mOTU_v3_00767	0.000575706	0	0	0	0.00069481	0	0	0	0.00125673	0	0	0	0	0.000698728	0	0	0	0	0	0	0	0	0	0	0	0	0	0	0	0	0.000227647	0.000511348	0	0	0	0	0	0	0	0	0	0.000251717	0.000845839	0	0	0	0	0	0
ext_mOTU_v3_19058	0	0	0	0	0	0	0	0	0	0	0	0	0	0	0	0	0	0	0	0	0	0	0	0	0.00333355	0	0	0	0	0	0	0	0	0.000911194	0.00162931	0	0	0	0	0	0	0	0	0	0	0	0	0.000436233	0
ref_mOTU_v3_10123	0	0.00116547	0	0	0	0	0	0	0	0	0	0	0	0	0	0	0	0	0	0	0	0	0	0.000888578	0	0	0	0	0	0	0	0	0	0	0	0	0	0	0	0	0	0	0	0	0	0	0	0	0
ext_mOTU_v3_15579	0	0	0	0	0.000710898	0	0	0	0.000369953	0	0	0	0	0	0	0.000417327	0	0	0	0	0	0	0	0	0	0	0	0	0	0	0	0	0.000223982	0	0.000895547	0	0	0	0.00031801	0	0.0002188	0	0	0	0	0.000360639	0.000347732	0	0
ref_mOTU_v3_00229	0	0	0	0	0	0	0	0	0	0	0	0	0	0	0	0	0	0	0	0	0	0	0	0	0	0.000970439	0	0	0	0	0	0	0	0	0	0	0	0	0.00125407	0.00150696	0.00129425	0.00127299	0	0	0	0	0	0	0
ref_mOTU_v3_03994	0	0	0	0	0	0	0	0	0	0	0	0	0	0	0	0	0	0	0	0	0	0	0	0.000197286	0.00172105	0.000454122	0	0	0	0	0	0	0	0.000509343	0	0.000717739	0	0.00172882	0	0	0	0	0	0	0	0	0	0	0.000208229
ext_mOTU_v3_31429	0	0	0	0	0	0	0	0	0	0	0	0	0	0	0	0	0	0	0	0	0	0	0	0	0	0	0	0	0	0	0	0	0	0	0	0	0	0	0	0	0	0	0	0	0	0	0	0	0
ref_mOTU_v3_00515	0	0	0	0	0	0	0	0	0	0.000713511	0.00134494	0	0	0	0	0	0	0	0	0	0	0	0.00107103	0	0	0	0	0	0	0	0	0	0	0	0	0	0	0	0.00133535	0	0	0	0.00107821	0	0	0.000742563	0	0	0
ext_mOTU_v3_28525	0	0	0	0	0	0	0	0	0	0	0	0	0	0	0	0	0.000691022	0	0	0	0	0	0	0	0	0	0	0	0	0	0.0014825	0	0	0.000328243	0	0	0	0	0.000674703	0	0	0	0	0	0	0	0	0	0
ref_mOTU_v3_06955	0	0	0.00093495	0	0	0	0	0	0	0	0	0	0	0.00125929	0	0.000779641	0	0	0.000982759	0	0	0	0	0	0	0	0	0	0	0	0	0	0	0	0	0	0	0.002309	0	0	0	0	0	0	0	0	0	0	0
ext_mOTU_v3_32030	0	0	0	0	0.000768515	0	0	0	0	0	0	0	0	0	0	0	0	0.000533178	0	0	0.000851328	0	0	0.00081528	0	0.000540438	0	0	0	0	0	0	0	0	0	0	0	0	0	0	0	0	0	0	0	0.000792008	0	0	0
ext_mOTU_v3_33834	0	0	0	0	0	0	0	0	0	0	0	0	0	0	0	0.00157715	0	0	0	0	0	0	0	0	0	0	0.00288747	0	0	0	0	0	0	0	0	0	0	0	0	0	0	0	0	0	0	0.00179232	0	0	0
ref_mOTU_v3_07973	0	0	0	0	0	0	0	0	0	0	0	0	0	0	0	0	0	0	0	0.000378735	0	0	0	0	0	0.00101918	0	0	0	0	0	0	0	0	0.00127645	0	0	0.000969993	0	0	0	0	0.000801776	0	0	0	0	0	0
ref_mOTU_v3_11857	0	0	0	0	0	0	0	0	0	0	0	0	0	0	0	0	0	0	0	0	0	0	0	0	0	0	0	0	0	0	0	0	0	0	0	0	0	0	0	0.000794044	0	0	0	0	0	0.00543655	0	0	0
ref_mOTU_v3_02980	0	0	0.000850931	0.000419916	0	0.00106159	0	0.00132821	0	0	0	0.000550927	0	0	0	0	0	0	0	0	0	0	0	0	0	0	0	0	0	0.000345529	0	0	0	0	0	0	0	0	0	0	0	0.000986668	0	0	0	0	0.000666088	0	0
ref_mOTU_v3_00827	0	0	0	0	0	0	0.000779581	0	0	0	0	0	0	0	0	0	0	0	0	0.000438624	0	0	0	0	0	0	0	0	0	0	0	0	0	0	0	0	0	0	0	0	0	0	0	0	0	0	0	0.000465379	0
ref_mOTU_v3_10778	0	0	0	0	0	0	0	0	0	0	0	0	0	0	0	0	0	0	0	0	0	0	0	0	0	0	0	0.000468001	0	0	0	0	0	0	0	0	0	0	0	0.00220999	0	0	0	0.000978474	0	0.000695216	0	0	0.00185239
ref_mOTU_v3_02613	0	0	0	0	0	0	0	0	0	0	0	0	0	0	0	0	0	0	0	0	0	0	0.00224054	0	0	0	0	0	0	0	0	0	0	0	0	0	0	0	0	0	0	0	0	0	0	0	0	0	0
ref_mOTU_v3_08077	0	0	0	0	0	0	0	0	0	0	0	0	0.000568788	0	0	0	0	0.000542225	0	0	0	0	0	0	0.00179051	0.000527662	0	0	0.0010174	0	0	0	0	0.000331735	0	0	0	0	0	0	0	0.000552231	0	0	0	0	0	0	0
ref_mOTU_v3_10179	0	0	0	0	0	0	0	0	0	0	0	0	0	0	0	0	0	0	0	0	0	0	0	0	0	0	0	0	0	0	0	0	0	0	0	0	0	0	0	0	0.0025998	0	0	0	0	0	0	0	0
ext_mOTU_v3_22283	0	0	0	0	0	0	0	0	0	0	0	0	0	0	0	0	0	0	0	0	0	0	0	0	0	0	0	0.00205789	0	0	0	0	0	0	0	0	0	0	0	0	0	0	0	0	0	0	0	0	0
ext_mOTU_v3_28701	0	0	0	0	0	0	0	0	0	0	0	0	0	0	0	0	0	0	0	0	0	0	0	0.000772638	0	0	0	0	0	0	0	0	0	0	0	0	0	0	0.00161137	0	0	0	0	0	0	0	0	0	0
ref_mOTU_v3_10886	0	0	0	0	0	0	0	0	0	0	0	0	0	0	0	0	0	0	0	0	0	0	0	0	0	0	0	0	0	0	0	0	0	0	0	0	0	0.00177764	0	0	0	0.000977379	0.00164213	0	0.00176426	0	0	0	0
ref_mOTU_v3_01137	0	0	0	0	0	0	0	0	0	0	0	0	0	0	0	0	0	0	0	0	0	0	0	0.000450481	0.000927486	0	0	0.00153446	0	0	0	0	0.000471897	0	0	0	0	0	0	0	0.00276587	0	0	0	0	0	0	0	0
ref_mOTU_v3_01291	0	0	0	0	0	0	0	0	0	0	0	0	0	0	0	0	0	0	0	0	0	0	0	0	0	0	0	0	0	0	0	0	0.00231732	0	0	0	0	0	0	0	0	0	0	0	0.00160327	0	0	0.000794507	0
ref_mOTU_v3_03327	0	0	0	0	0	0	0	0	0.000701981	0	0	0	0	0	0	0	0	0.00140377	0	0	0	0	0	0	0	0	0.000551217	0	0	0	0	0	0	0.000293565	0	0.00124103	0	0	0	0	0	0	0	0	0	0	0	0	0
ref_mOTU_v3_08687	0	0	0	0	0	0	0	0	0	0	0	0	0	0	0	0.000791046	0	0	0	0.000411582	0	0	0	0.000405292	0	0.00046646	0.000550641	0	0	0.000636178	0	0.000570658	0	0.000879773	0	0	0	0	0	0	0	0	0	0	0	0	0	0	0
ext_mOTU_v3_19191	0	0.00057032	0	0	0	0	0.000784824	0	0	0	0	0	0	0.000685411	0	0	0	0	0	0	0	0	0	0.000434826	0	0	0.000590766	0	0.000254351	0	0	0.00117953	0.000455497	0	0	0	0	0.000952594	0	0	0	0	0	0	0	0	0	0	0
ref_mOTU_v3_10782	0	0	0	0	0	0	0	0	0	0.000591613	0	0	0	0	0.000902069	0	0	0.000509494	0	0	0.00160182	0	0	0.000453113	0	0	0	0	0	0	0	0	0	0	0	0	0	0	0	0	0.00067808	0	0.000894007	0	0	0	0	0	0.000478245
ref_mOTU_v3_05346	0	0	0	0	0	0.000553189	0	0	0	0	0.000558219	0	0	0	0	0	0	0	0	0	0	0	0	0	0.000910565	0	0	0.000502154	0	0	0	0	0	0	0	0	0	0.00145278	0	0	0.000693886	0.000532711	0.000447513	0	0	0	0	0	0
ref_mOTU_v3_06180	0	0	0	0.00116431	0	0.00110764	0	0	0	0	0	0	0	0.00069793	0	0	0.000674456	0	0	0	0	0.000634649	0	0.000419767	0	0	0	0	0	0	0	0	0	0	0	0	0	0	0	0	0	0	0	0	0	0.000657486	0.000720075	0	0
ref_mOTU_v3_05081	0	0	0	0	0	0	0	0	0	0	0	0	0	0	0	0	0	0	0	0	0	0	0	0	0	0	0	0	0.00123979	0	0	0	0	0	0	0	0	0	0	0	0	0	0	0	0	0	0.00174733	0	0
ref_mOTU_v3_03961	0	0	0	0	0	0	0	0	0	0	0	0	0	0	0	0	0	0	0	0	0	0	0	0	0.00219386	0	0	0	0	0	0	0.00150033	0	0	0	0	0	0	0	0	0	0	0	0.00237629	0	0	0	0	0
ref_mOTU_v3_03899	0	0	0	0	0	0	0	0	0	0	0	0	0	0	0	0	0	0	0	0	0	0	0	0	0	0	0	0	0	0	0	0	0	0	0.00221325	0	0	0	0	0	0	0	0	0	0.00229787	0	0	0	0
ref_mOTU_v3_07531	0	0	0	0.00145382	0	0.000929698	0	0	0	0	0	0	0	0	0	0	0	0	0	0	0	0	0	0	0.000910565	0	0	0	0	0	0	0	0	0	0	0	0	0	0	0.00187352	0	0	0	0	0	0	0	0	0
ref_mOTU_v3_11085	0	0	0	0	0	0	0	0	0	0	0	0	0.000590423	0	0	0	0	0	0	0.000674459	0	0	0	0	0	0	0	0.00102178	0	0	0	0	0	0	0	0	0	0	0	0	0.00138133	0	0	0	0	0	0	0	0
ref_mOTU_v3_06394	0	0	0	0	0	0	0	0	0	0	0	0	0	0	0	0	0	0	0	0	0	0	0	0	0	0	0	0	0	0	0	0	0	0	0	0	0	0	0	0	0.00114491	0	0	0	0.0048653	0	0	0	0
ext_mOTU_v3_22275	0	0	0	0	0	0	0	0	0	0.00106007	0	0	0	0	0	0	0	0	0	0	0	0	0	0	0.00162973	0	0	0	0	0	0	0	0	0	0.00331535	0	0	0	0	0	0	0	0	0	0	0	0	0	0
ext_mOTU_v3_22211	0.00116269	0	0	0	0	0	0	0	0	0	0	0	0	0	0	0	0	0	0	0	0	0	0	0	0	0	0	0	0	0	0	0.00118851	0	0	0	0	0	0	0	0	0	0	0	0	0	0	0	0.000908502	0
ref_mOTU_v3_11391	0	0	0	0	0	0	0	0	0	0	0	0	0	0	0	0	0	0	0	0	0	0	0	0	0	0.000930004	0	0	0	0	0	0	0	0	0	0	0.00136914	0	0.00120181	0	0.00248064	0	0	0	0	0	0	0	0
ref_mOTU_v3_00042	0	0	0	0	0	0	0	0	0	0	0	0	0	0	0	0	0	0	0	0	0	0	0	0	0	0	0	0	0	0	0	0	0	0	0	0.000684211	0	0	0	0	0	0	0	0	0	0	0	0	0
ref_mOTU_v3_01478	0.000308818	0	0.000226259	0.0012007	0.0028785	0	0	0	0	0	0	0	0	0.0013647	0	0	0	0	0	0	0	0	0	0	0	0	0	0	0	0	0	0	0	0	0	0	0	0	0	0	0	0	0	0	0	0	0	0	0
ext_mOTU_v3_19142	0	0	0	0	0	0	0	0	0	0.00110167	0	0.00103525	0	0	0	0	0	0	0	0	0	0	0	0	0	0.00094677	0	0	0	0	0	0.00156481	0	0	0	0	0	0	0	0	0	0	0	0	0	0	0	0.00132951	0
ref_mOTU_v3_00872	0	0	0	0	0	0	0	0.00131111	0	0	0	0	0	0	0	0	0	0.000467925	0	0	0.00150901	0	0	0	0	0	0.000609206	0	0	0	0	0	0	0.000162224	0	0	0.000253251	0	0.00166245	0	0	0	0	0	0	0	0	0	0
ref_mOTU_v3_11212	0.000611976	0	0.00103827	0	0	0	0	0	0	0	0	0	0	0	0	0	0.00313434	0.00118657	0	0	0	0	0	0	0	0	0	0	0	0	0	0	0	0	0	0	0	0	0	0	0	0	0	0	0	0	0	0	0
ext_mOTU_v3_24531	0.000628535	0	0.000691841	0	0	0	0	0	0	0	0	0	0	0	0	0	0	0	0	0	0	0	0	0	0	0	0	0	0	0	0	0	0	0	0	0	0	0	0	0.00081553	0	0	0.00185127	0	0	0.000769645	0.000742101	0	0
ext_mOTU_v3_19485	0	0	0.00106948	0	0.000880852	0.00397661	0	0	0	0	0	0	0	0	0	0	0	0	0	0	0	0	0	0	0	0	0	0	0	0	0	0	0	0	0	0	0	0	0	0	0	0	0	0	0	0	0	0	0
ext_mOTU_v3_32061	0	0	0	0	0	0	0	0	0	0.00110518	0	0	0	0	0	0	0	0	0.00203034	0	0	0	0	0	0	0	0	0	0	0	0	0	0	0	0	0	0	0	0	0	0	0	0	0	0	0.00278382	0	0	0
ref_mOTU_v3_07568	0	0	0.000399009	0	0.000328636	0.000989087	0	0	0	0	0	0	0	0.000623228	0	0	0	0	0	0	0	0	0	0	0	0.000455048	0	0	0	0.000344746	0	0	0.000414173	0	0.00165599	0	0	0	0	0.000706627	0	0	0	0	0	0	0	0	0
ext_mOTU_v3_22371	0	0	0	0	0	0	0	0	0	0	0	0	0	0	0	0	0	0	0	0	0	0	0	0	0	0	0	0	0	0	0	0	0	0	0	0	0	0	0	0	0	0	0	0	0	0	0	0	0
meta_mOTU_v3_12299	0	0	0	0	0	0	0	0	0	0	0	0.00145708	0	0.000608345	0	0	0	0	0	0	0	0	0	0	0	0	0	0	0	0	0	0	0	0	0	0	0	0	0	0.00206926	0.00177718	0	0	0	0	0	0	0	0
ref_mOTU_v3_11726	0	0	0	0	0	0	0	0	0	0	0	0	0	0	0	0	0	0	0	0	0	0	0.00108898	0	0	0	0	0	0	0	0	0	0	0	0	0	0	0	0	0	0	0	0	0	0	0	0	0	0
ext_mOTU_v3_19170	0	0	0	0	0	0	0	0	0	0	0	0	0	0	0	0	0	0	0	0	0	0	0	0	0	0	0	0	0	0	0	0	0	0.000282626	0	0	0	0.000855704	0.00175288	0	0.000677309	0.00111046	0	0	0	0.000744253	0	0.000475439	0
ref_mOTU_v3_11167	0	0	0	0	0	0	0	0	0	0	0	0	0.00300122	0	0	0	0	0	0	0	0	0	0	0	0	0	0.00109556	0	0	0	0	0	0	0	0	0	0	0	0	0	0	0	0	0.00179828	0	0	0	0	0
ref_mOTU_v3_10780	0	0	0	0	0	0	0	0	0	0	0	0	0	0	0	0.00175239	0	0	0	0	0	0	0	0	0	0	0	0	0	0	0	0	0	0	0.00155308	0	0	0	0	0	0	0	0	0	0	0	0	0	0
ref_mOTU_v3_06602	0	0	0	0	0	0	0	0	0	0	0	0	0	0	0	0	0	0	0	0	0	0	0	0	0	0	0	0.000469498	0	0	0	0	0	0	0	0	0	0	0.000307501	0	0	0	0	0	0	0	0	0	0
ref_mOTU_v3_04357	0	0	0	0	0	0	0.000268224	0	0	0	0	0	0	0	0	0	0	0	0	0	0	0	0	0	0	0	0.00121141	0.000253097	0.00034771	0	0	0	0	0	0	0	0.00151077	0	0.000992026	0	0	0.000536997	0	0	0	0.000375976	0	0	0
ext_mOTU_v3_18722	0.00145971	0	0	0	0	0	0	0	0	0	0	0	0	0	0	0	0	0.000446443	0	0	0	0	0	0	0	0	0.00105182	0	0	0	0	0.000302727	0	0	0	0	0.0026235	0	0	0	0	0	0	0	0	0	0	0	0
ref_mOTU_v3_00499	0	0	0	0	0	0	0	0	0	0.00086142	0	0	0	0	0	0	0	0	0	0	0	0	0	0.000214408	0	0.000863685	0	0.000243443	0.00250557	0.000841379	0	0	0.000336902	0	0	0	0	0	0	0	0	0	0	0	0	0	0	0	0
ext_mOTU_v3_28531	0	0	0	0	0	0	0	0	0	0	0	0	0	0	0	0	0	0	0	0	0	0	0	0	0	0.00124001	0	0	0	0	0	0	0.000381506	0	0	0	0	0	0	0.00385112	0	0	0	0	0	0	0	0.000392405	0
ref_mOTU_v3_02694	0	0	0	0	0	0	0	0	0	0.00179322	0	0	0	0.000703552	0	0	0	0	0	0.000453261	0	0	0	0	0	0	0	0	0	0	0	0	0	0	0.000934708	0	0	0	0	0	0	0.00107523	0.000903266	0	0	0	0	0	0
ref_mOTU_v3_00993	0	0	0	0	0	0	0	0	0	0	0	0	0	0	0	0.00162802	0	0	0	0	0	0	0	0	0	0	0	0	0.000975833	0.00130929	0	0	0	0	0	0	0.0014133	0	0	0	0	0.000530895	0	0	0	0	0	0	0
ext_mOTU_v3_31696	0.00197872	0.00137493	0	0	0	0	0	0	0	0	0	0	0	0	0	0	0	0	0	0	0	0	0	0	0	0	0	0	0.00122638	0	0	0	0	0	0	0	0	0	0	0	0	0.00126267	0	0	0	0	0	0	0
ref_mOTU_v3_08000	0	0	0	0	0	0	0	0	0	0.00309926	0	0	0	0	0	0	0	0	0.00227747	0	0	0	0	0.000462845	0	0	0	0	0	0	0	0	0	0	0	0	0	0	0	0	0	0	0	0	0	0	0	0	0
ref_mOTU_v3_06165	0	0	0	0	0	0	0	0	0	0.00177889	0	0	0	0	0	0	0	0	0	0	0	0	0	0.000221384	0	0.000509591	0	0	0	0	0	0	0	0	0	0	0	0	0	0.000791325	0	0	0	0.00189065	0	0	0	0	0
ref_mOTU_v3_08224	0	0	0	0	0	0	0	0	0	0	0	0	0	0	0	0	0	0	0	0	0	0	0	0	0	0.00130135	0	0	0	0	0	0.00127005	0	0.000330952	0	0	0	0	0.00134	0	0	0	0	0	0	0	0	0	0
ref_mOTU_v3_04650	0	0	0	0	0	0	0	0	0	0	0	0	0	0	0	0	0	0	0	0	0	0	0.00196896	0	0	0	0.000609911	0.000509709	0	0	0	0	0	0	0	0	0	0	0	0	0	0	0	0	0	0	0	0	0
ref_mOTU_v3_00732	0	0	0	0	0	0	0	0	0	0	0	0	0	0	0	0	0	0	0	0	0	0	0	0.000410439	0	0	0	0	0	0	0	0	0	0	0	0	0	0	0	0	0	0	0	0	0	0.00542153	0	0	0
ref_mOTU_v3_05523	0	0	0	0	0	0	0	0.00109494	0	0.00198098	0	0	0	0	0	0	0	0	0	0	0	0	0	0	0	0	0	0	0	0	0.00068888	0.000563591	0	0	0	0	0	0.000463818	0.000627034	0	0	0	0	0	0	0	0	0	0
ref_mOTU_v3_05889	0	0	0	0	0	0	0	0	0	0	0	0	0	0	0	0	0	0	0	0	0	0	0	0	0	0	0	0	0	0	0	0	0	0	0	0	0	0	0	0	0	0	0	0	0	0.00155947	0	0.000462803	0
ref_mOTU_v3_10901	0	0	0	0.00108889	0.000983954	0.000491039	0	0	0	0	0.00100629	0	0	0	0	0	0	0	0	0	0	0	0	0	0	0	0	0	0	0	0	0	0	0.00032074	0	0	0	0	0	0	0	0	0	0.000888973	0	0	0	0	0
ref_mOTU_v3_07111	0.000603678	0	0.000884583	0	0	0	0	0	0	0	0.0010483	0	0	0	0	0	0	0	0	0	0	0	0	0	0	0.000800003	0	0	0	0	0	0	0	0	0	0	0.00066573	0	0.000325916	0.000783278	0	0	0	0	0	0	0.000712752	0	0
ref_mOTU_v3_03836	0	0.00110593	0	0	0	0.00105467	0	0	0.0014589	0	0	0.000530567	0	0	0	0	0	0	0	0	0	0	0	0	0	0	0	0	0.000495374	0	0	0	0.000441634	0	0	0	0	0	0	0	0	0	0	0	0	0.000711085	0	0	0
ext_mOTU_v3_14963	0	0	0	0	0	0	0	0	0	0	0	0	0	0	0	0	0	0	0	0	0	0	0	0	0	0	0	0	0	0	0	0	0	0	0	0	0	0	0	0	0	0	0	0	0	0	0	0	0
ext_mOTU_v3_19131	0.00059099	0	0	0	0.000748009	0	0	0.000708788	0	0	0	0.00107992	0	0	0	0	0	0	0	0	0	0.000698535	0	0	0	0	0	0	0	0	0	0	0	0	0	0	0.00152479	0	0	0	0	0	0	0	0	0	0	0	0
ref_mOTU_v3_05117	0	0	0	0	0	0	0	0	0	0	0	0	0	0	0	0	0	0	0	0	0	0	0	0	0	0	0	0	0	0	0	0	0	0.000326335	0	0.00108647	0	0	0	0	0	0.000751279	0	0	0	0	0	0	0.000476021
ref_mOTU_v3_00803	0	0	0	0	0	0	0.000819746	0	0	0	0	0	0	0	0	0	0	0	0	0	0	0	0	0	0	0	0	0	0	0	0	0.00152548	0	0	0	0	0	0	0	0	0	0	0	0	0	0	0	0	0
ext_mOTU_v3_31565	0	0	0	0	0	0	0	0.0016785	0	0.00105362	0	0	0	0	0	0	0	0	0	0	0	0	0	0.00087554	0	0	0	0	0	0	0	0	0	0	0	0	0	0	0	0	0	0	0	0	0	0	0	0	0
ref_mOTU_v3_11014	0	0	0	0	0	0	0	0	0	0	0	0.00268199	0.00114646	0	0	0.00193614	0	0	0	0	0	0	0	0	0	0	0	0	0	0	0	0	0	0	0	0	0	0	0	0	0	0	0	0	0	0	0	0	0
ref_mOTU_v3_01185	0.000586723	0.000530475	0.000408163	0	0	0.000252944	0	0	0.000233262	0.000432231	0	0	0	0	0	0	0	0	0	0	0	0.000329237	0	0	0	0	0.000183164	0.000495934	0.000518585	0	0	0	0.000141225	0	0.000423494	0	0	0	0	0	0	0	0	0	0.000879373	0	0	0.000346664	0
ext_mOTU_v3_22522	0	0	0	0	0	0.00117469	0	0	0	0	0	0.000590947	0	0	0	0.00399387	0	0	0	0	0	0	0	0	0	0	0	0	0	0	0	0	0	0	0	0	0	0	0	0	0	0	0	0	0	0	0	0	0
ref_mOTU_v3_11589	0	0	0	0	0	0	0	0	0	0	0.000278158	0	0	0	0	0	0	0	0.00108438	0	0	0.00143517	0	0.00088151	0	0	0	0	0.000515639	0	0	0.000833553	0	0	0	0	0	0	0	0	0	0	0	0	0	0	0.000716802	0	0
ref_mOTU_v3_05850	0	0	0	0	0	0	0.000689039	0	0.00132105	0	0.00104521	0	0	0	0	0	0	0.000220146	0	0.000840942	0	0	0	0	0	0	0	0	0	0	0.000623789	0	0	0	0	0	0	0	0.00061581	0	0	0	0.000386289	0	0	0	0	0	0
ref_mOTU_v3_00738	0	0	0	0.00113603	0	0	0	0	0.000354326	0	0	0	0	0	0	0	0	0	0	0	0	0	0	0	0	0.000235693	0	0	0	0	0	0	0	0	0	0	0	0	0	0	0	0	0	0	0	0	0	0	0
ref_mOTU_v3_12206	0	0	0	0	0	0	0	0	0	0	0	0	0	0	0	0	0	0	0	0.000433793	0	0	0	0.000854327	0	0	0.000580356	0	0.000499738	0	0	0	0	0	0	0	0	0	0	0	0	0	0	0	0	0	0	0	0
ext_mOTU_v3_28588	0	0.000586089	0	0	0	0	0	0	0	0	0	0.000474827	0	0	0	0	0.000287366	0	0	0	0	0	0	0	0	0	0	0.000856788	0.000965452	0	0	0	0	0	0	0	0	0	0	0	0	0	0.00219257	0	0	0	0	0	0
ext_mOTU_v3_14965	0	0	0	0	0	0	0	0	0	0	0	0	0	0	0	0	0	0	0	0	0	0	0.00209037	0	0	0	0	0	0	0	0	0	0	0	0	0	0	0	0	0	0	0.00133865	0	0	0	0	0	0.00119745	0.00109753
ref_mOTU_v3_04203	0.000301498	0	0.00124526	0.000570427	0	0	0	0	0	0	0	0	0	0	0	0	0	0	0	0	0	0	0	0	0	0	0	0.000934017	0	0	0	0	0.000430863	0	0	0	0	0	0	0	0	0.000495427	0	0	0	0	0.00133783	0	0
ext_mOTU_v3_30789	0.00203139	0	0	0	0	0	0	0	0	0.000987521	0	0	0	0	0	0	0	0.000504325	0	0	0	0	0	0	0	0	0	0	0	0	0	0	0	0.000316401	0.00091574	0	0	0	0	0	0	0	0	0	0.000956143	0	0	0	0
ext_mOTU_v3_27941	0	0.00136754	0.00105223	0	0	0	0	0	0	0	0.000438672	0	0	0	0	0	0	0	0	0	0	0	0	0	0	0	0	0	0	0	0	0	0	0.000251476	0.000870591	0	0	0	0	0	0	0.000500737	0	0	0	0.00122989	0	0	0
ref_mOTU_v3_07865	0.000561782	0.000534938	0	0	0	0	0.000736134	0	0	0	0	0	0	0	0	0	0	0	0	0	0	0	0.00170989	0	0	0	0	0	0	0	0	0	0	0	0	0	0	0	0	0	0	0	0	0	0.00177354	0	0	0	0
ext_mOTU_v3_33677	0	0	0	0	0	0	0	0	0	0	0	0	0	0	0	0	0	0	0	0	0	0	0	0	0	0	0	0	0	0	0	0	0	0	0	0	0	0	0	0.00296874	0	0.000258973	0	0	0	0	0	0	0
ext_mOTU_v3_31543	0	0	0	0	0	0	0	0	0	0	0	0.000670497	0	0	0	0	0	0	0	0	0	0	0	0	0	0	0.0014477	0.00120986	0	0	0	0	0	0	0	0	0	0	0	0	0	0	0	0.00237629	0	0	0	0	0
ref_mOTU_v3_07547	0	0	0	0	0	0	0	0	0.001192	0	0	0	0	0	0.00140678	0	0	0	0	0	0	0	0	0	0	0	0	0.00156444	0	0	0	0	0	0	0	0	0	0	0	0	0	0	0	0.00153636	0	0	0	0	0
ref_mOTU_v3_09504	0.000627796	0	0	0.000632094	0	0	0	0.000610976	0	0	0	0	0	0	0	0.000889579	0	0	0	0.000787768	0	0	0	0	0.000798566	0	0	0	0	0	0.000372368	0	0	0	0	0	0	0	0	0	0	0	0	0	0	0	0	0	0
ref_mOTU_v3_01451	0	0	0	0	0	0	0	0	0	0	0	0	0	0	0	0	0	0	0	0	0	0	0	0	0	0	0.000693373	0	0.00119411	0	0.00166782	0	0	0	0.00213753	0	0	0	0	0	0	0	0	0	0	0	0	0	0
ext_mOTU_v3_24443	0	0	0	0	0	0	0	0	0	0	0	0	0.000860814	0	0	0	0	0	0	0	0	0	0	0	0	0	0	0	0	0	0	0.000976959	0	0	0	0	0	0	0	0	0	0.000835756	0	0	0	0	0	0	0
ref_mOTU_v3_04133	0	0	0	0	0	0	0	0	0	0	0	0	0	0	0	0	0	0	0	0	0	0	0	0.000743035	0	0	0	0	0	0	0	0	0	0.00107528	0	0	0.00125898	0	0.00110512	0	0	0	0.00150371	0	0	0	0	0	0
ext_mOTU_v3_19257	0	0	0	0	0	0	0	0	0	0	0	0	0.000546812	0	0	0	0	0	0	0	0	0	0	0	0	0	0	0	0	0	0	0	0.000469173	0	0	0	0	0	0	0	0.000676539	0.000530895	0	0	0	0	0	0	0.00189089
ref_mOTU_v3_05299	0	0	0.000432996	0	0	0	0	0	0	0	0	0	0	0	0	0	0	0	0	0	0	0	0	0.000214527	0	0.000164602	0	0	0.000666505	0.000630251	0	0	0	0	0	0	0	0.000939949	0	0.00153363	0	0	0	0	0	0.000677224	0	0	0
ext_mOTU_v3_28601	0	0	0.00102468	0	0.000673052	0.00127002	0	0	0	0	0	0	0	0.00021273	0	0	0	0	0	0	0	0	0	0	0	0	0	0	0	0	0	0	0	0	0	0	0.000374678	0.00091564	0.000328889	0	0	0	0	0	0	0	0	0	0
ext_mOTU_v3_23235	0.00116142	0	0.00159126	0.000584687	0	0.000263667	0	0	0	0	0	0	0	0	0	0	0	0	0	0	0.000764344	0	0	0	0	0	0.000572786	0	0	0	0	0	0	0	0	0	0	0	0	0	0	0	0	0	0	0.000711085	0	0	0
ref_mOTU_v3_01226	0.000610577	0	0	0.00056267	0	0.000507476	0	0	0	0	0	0	0	0	0.000828469	0.000791874	0	0.000935849	0	0	0	0	0	0	0	0	0	0	0	0	0	0	0	0	0	0	0.000687433	0	0	0	0	0	0	0.000329513	0	0	0	0	0
ref_mOTU_v3_11591	0	0	0	0	0	0	0	0	0	0	0	0	0	0	0	0	0	0	0	0	0	0.00150351	0	0	0	0	0	0.000520554	0.000536362	0	0.00150898	0	0	0	0	0	0	0	0	0	0	0	0	0	0	0.00155762	0	0	0
ext_mOTU_v3_15890	0	0	0	0	0	0	0	0	0	0	0	0	0	0	0	0	0	0	0	0	0	0	0	0	0	0	0	0	0	0	0	0	0	0	0	0	0	0	0	0	0	0	0	0	0	0	0	0	0
ref_mOTU_v3_05349	0	0	0	0	0	0	0	0	0	0	0	0	0	0	0	0	0	0	0	0.000687406	0	0	0	0	0	0	0.000600871	0	0	0.00212503	0	0	0	0	0	0	0	0	0	0.000790423	0	0	0	0	0	0	0	0	0
ref_mOTU_v3_05900	0	0	0	0	0	0	0	0	0	0	0.00088849	0	0.000873312	0	0	0	0	0	0	0.000714853	0	0	0	0	0	0	0	0	0	0	0	0	0.00096739	0	0.000912653	0	0	0	0	0.00125808	0	0	0	0	0	0	0	0	0
ext_mOTU_v3_24860	0	0	0	0	0	0.000521663	0	0	0	0	0	0	0	0	0	0	0	0	0	0	0.000676802	0	0	0	0	0	0	0	0.000487916	0.000585969	0	0	0	0	0	0	0	0	0	0	0	0	0	0	0	0.000629642	0	0	0
ref_mOTU_v3_02130	0	0	0	0	0	0	0	0	0	0	0	0	0	0	0	0	0	0	0	0	0.000759392	0.00120972	0	0	0	0	0	0	0	0	0	0	0	0	0	0	0.00182046	0.000917617	0	0	0	0.000894995	0	0	0	0	0	0	0
ext_mOTU_v3_18534	0	0	0	0	0	0	0	0	0	0	0	0	0	0	0	0	0	0	0	0	0	0	0	0	0	0	0	0	0	0	0	0	0	0	0.000911629	0	0	0	0	0.000778003	0	0.000524341	0.000880963	0	0	0.00073423	0	0.000469036	0.000459459
ext_mOTU_v3_29403	0	0	0.00134511	0.00369699	0	0.000555724	0	0	0	0	0	0	0	0	0	0	0	0	0	0	0	0	0	0	0	0	0	0	0	0	0	0	0	0	0	0	0	0	0	0	0	0	0	0	0	0	0	0	0
ref_mOTU_v3_10634	0	0.000416988	0	0	0	0	0	0	0	0	0	0.00141485	0	0	0	0	0	0	0	0	0	0	0	0.000317922	0	0	0.000431937	0	0	0	0	0.00044764	0	0	0	0	0	0	0	0	0.000487995	0	0	0	0	0	0	0	0
ext_mOTU_v3_32122	0	0	0.000452518	0.00304024	0.00114937	0.000931645	0	0	0	0	0	0	0	0	0	0	0	0	0	0	0	0	0	0	0	0	0	0	0	0	0	0	0	0	0	0	0	0	0	0	0	0	0	0	0	0	0	0	0
ext_mOTU_v3_27639	0.0012156	0	0	0	0.00137188	0.00103223	0	0	0	0	0	0	0	0	0	0	0	0	0	0	0	0	0	0	0	0	0	0	0	0	0	0	0.000462234	0	0	0	0	0	0	0	0	0	0	0.00147606	0	0	0	0	0
ext_mOTU_v3_19124	0	0	0	0	0	0	0	0	0	0.00142311	0	0	0	0	0	0	0	0	0	0	0.0020265	0	0	0	0	0	0	0	0	0	0	0	0	0	0	0	0	0	0.00208633	0	0	0	0	0	0	0	0	0	0
ref_mOTU_v3_07060	0	0.000622675	0	0	0	0	0	0	0	0	0	0	0	0	0	0	0	0	0	0	0	0	0	0	0	0.000546391	0	0	0.0011108	0	0.000775728	0.000668446	0.000497312	0.00034351	0	0	0	0	0	0	0	0	0	0	0	0	0	0.000511519	0
ref_mOTU_v3_08946	0	0	0	0	0	0	0.00240572	0	0	0.000892502	0	0	0	0	0	0	0	0	0	0	0	0	0	0	0	0	0	0	0	0	0	0	0	0	0	0	0	0	0	0	0	0	0	0	0	0	0	0	0
ref_mOTU_v3_05366	0	0	0	0	0	0	0	0	0	0	0	0	0	0	0	0	0	0.000463081	0	0	0	0	0.000807151	0	0	0.00231057	0	0	0.0010569	0	0	0	0	0	0	0	0	0.000293207	0.000597175	0	0	0	0	0	0	0	0	0	0
ref_mOTU_v3_04641	0	0.00112301	0	0	0	0	0	0	0	0.00116335	0	0	0.000903276	0	0	0	0	0	0	0	0	0	0	0	0	0	0	0.00120986	0	0	0	0.00054997	0	0	0	0	0	0	0	0	0	0	0	0	0	0	0.000577643	0	0
ref_mOTU_v3_00383	0.00125118	0.0013976	0.000916693	0	0	0	0	0	0	0	0.000518051	0	0	0	0	0	0	0	0	0	0	0	0	0	0	0	0	0	0	0	0	0	0	0	0	0	0.00144278	0	0	0	0	0	0	0	0	0	0	0	0
ref_mOTU_v3_09251	0	0	0	0	0	0	0	0	0	0	0	0	0	0	0	0	0	0.000617867	0	0	0	0.000872204	0	0.00107145	0	0.000761778	0	0	0	0	0	0	0	0.00076263	0	0	0	0	0	0	0	0	0	0	0	0	0	0	0
ext_mOTU_v3_30596	0	0	0	0	0	0	0	0	0.0019973	0	0	0	0	0	0	0	0	0	0	0.00117227	0	0	0	0	0	0	0	0	0	0	0	0	0	0	0	0.00235401	0	0	0	0	0	0	0	0	0	0	0	0	0
ref_mOTU_v3_03116	0	0	0.000591281	0.000270852	0.000649329	0.00219855	0	0	0	0	0	0	0	0	0.0003988	0	0	0	0	0	0	0	0	0	0	0	0	0	0	0	0	0	0	0	0	0	0	0	0	0	0	0.000470481	0	0	0.000424632	0	0.000317616	0	0
ref_mOTU_v3_05552	0	0.00142319	0	0	0	0	0	0	0	0	0	0	0	0	0	0	0	0	0	0	0	0	0	0	0.00143886	0	0	0	0	0	0	0	0	0	0	0	0	0	0	0	0	0	0	0	0	0.00150969	0.00113655	0	0
ref_mOTU_v3_00618	0	0	0	0	0.000673756	0	0	0	0	0	0	0	0	0	0.000827603	0	0	0	0	0	0	0	0	0	0	0	0	0	0	0	0	0	0.00042456	0	0	0	0	0	0	0	0	0	0	0	0	0	0	0	0
ref_mOTU_v3_01891	0	0	0	0	0	0	0	0	0	0	0	0	0	0	0	0	0	0	0	0	0.00490603	0	0	0	0	0	0	0	0	0	0	0	0	0	0	0	0	0	0.000595941	0	0	0	0	0	0	0	0	0	0
ref_mOTU_v3_07405	0	0	0	0	0	0	0	0	0	0	0	0	0	0	0	0	0	0	0	0	0	0	0	0	0	0	0	0	0	0	0	0	0	0	0	0	0	0	0	0	0	0	0	0.00549188	0	0	0	0	0
ref_mOTU_v3_10187	0	0	0	0	0	0	0	0	0	0	0	0	0	0	0	0	0	0	0	0	0	0	0	0	0	0	0	0.00132647	0	0.000649064	0	0	0	0.000299198	0	0	0	0.000452939	0.000307501	0.00024634	0.00126941	0	0	0	0	0.00046496	0	0.000445534	0
ext_mOTU_v3_16091	0	0	0	0.000640372	0	0	0.00166682	0	0	0	0	0	0	0	0	0	0	0	0.00113602	0	0	0	0	0	0	0	0	0	0	0	0	0	0	0	0	0	0	0	0	0.00201512	0	0	0	0	0	0	0	0	0
ref_mOTU_v3_07356	0	0	0	0	0	0.00274094	0	0	0.00189575	0	0	0	0	0	0	0	0.000820588	0	0	0	0	0	0	0	0	0	0	0	0	0	0	0	0	0	0	0	0	0	0	0	0	0	0	0	0	0	0	0	0
ext_mOTU_v3_24679	0	0	0	0	0	0	0	0	0	0	0	0	0	0	0	0	0	0	0	0	0	0	0	0	0	0	0	0	0	0	0	0	0	0	0	0	0	0	0	0	0	0	0	0	0	0	0	0	0
ref_mOTU_v3_03834	0	0	0	0	0	0	0	0	0	0	0	0	0	0	0	0	0	0	0	0	0	0	0	0	0.00221824	0	0	0	0	0	0	0	0	0	0	0	0	0	0	0	0	0	0	0	0	0	0	0	0
ref_mOTU_v3_01156	0	0.00138996	0.000431586	0	0	0.00102568	0	0	0	0	0	0	0	0	0	0	0.000624549	0	0	0	0	0	0	0	0	0.000235942	0	0	0.000479664	0	0	0	0	0	0	0	0	0	0.000522528	0	0	0	0	0	0	0	0.000724209	0	0
ref_mOTU_v3_10364	0	0	0	0	0	0	0	0	0	0	0.000509956	0	0	0	0	0	0	0	0	0	0	0	0.00142283	0	0	0.00107028	0	0	0.000828033	0	0	0	0	0	0	0	0	0	0	0	0.00159612	0	0	0	0	0	0	0	0
ref_mOTU_v3_03253	0	0	0	0	0	0	0	0	0	0	0	0	0	0	0	0	0	0	0	0	0	0	0	0	0.00221824	0	0	0	0	0.00169117	0	0.001517	0	0	0	0	0	0	0	0	0	0	0	0	0	0	0	0	0
ext_mOTU_v3_29255	0	0	0	0	0.000736896	0	0	0	0	0	0	0	0	0	0	0	0	0	0	0.000225077	0	0.000721687	0	0	0	0	0	0	0	0	0	0	0	0	0	0	0	0.000485551	0.00207508	0	0	0	0	0	0	0.00117662	0	0	0
ref_mOTU_v3_05853	0	0	0	0	0	0	0	0	0	0	0	0	0	0	0	0	0	0	0	0	0	0	0	0.00135617	0	0.000501575	0	0	0	0.000709583	0	0.000613618	0	0	0	0	0	0	0.000699237	0	0.000360821	0	0	0	0	0	0.000708748	0.000469563	0
ext_mOTU_v3_18401	0	0	0	0	0	0	0	0	0	0	0	0	0	0	0	0	0	0	0	0	0.00121032	0	0	0	0	0	0	0	0	0	0	0	0	0	0.00240314	0	0	0.000950463	0.000853359	0	0	0	0	0	0	0	0	0	0
ref_mOTU_v3_05873	0.0011343	0	0	0	0	0	0	0	0	0	0	0	0	0	0	0	0	0.000474879	0	0	0	0	0	0.000823491	0	0.000519072	0	0	0.000527631	0	0	0	0	0	0	0	0	0	0	0	0	0	0	0.000494269	0	0	0	0	0
ext_mOTU_v3_31476	0	0	0	0	0	0	0	0	0	0	0	0	0	0	0	0	0	0	0	0.00092461	0	0	0	0.00161033	0	0	0.00155906	0	0	0.00131212	0	0	0	0	0	0	0	0	0	0	0	0	0	0	0	0	0	0	0
ref_mOTU_v3_08424	0.000557096	0	0	0	0	0	0	0	0	0	0	0	0	0	0	0	0	0	0	0	0	0	0	0	0	0	0	0	0	0	0	0	0	0	0	0	0	0	0	0	0	0	0	0	0	0	0	0	0
ref_mOTU_v3_09713	0	0	0	0	0	0	0	0	0	0	0.000513163	0	0	0	0	0	0	0	0	0	0	0	0	0	0	0	0	0	0	0	0	0	0.000483695	0	0	0	0	0	0	0	0	0	0	0	0	0	0	0	0
ext_mOTU_v3_18472	0	0	0	0	0	0	0.000790139	0	0	0.000713638	0	0	0.00108622	0	0	0	0	0	0	0.00041725	0	0	0	0	0	0	0	0	0.00048068	0	0	0	0	0	0	0	0	0	0	0	0	0	0	0	0	0	0	0	0
ref_mOTU_v3_07490	0	0	0	0	0	0	0	0	0	0.000587597	0	0	0	0	0	0	0	0	0	0	0	0	0	0	0	0	0	0	0	0	0	0	0.000459619	0.000633516	0	0.000409394	0	0	0	0	0	0	0	0	0	0	0	0.00141825	0
ref_mOTU_v3_09608	0	0	0	0	0	0	0	0	0	0.00142311	0	0	0.00137063	0	0	0	0	0	0	0	0	0	0	0	0	0	0	0	0	0	0	0	0	0	0	0	0	0	0	0	0	0	0	0.00187992	0	0	0.000710344	0	0
ext_mOTU_v3_19033	0	0	0	0	0	0	0	0	0	0	0	0	0.00105525	0	0	0	0	0	0	0	0	0	0	0	0	0	0	0	0	0	0	0	0	0	0	0	0	0	0	0	0	0	0	0	0.00184131	0	0.0013833	0	0
ext_mOTU_v3_24577	0	0.00106875	0	0	0	0	0	0	0	0	0	0	0	0	0	0	0	0	0.00214923	0	0	0	0	0	0	0	0	0	0	0	0	0	0	0	0	0	0	0	0	0	0	0	0	0	0	0	0	0	0
ref_mOTU_v3_06935	0	0	0	0	0	0	0	0	0	0	0	0	0	0	0	0	0	0	0	0	0	0	0	0	0	0	0	0	0	0.00122499	0	0	0	0	0	0	0	0	0	0	0	0	0	0.000870192	0	0	0	0	0
ref_mOTU_v3_01248	0	0	0	0	0	0.000554454	0	0	0	0	0	0	0	0	0	0	0	0	0	0	0	0	0	0.000216201	0	0.000497661	0	0.000245479	0.00112376	0.000339366	0.000662939	0	0	0	0	0	0	0	0	0	0	0	0	0.000988538	0	0.000747655	0	0	0
ref_mOTU_v3_08535	0.00126003	0.00179974	0.00046159	0	0	0	0	0	0	0	0	0	0	0	0	0	0	0	0	0	0	0	0	0	0	0	0	0.00100088	0	0	0	0	0	0	0	0	0	0	0	0	0	0	0	0	0	0	0	0	0
ref_mOTU_v3_07313	0	0	0	0	0	0	0	0.00063511	0	0	0	0	0	0	0.000823302	0	0	0	0	0.000818886	0	0	0	0	0.00083011	0	0.000547779	0	0	0	0.000658805	0	0	0	0	0	0	0	0	0	0	0	0	0	0	0	0	0	0
ext_mOTU_v3_19161	0.000639061	0	0	0	0	0	0	0	0.000777629	0.000898678	0	0	0	0	0	0	0	0	0	0.000456412	0	0.000755354	0	0	0	0	0	0	0	0	0.00184235	0	0	0	0	0	0	0	0	0	0	0	0	0	0	0	0	0	0
ext_mOTU_v3_29119	0	0	0	0.000582156	0	0	0	0	0	0	0	0	0	0	0	0	0	0	0	0	0	0	0	0	0	0	0	0.000476611	0	0	0	0	0	0	0.000879071	0	0	0	0.000624319	0	0	0	0	0	0	0.00212402	0.000682668	0	0
ref_mOTU_v3_02852	0.000432845	0.000294401	0	0	0.000746278	0	0	0	0	0.00142311	0	0	0	0	0	0	0	0	0	0	0	0	0	0	0	0.000407673	0	0	0	0	0	0	0	0	0	0	0	0	0	0	0	0	0	0	0	0	0	0	0
ref_mOTU_v3_02706	0	0	0	0	0	0	0	0	0	0	0	0	0	0	0	0	0	0	0	0	0	0.00150351	0	0	0	0	0	0	0	0	0	0	0	0.000317475	0	0	0	0	0	0	0	0	0	0	0	0	0	0	0
ext_mOTU_v3_16093	0	0	0	0.00315491	0	0.00219739	0	0	0	0	0	0	0	0	0	0	0	0	0	0	0	0	0	0	0	0	0	0	0	0	0	0	0	0	0	0	0	0	0	0	0	0	0	0	0	0	0	0	0
ref_mOTU_v3_07429	0	0	0	0	0	0	0	0	0	0	0	0	0	0	0	0	0	0	0	0	0	0	0	0	0	0.000949791	0	0	0	0	0	0	0	0	0	0	0.00279654	0	0	0	0	0	0	0	0	0	0	0	0
ref_mOTU_v3_01120	0	0.000591541	0.000910298	0	0	0	0	0	0	0	0	0	0	0	0	0	0	0	0	0	0	0	0	0	0	0	0	0	0	0	0	0	0	0	0	0	0.00072139	0	0	0	0.00138455	0.000528035	0	0	0	0.00071811	0	0.000485943	0
ext_mOTU_v3_19632	0	0	0	0	0	0	0	0	0	0	0	0	0	0	0	0	0	0	0	0	0	0.00146175	0	0	0	0	0	0.000533159	0	0	0	0.000661162	0	0	0	0	0	0	0	0	0	0	0	0	0	0	0	0	0
ref_mOTU_v3_10365	0	0	0	0.000281629	0	0	0	0	0.000702716	0	0	0	0	0	0	0	0	0	0	0.000451529	0	0	0.00130386	0	0	0	0	0	0	0	0.000726523	0	0	0	0	0	0	0	0	0	0.000995576	0	0	0	0	0	0	0.000239536	0
meta_mOTU_v3_14182	0	0	0	0	0	0	0	0	0	0	0	0	0	0	0	0	0.000564841	0.000427664	0	0	0	0	0	0	0	0	0	0	0.000433807	0	0	0	0	0	0	0	0	0	0	0	0	0	0	0	0	0	0.00120609	0	0
ref_mOTU_v3_01240	0.00119708	0	0.000328379	0.000451269	0	0	0	0	0	0	0.000268398	0.000267611	0	0	0	0	0.000991315	0	0	0.000330439	0	0.000529761	0	0	0	0	0	0	0	0	0	0.000299408	0	0	0	0	0	0	0	0	0.000652801	0	0	0	0	0	0	0	0
ref_mOTU_v3_05307	0	0	0	0	0	0	0	0	0	0	0	0	0	0	0	0	0	0	0	0	0	0	0	0.00136572	0	0.000791191	0	0	0	0	0	0	0	0	0	0.000464172	0	0.000997317	0.000677078	0	0	0	0	0.00101522	0	0	0	0	0
ext_mOTU_v3_19313	0	0.00139377	0.000884583	0	0	0	0	0	0	0.00261901	0	0	0	0	0	0	0	0	0	0.000406485	0	0	0	0	0	0	0	0	0	0	0	0	0	0	0	0	0	0	0	0	0	0	0	0	0	0	0	0	0
ref_mOTU_v3_08666	0	0	0	0	0	0	0	0	0	0	0	0	0	0	0	0	0.00321975	0	0.00130008	0	0	0	0	0	0	0	0	0	0	0	0	0	0	0	0	0	0	0	0	0	0	0	0	0	0	0.000778808	0	0	0
ext_mOTU_v3_22395	0	0	0	0	0	0	0	0	0	0	0	0	0	0	0	0	0	0	0	0	0	0	0	0	0	0	0	0	0	0	0	0	0.000377606	0	0	0	0	0	0	0	0	0	0	0	0	0	0	0	0
ref_mOTU_v3_08097	0	0	0.000880603	0	0	0	0	0	0	0	0	0	0	0	0.000890907	0	0	0	0	0	0	0	0	0	0	0	0	0	0	0	0	0	0.000457034	0	0	0	0	0	0	0	0.00066969	0	0	0.000972971	0.000948615	0	0	0.000470091	0
ext_mOTU_v3_32060	0	0	0	0	0	0	0	0	0	0	0	0	0	0	0	0	0	0	0	0	0	0	0	0	0	0	0	0	0	0	0	0	0	0	0	0	0	0	0	0	0	0	0	0	0	0	0	0	0
ref_mOTU_v3_01884	0	0	0	0	0	0	0	0	0	0	0.00125528	0	0	0	0	0	0	0	0	0	0	0	0	0	0	0	0	0	0	0	0	0	0	0	0	0	0	0	0	0	0	0	0	0	0	0.000784411	0	0	0
ref_mOTU_v3_11209	0	0.00119559	0.000459962	0	0	0	0	0	0	0.000915575	0	0	0	0	0	0	0	0	0	0	0	0	0	0.000455775	0	0.00104912	0	0	0	0.00071542	0	0	0	0	0	0	0	0	0	0	0	0	0	0	0	0	0	0.000491082	0
ref_mOTU_v3_00235	0	0	0	0	0	0	0	0	0	0	0	0.000517078	0	0	0	0	0	0	0	0	0	0	0	0.000222655	0	0	0.00060501	0	0	0	0	0	0	0	0	0	0.000754519	0	0	0	0	0.00106421	0	0	0	0	0	0.000239903	0
ext_mOTU_v3_27161	0.000587093	0	0	0	0.000718823	0	0	0	0	0	0	0	0	0	0.000882961	0	0	0	0	0	0	0	0	0	0	0	0	0	0	0	0	0	0.000446487	0	0	0.000434587	0	0	0	0	0	0	0	0	0.000926724	0	0	0	0
ref_mOTU_v3_05392	0	0	0	0	0	0	0	0	0	0	0	0	0	0	0	0	0	0	0	0	0	0	0	0	0	0	0	0	0.000536997	0	0	0	0.000480833	0	0	0	0	0	0	0	0	0	0	0.00236331	0	0	0	0	0
ref_mOTU_v3_00511	0.000557096	0.000530475	0.000408163	0	0	0	0	0	0	0	0	0	0	0	0	0	0	0	0	0.000410724	0.000733261	0	0	0	0.000832707	0	0	0	0	0	0	0	0	0	0	0	0	0	0	0.000722837	0	0.000376606	0	0	0	0.000682167	0	0	0
ref_mOTU_v3_11779	0	0	0	0	0.0017569	0.00264385	0	0	0	0	0	0	0	0	0	0	0	0	0	0	0	0	0	0	0	0	0	0	0	0	0	0	0	0	0	0	0	0.000853126	0	0	0	0	0	0	0	0	0	0	0
ref_mOTU_v3_01905	0	0	0	0	0	0	0	0	0	0	0	0.00135214	0	0	0	0	0	0	0	0	0	0.00174924	0.000875093	0	0	0	0	0	0	0	0	0	0	0	0	0	0	0	0	0	0	0.00127647	0	0	0	0	0	0	0
ref_mOTU_v3_03536	0.00144393	0	0	0	0	0	0	0	0	0	0	0	0	0	0	0	0	0	0	0	0	0	0	0	0	0.00112161	0	0	0	0	0	0	0	0	0	0	0	0	0	0.00174171	0	0	0	0	0	0	0	0	0
ext_mOTU_v3_18697	0	0	0	0	0	0.00105238	0	0	0	0.00112676	0	0.00105883	0	0	0	0	0	0	0	0	0	0	0	0.000841354	0	0	0.00114309	0	0	0	0	0	0	0	0	0	0	0	0	0	0	0	0	0	0	0	0	0	0
ext_mOTU_v3_15880	0.000777196	0.000577441	0	0.00061057	0	0	0	0	0	0	0	0.000277027	0.00109238	0	0	0	0	0	0	0	0	0	0	0	0	0	0	0	0	0	0	0	0	0	0	0	0.00149191	0	0	0.000393417	0	0	0	0	0	0	0	0	0
ref_mOTU_v3_00400	0	0	0	0	0	0	0	0	0	0.000892502	0	0	0	0	0	0	0	0	0	0	0	0	0.000446568	0.000444289	0	0	0	0	0	0	0	0	0	0	0	0	0.000752791	0	0	0	0	0	0.000899128	0.000495401	0.000483	0.000374684	0	0	0
ext_mOTU_v3_18411	0.000566278	0.00198631	0.000394585	0.0010845	0	0.000489059	0	0	0	0	0	0	0	0	0	0	0	0	0	0.000693458	0	0	0	0	0	0	0	0	0	0	0	0	0	0	0	0	0	0	0	0	0	0	0	0	0	0	0	0	0
ext_mOTU_v3_28052	0.000632254	0	0	0	0	0	0	0	0	0.000505288	0	0	0.000468088	0	0	0	0	0	0	0	0	0	0	0	0.00155363	0	0	0	0.00125003	0	0	0	0.000790474	0	0	0	0	0	0	0	0	0	0	0	0	0	0	0	0
ref_mOTU_v3_05314	0	0	0.00045462	0	0	0.000563469	0	0	0	0.000603294	0.00113718	0	0	0	0	0	0	0	0	0.000457473	0	0	0	0	0	0.000851912	0	0	0	0	0	0	0	0	0	0	0	0	0	0	0	0	0.000911659	0	0	0	0	0	0
ref_mOTU_v3_08270	0	0	0	0	0	0.000490047	0	0	0	0	0	0	0	0	0	0	0	0	0	0	0	0	0	0	0	0.0006411	0	0.000444837	0	0	0	0	0	0	0	0	0	0	0	0.00258175	0	0	0	0	0	0.000660806	0	0	0
ext_mOTU_v3_30879	0	0	0	0	0	0	0	0	0	0	0	0	0	0	0	0	0	0	0	0	0	0	0	0	0	0	0	0	0	0	0	0	0	0	0	0	0	0	0	0.00203883	0	0	0	0	0	0	0	0	0
ref_mOTU_v3_03060	0	0	0	0	0	0	0	0	0	0	0	0	0	0	0	0	0	0	0	0	0	0	0	0	0	0	0	0	0	0	0	0	0	0	0	0	0	0	0.00153016	0	0	0	0	0	0	0	0	0	0
ref_mOTU_v3_11937	0	0	0	0	0	0	0	0	0	0.00118728	0	0	0	0	0	0	0.00135045	0.00102248	0	0.000450153	0	0	0	0	0	0.000510174	0	0	0	0	0	0	0	0	0	0	0	0	0.000659281	0	0	0	0	0	0	0	0	0	0
ext_mOTU_v3_31009	0	0	0	0	0	0	0	0	0	0	0	0.00144415	0	0	0	0	0	0	0	0.000479761	0.00171303	0.00153831	0	0	0	0	0	0	0	0	0	0	0	0	0	0	0	0	0	0	0	0	0	0	0	0	0	0	0
ref_mOTU_v3_01375	0	0	0	0	0	0	0	0	0	0	0	0	0	0	0	0	0	0	0	0	0	0	0	0	0	0	0	0	0	0	0	0	0	0	0	0	0	0	0	0	0	0	0	0	0	0	0	0	0
ext_mOTU_v3_15974	0	0	0	0	0	0	0	0.00168313	0	0	0	0	0	0	0	0	0	0	0	0	0	0.00347921	0	0	0	0	0	0	0	0	0	0	0	0	0	0	0	0	0	0	0	0	0	0	0	0	0	0	0
ext_mOTU_v3_31708	0	0	0	0	0	0	0	0	0	0	0	0	0	0	0	0	0	0	0	0	0	0	0	0	0	0	0	0	0	0	0	0	0	0.000226694	0	0.000319446	0	0	0.00115144	0	0	0	0	0	0	0	0	0.000337569	0.00111244
ext_mOTU_v3_24549	0.000624859	0	0.00183124	0	0.0022624	0	0	0	0	0	0	0	0	0	0	0	0	0	0	0	0	0	0	0	0	0	0	0	0	0	0	0	0	0	0	0	0	0	0	0	0	0	0	0	0	0	0	0	0
ext_mOTU_v3_28617	0	0	0	0	0	0	0	0	0	0	0	0	0	0	0	0	0	0	0	0	0	0	0	0	0	0	0	0	0	0	0	0	0	0.00071961	0	0	0	0	0	0	0	0	0	0	0	0	0	0.00107157	0
ext_mOTU_v3_28580	0	0	0	0	0	0	0	0	0	0.000605403	0	0	0	0	0	0	0	0	0	0	0	0	0	0.00033379	0	0	0	0	0.000781002	0	0	0	0	0	0	0.00108053	0	0	0	0	0	0	0	0	0.00234255	0	0	0	0
ref_mOTU_v3_02491	0	0	0	0	0	0	0	0	0	0	0	0	0	0	0	0	0	0	0	0	0	0.00252086	0	0	0	0	0	0	0.00181143	0	0	0	0.000810985	0	0	0	0	0	0	0	0	0	0	0	0	0	0	0	0
ref_mOTU_v3_02841	0.000278258	0.000529923	0.000611606	0	0	0	0	0.000636433	0.000699056	0	0	0	0	0.000636861	0	0.000394287	0	0	0	0	0.000366248	0.000986681	0	0	0	0	0	0	0	0	0	0	0	0	0	0	0	0	0	0	0	0	0	0	0	0	0	0	0
ext_mOTU_v3_23376	0	0	0	0	0	0	0	0	0	0	0	0	0	0.00145657	0	0	0	0	0.00227343	0	0	0	0	0	0	0	0	0	0	0	0	0.000939966	0.000469173	0	0	0	0	0	0	0	0	0	0	0	0	0	0	0	0
ref_mOTU_v3_06205	0.000823514	0.00176437	0.000789169	0	0	0	0	0	0	0.00120101	0	0	0.000556295	0	0	0	0	0	0	0	0	0	0	0	0	0	0	0	0	0	0	0	0	0	0	0	0	0	0	0	0	0	0	0	0	0	0	0	0
ref_mOTU_v3_01057	0	0	0.000293865	0	0	0	0	0	0	0	0	0	0.000655579	0	0	0	0.000536625	0.00060945	0	0	0	0	0	0	0.000899286	0	0	0	0	0	0	0	0	0	0	0	0	0	0	0	0	0	0.0021388	0	0	0	0	0	0
ref_mOTU_v3_09443	0	0	0	0.00122253	0.000732709	0	0	0	0	0	0	0.00210852	0	0	0	0	0	0	0	0	0	0	0	0	0	0	0.000598822	0	0	0	0	0	0	0	0.000461512	0	0	0	0	0	0	0	0	0	0	0	0	0	0
ref_mOTU_v3_02589	0	0	0	0	0	0	0	0	0	0	0	0	0	0	0	0	0	0	0	0	0	0	0	0	0	0	0	0	0.000782349	0	0.00218541	0	0	0	0	0	0	0	0	0	0	0	0	0	0	0	0	0	0
ref_mOTU_v3_03196	0	0	0	0	0	0	0	0	0	0.00119137	0.00056142	0	0	0	0	0	0.0013551	0	0	0	0	0	0	0	0	0	0	0.000505033	0	0	0	0	0	0.000321844	0	0	0	0	0	0	0.000707072	0	0	0	0	0	0	0.000479255	0
ext_mOTU_v3_15327	0	0	0	0.00230864	0.00183699	0.000971524	0	0	0	0	0	0	0	0	0	0	0	0	0	0	0	0	0	0	0	0	0	0	0	0	0	0	0	0	0	0	0	0	0	0	0	0	0	0	0	0	0	0	0
ext_mOTU_v3_24828	0	0	0	0	0	0	0	0.00180762	0	0	0	0	0	0	0	0.00206276	0	0	0	0	0	0	0	0	0	0	0.00124578	0	0	0	0	0	0	0	0	0	0	0	0	0	0	0	0	0	0	0	0	0	0
ref_mOTU_v3_07550	0	0	0	0	0	0	0	0	0	0.000590268	0	0	0.00194422	0	0	0	0	0	0	0.000462305	0	0	0.000886032	0	0	0	0	0	0	0.00122994	0	0	0	0	0	0	0	0	0	0	0	0	0	0	0	0	0	0	0
ext_mOTU_v3_27950	0	0	0	0	0.000929084	0	0	0.000880368	0	0	0	0	0	0	0	0	0	0	0	0.000567556	0	0	0	0.000558882	0	0	0	0	0	0	0	0	0	0	0	0	0	0.00122437	0	0	0	0	0	0	0	0.000942649	0	0	0
ref_mOTU_v3_01431	0	0	0	0	0	0	0	0	0	0	0	0	0	0	0	0	0	0	0	0	0	0	0	0	0	0	0.00108652	0	0	0	0	0	0	0	0	0	0	0	0	0	0.000613767	0	0	0	0	0	0	0	0
ref_mOTU_v3_08841	0	0	0	0	0	0	0	0	0	0	0.000875774	0.000873205	0	0	0	0	0	0	0	0.000704622	0	0	0	0	0.00142856	0	0.0012142	0	0	0	0	0	0	0	0	0	0	0	0	0	0	0	0	0	0	0	0	0	0
ref_mOTU_v3_06328	0	0	0	0	0	0	0	0	0	0	0	0	0.000567447	0	0	0	0.000232242	0.000263759	0	0	0	0	0	0	0.00188341	0.00105283	0	0	0	0.000717951	0.000373685	0	0	0	0	0	0	0	0	0	0	0	0	0	0	0	0	0	0
ref_mOTU_v3_09360	0	0	0	0	0	0	0	0	0	0	0	0	0	0	0	0	0	0	0.00095713	0.000395069	0	0	0	0	0	0	0	0	0	0	0	0	0	0	0	0	0	0.000852271	0.000578607	0	0	0	0	0.000867574	0	0	0.000632684	0.000419168	0
ext_mOTU_v3_16216	0	0	0	0	0	0	0	0	0	0	0	0	0	0	0	0	0	0	0	0	0	0	0	0	0	0	0	0	0	0	0	0	0	0	0	0	0	0.00193336	0.000804893	0	0	0	0.00129742	0	0	0	0.00104262	0	0
ext_mOTU_v3_22091	0	0	0	0	0	0	0	0	0	0	0	0	0	0	0	0	0	0	0	0.000514795	0	0	0	0	0	0	0	0	0.000606634	0	0	0	0	0	0	0	0	0	0	0	0	0	0	0	0	0	0	0	0
ext_mOTU_v3_22380	0	0	0	0	0	0	0	0	0	0	0	0	0	0	0	0	0	0	0	0	0	0	0.0013397	0	0	0	0	0	0	0	0	0	0	0	0	0	0	0	0	0	0.00102295	0	0	0	0	0	0	0	0
ref_mOTU_v3_03354	0	0	0	0	0	0	0	0	0	0	0	0	0	0.00234697	0	0	0	0	0.000915795	0	0	0	0	0	0	0	0	0	0	0	0	0	0	0	0	0	0	0	0	0	0	0	0	0	0	0	0	0	0
ref_mOTU_v3_00402	0	0.000562542	0.000448371	0	0	0	0	0	0	0	0	0	0	0	0.00181447	0	0	0	0	0	0.000805495	0	0	0	0	0	0	0	0	0	0	0	0	0	0	0	0	0	0	0	0	0.000535152	0.000899128	0	0	0	0	0	0
ref_mOTU_v3_05363	0	0	0	0	0	0	0	0	0.000892412	0	0	0	0	0	0	0	0	0	0	0.000523782	0	0	0	0	0	0	0.0014015	0	0	0	0	0	0.00223859	0	0	0	0	0	0	0	0	0	0	0	0	0	0	0	0
ext_mOTU_v3_22006	0	0	0	0	0	0	0	0	0	0	0	0	0	0	0	0	0	0	0	0	0	0.000776723	0.000959051	0.000477078	0	0	0.000648171	0	0.00046114	0.000206241	0.000779545	0	0	0	0	0	0	0	0	0	0.000732293	0	0	0	0	0	0	0	0
ext_mOTU_v3_19093	0.00108368	0.00129897	0	0	0	0	0	0	0	0	0	0	0.00141113	0	0	0	0	0	0	0.00124254	0	0	0	0	0	0	0	0	0	0	0	0	0	0	0	0	0	0	0	0	0	0	0	0	0	0	0	0	0
ref_mOTU_v3_01140	0.000196345	0	0	0	0	0.000356595	0.000771845	0	0	0	0	0	0	0.000224692	0	0	0	0	0	0	0	0	0	0	0	0	0	0	0	0	0	0	0	0	0	0	0	0	0	0	0	0	0	0.000317887	0	0	0	0	0
ext_mOTU_v3_29303	0	0	0	0	0	0	0	0	0	0	0	0	0	0	0	0	0	0	0	0	0	0	0	0	0	0	0	0	0	0.00112536	0	0	0.000837739	0	0	0	0	0	0	0	0	0	0	0	0	0	0	0	0
ref_mOTU_v3_00523	0	0	0	0.000556269	0	0	0	0.000342475	0	0.000982092	0	0	0	0	0	0	0	0.000231301	0	0.000407326	0	0	0	0	0	0	0	0	0	0	0	0.00134767	0	0	0	0	0	0	0	0	0	0	0	0	0	0	0	0	0
ext_mOTU_v3_22134	0	0	0	0	0	0	0	0	0	0	0	0	0	0	0	0	0	0	0	0	0	0	0	0.000936871	0	0	0	0	0	0	0.000768206	0	0	0	0	0	0	0	0	0	0	0	0.00095144	0	0	0	0	0	0
ref_mOTU_v3_11229	0	0	0	0	0	0	0	0	0	0	0	0	0	0	0	0	0	0	0	0	0	0	0	0	0	0	0	0	0	0	0	0	0	0	0	0	0.000551331	0	0	0	0	0	0	0	0	0.00174919	0	0	0
ref_mOTU_v3_06329	0	0	0	0	0	0	0	0	0	0.000605403	0	0	0.000280417	0	0	0	0	0.000260685	0	0	0	0	0	0.00180823	0.000930729	0	0	0	0	0	0.00036933	0	0	0	0	0	0.000765951	0	0	0	0	0	0	0	0	0	0	0	0
ref_mOTU_v3_04713	0	0	0	0	0	0	0.00147382	0	0	0	0	0	0	0	0	0	0	0	0	0	0	0	0	0	0	0	0	0	0	0	0	0	0	0	0	0	0	0	0	0	0	0	0	0	0	0	0	0	0
ref_mOTU_v3_03894	0.00501648	0	0	0	0	0	0	0	0	0	0	0	0	0	0	0	0	0	0	0	0	0	0	0	0	0	0	0	0	0	0	0	0	0	0	0	0	0	0	0	0	0	0	0	0	0	0	0	0
ref_mOTU_v3_11500	0	0	0	0	0	0	0	0	0	0.00143888	0	0	0	0	0	0	0	0	0	0	0	0	0	0	0	0	0	0	0	0	0	0	0	0	0	0	0	0	0	0	0	0	0	0	0	0.00357486	0	0	0
ext_mOTU_v3_19559	0	0	0	0	0	0	0	0	0	0	0	0	0	0	0	0	0	0	0	0	0	0	0	0	0	0	0	0.000835653	0	0	0	0	0	0	0	0	0	0	0	0	0	0	0	0.00164131	0	0	0	0	0
ref_mOTU_v3_06531	0	0	0	0	0	0	0	0	0	0.000803735	0.000569916	0	0	0	0	0	0	0	0	0	0	0	0	0	0	0	0	0	0.000875989	0	0	0	0	0	0	0	0.00101688	0	0	0	0	0	0	0.00100695	0	0	0.000734326	0	0
ref_mOTU_v3_04349	0	0	0	0	0	0	0	0	0	0	0	0	0	0	0	0	0	0	0	0	0	0	0	0	0	0	0	0	0	0	0	0	0	0	0	0	0.000751929	0.00194443	0.000660035	0.000793136	0	0	0	0	0	0	0	0	0
meta_mOTU_v3_13175	0	0	0	0	0	0	0	0	0	0	0	0	0	0	0	0	0	0	0	0	0	0	0	0	0	0	0	0	0	0	0	0	0	0	0	0	0	0.00499832	0	0	0	0	0	0	0	0	0	0	0
ext_mOTU_v3_18540	0	0	0	0	0	0	0	0	0	0	0	0	0.00104381	0	0	0.000289054	0	0	0	0	0	0	0	0	0.00173225	0.000231057	0.00114309	0	0	0	0	0	0	0	0	0	0	0	0	0	0	0	0	0	0	0	0	0	0
ext_mOTU_v3_31444	0	0	0	0	0	0	0	0	0	0	0	0	0	0	0	0	0	0	0	0	0	0	0	0	0	0	0	0	0	0	0	0	0	0	0	0	0	0	0	0	0	0	0	0	0	0	0	0	0
ref_mOTU_v3_08091	0	0	0	0	0	0	0	0	0	0.00142702	0	0	0.000660982	0	0	0	0	0	0	0.000451184	0	0	0	0	0	0	0.000560004	0	0	0	0	0.0011924	0	0	0	0	0.000698391	0	0	0	0	0	0	0	0	0	0	0	0
ref_mOTU_v3_07021	0	0.00097457	0	0	0	0.00055957	0	0	0	0	0	0	0	0	0	0.000836499	0	0	0	0	0	0	0	0	0	0	0	0	0	0	0	0	0	0	0	0	0	0	0	0	0	0	0	0	0	0	0	0	0
ref_mOTU_v3_10095	0	0	0	0	0	0	0	0	0.000693996	0	0	0	0	0	0	0	0	0	0	0.000407326	0	0	0	0	0	0	0.000544947	0	0	0	0	0	0	0	0.00294832	0	0	0	0	0	0	0	0	0	0	0	0	0	0
ref_mOTU_v3_00779	0	0	0	0	0.000347405	0.000522788	0	0	0	0	0	0	0	0	0	0	0	0	0	0	0	0	0	0	0	0	0	0	0	0	0	0.000588491	0	0	0	0	0	0	0	0.000373492	0	0	0	0	0	0	0	0	0
ref_mOTU_v3_11307	0	0.000530475	0	0.00056091	0	0	0	0	0	0	0	0.00050899	0	0	0.00165175	0.000789397	0	0.00023323	0	0	0	0	0	0	0	0	0	0	0	0	0	0	0	0	0	0	0	0	0	0	0	0	0	0	0	0	0	0	0
ref_mOTU_v3_00783	0	0	0.00038627	0	0	0.000400007	0	0	0	0	0	0	0	0	0.000853466	0	0	0	0	0	0	0	0	0	0.000912646	0	0	0	0.000748261	0	0	0	0	0	0	0	0	0	0	0	0	0.000251717	0	0	0	0.000704955	0.000720898	0	0
ref_mOTU_v3_05300	0	0	0	0	0.000741984	0.000558282	0	0	0	0.00119548	0	0	0	0	0	0	0	0	0	0	0	0	0	0	0	0	0	0	0	0	0	0	0	0	0	0	0.000756256	0	0	0	0	0	0.00172325	0	0	0	0	0	0
ref_mOTU_v3_00486	0	0	0	0	0	0	0	0	0	0.00118256	0	0	0.00108377	0	0	0	0	0	0	0	0	0	0	0	0	0.000169092	0	0	0	0	0	0.00171736	0	0	0.000822127	0	0	0	0	0	0	0	0	0	0	0	0	0	0
ext_mOTU_v3_27879	0	0	0	0	0	0	0	0	0	0	0	0	0	0	0	0.00223974	0	0	0	0	0	0.00108315	0	0	0	0	0.00110707	0	0	0	0.000543542	0	0	0	0	0	0	0	0	0	0	0	0	0	0	0	0	0	0
ref_mOTU_v3_00526	0	0	0	0	0	0	0	0.0016785	0	0	0	0.000544172	0.000496589	0	0	0	0	0	0	0	0	0	0	0	0	0	0	0	0	0	0	0.00150033	0	0	0	0	0	0	0	0.000750217	0	0	0	0	0	0	0	0	0
ref_mOTU_v3_08022	0	0	0.00165859	0.00227929	0	0.00102785	0	0	0	0	0	0	0	0	0	0	0	0	0	0	0	0	0	0	0	0	0	0	0	0	0	0	0	0	0	0	0	0	0	0	0	0	0	0	0	0	0	0	0
ref_mOTU_v3_10838	0	0	0	0	0	0	0	0	0	0	0	0	0	0	0	0	0	0	0	0	0	0	0	0	0.00087562	0	0.000577811	0	0	0	0	0	0	0.000307728	0	0	0	0.000931704	0.000632534	0	0	0	0	0.000948433	0	0	0.000691651	0	0
ref_mOTU_v3_08082	0	0	0	0	0.0013433	0	0	0	0	0.00143491	0	0	0	0	0	0	0	0.00093195	0	0	0	0	0	0	0	0	0	0	0.00125349	0	0	0	0	0	0	0	0	0	0	0	0	0	0	0	0	0	0	0	0
ref_mOTU_v3_09268	0	0	0	0	0	0	0	0	0	0	0	0	0	0	0	0	0	0	0	0	0	0	0	0	0	0	0	0	0	0	0	0	0	0	0	0	0	0	0	0	0	0	0	0	0	0	0	0	0
ref_mOTU_v3_01693	0.000558844	0.00026607	0	0.000614757	0	0.00101495	0	0	0	0	0	0	0	0	0	0	0.000618016	0	0	0	0	0	0	0	0	0	0	0	0	0	0	0	0	0	0	0	0	0	0	0	0	0	0	0	0	0	0	0	0
ref_mOTU_v3_08310	0.000754597	0	0.000776643	0	0	0	0.00163185	0	0	0	0	0	0.000560833	0	0	0	0	0	0	0	0	0	0	0	0	0	0	0	0	0	0	0	0.000407935	0	0	0	0	0	0	0	0	0	0	0	0	0	0	0	0
ref_mOTU_v3_06462	0	0	0	0	0	0	0	0	0	0	0	0	0	0	0	0	0	0	0	0	0	0	0	0	0.000280199	0	0	0	0	0	0	0	0	0	0	0	0.000691775	0.000894436	0	0	0	0	0	0	0	0.00068863	0	0	0
ref_mOTU_v3_02415	0	0	0	0	0	0	0	0	0	0	0	0.000516531	0	0	0	0.00160218	0.00062521	0.000473371	0	0	0.000744124	0.000668228	0	0	0	0	0	0	0	0	0	0	0	0.000296982	0	0	0	0	0	0	0	0	0	0	0	0	0	0	0
ref_mOTU_v3_11333	0	0	0	0	0	0	0	0	0	0	0	0	0	0	0	0	0.000608469	0	0	0.000811295	0	0	0	0	0	0	0	0	0	0	0	0	0	0	0	0	0	0.000875091	0.0005941	0.00142781	0	0	0	0	0	0	0	0	0
ref_mOTU_v3_06451	0	0	0	0	0	0	0.00165892	0	0	0	0	0	0	0	0	0	0	0	0	0	0	0	0	0	0	0	0.00124873	0	0	0	0	0	0	0	0	0	0	0	0	0	0	0	0	0	0.00199838	0	0	0	0
meta_mOTU_v3_14396	0	0	0	0	0	0	0	0	0	0	0	0	0	0	0.00490413	0	0	0	0	0	0	0	0	0	0	0	0	0	0	0	0	0	0	0	0	0	0	0	0	0	0	0	0	0	0	0	0	0	0
ext_mOTU_v3_28539	0.00105793	0	0	0	0	0	0	0	0	0	0	0	0	0	0	0	0	0	0	0	0	0	0	0	0	0	0	0	0.000834122	0	0	0.00301169	0	0	0	0	0	0	0	0	0	0	0	0	0	0	0	0	0
ref_mOTU_v3_00367	0	0.000560888	0	0	0	0	0	0	0	0	0	0	0	0	0	0	0	0	0	0	0	0	0	0	0	0	0	0	0	0	0	0	0	0	0	0	0	0	0.00128194	0.00154045	0	0	0	0	0	0.00151786	0	0	0
ref_mOTU_v3_06937	0.00352256	0	0	0	0	0	0	0	0	0	0	0	0	0	0	0	0	0	0	0	0	0	0	0.00137785	0	0	0	0	0	0	0	0	0	0	0	0	0	0	0	0	0	0	0	0	0	0	0	0	0
ref_mOTU_v3_11556	0	0	0	0	0	0	0	0	0	0	0	0	0	0	0	0	0	0.00128915	0	0	0	0	0	0	0	0	0	0	0	0.00175453	0	0	0	0	0	0	0.000650679	0	0	0	0	0	0	0	0	0	0	0.00120435	0
ref_mOTU_v3_06021	0	0	0	0	0	0	0	0	0	0.0012222	0	0	0.00113222	0	0	0	0	0	0	0	0	0	0	0	0	0.00105036	0	0	0	0	0.00149122	0	0	0	0	0	0	0	0	0	0	0	0	0	0	0	0	0	0
ref_mOTU_v3_12138	0	0	0	0	0	0	0	0	0	0.000611821	0	0	0	0	0	0	0	0	0	0	0	0	0	0	0	0	0	0	0	0	0	0	0	0	0.000956727	0	0	0	0	0	0	0	0	0	0	0	0	0	0
ref_mOTU_v3_04129	0	0	0	0	0	0	0	0	0	0	0	0	0	0	0	0	0	0	0	0	0	0	0	0	0	0	0	0	0	0	0	0	0	0	0	0	0	0	0.000644548	0	0	0	0	0	0	0	0	0.000466939	0
ref_mOTU_v3_11112	0	0	0	0	0	0	0	0	0	0	0	0	0	0	0	0	0	0	0	0	0	0	0	0	0	0	0	0.000232615	0	0	0	0	0	0	0	0	0	0	0	0	0	0.000536997	0	0	0	0	0.00124908	0	0
ref_mOTU_v3_06957	0	0	0	0	0	0	0	0	0	0	0	0	0	0	0	0	0	0	0	0.000798953	0	0	0	0	0	0	0.00106889	0	0	0	0	0	0	0	0	0	0	0.00172356	0	0	0	0	0	0	0	0	0.00127948	0	0
ext_mOTU_v3_23943	0	0	0.0010873	0	0	0	0.00097231	0	0	0	0	0	0	0	0	0	0.00128161	0	0	0	0.00152537	0	0	0	0	0	0	0	0	0	0	0	0	0	0	0	0	0	0	0	0	0	0	0	0	0	0	0	0
ref_mOTU_v3_03142	0	0	0.000852784	0	0	0	0	0	0	0	0	0	0	0	0	0	0	0	0	0	0	0	0	0	0.00173979	0	0	0	0	0	0.00138076	0	0.000885193	0	0	0	0	0	0	0	0	0	0	0	0	0	0	0	0
ref_mOTU_v3_00485	0	0	0	0	0	0	0	0	0	0	0	0	0.0010393	0	0	0	0	0	0	0	0	0	0	0	0	0	0	0.00190233	0.000472669	0	0	0	0	0	0	0	0	0	0	0	0	0.00100904	0	0	0	0	0	0	0
ref_mOTU_v3_08214	0	0	0	0	0	0	0	0	0	0	0	0.00113253	0	0	0	0	0	0	0	0.000913884	0	0	0	0	0	0.00103574	0	0	0	0	0	0	0.0009427	0	0	0	0	0	0	0	0	0	0	0	0	0	0	0	0.000817121
ext_mOTU_v3_19212	0	0	0.000425003	0	0	0	0	0	0	0	0	0	0	0	0	0	0	0	0	0	0	0	0	0	0	0	0	0	0.0019686	0	0	0.00074811	0	0	0	0	0	0	0.000790234	0	0	0	0	0	0	0.000896162	0	0	0
ext_mOTU_v3_32105	0	0.001071	0	0	0	0	0	0	0	0	0	0	0	0	0	0	0	0	0	0	0	0	0	0	0	0	0	0	0	0	0	0	0	0	0.000912653	0	0	0	0	0	0	0	0	0	0.00284265	0	0	0	0
ref_mOTU_v3_09233	0	0	0.00106366	0	0.00110978	0.00167004	0	0	0	0	0	0	0	0	0	0	0	0	0	0	0	0	0	0	0	0	0	0	0	0	0	0	0	0	0	0	0	0.000981194	0	0	0	0	0	0	0	0	0	0	0
ref_mOTU_v3_02879	0	0	0	0	0	0	0	0	0	0	0	0	0	0	0	0	0	0	0	0	0	0	0	0	0	0	0	0	0	0	0	0	0	0	0.00336572	0	0	0	0	0	0.000822313	0	0	0	0	0	0	0	0
ref_mOTU_v3_00702	0	0	0.000188913	0	0	0	0	0	0	0	0	0	0	0	0	0	0.000285147	0	0	0	0	0	0	0.00022189	0	0	0	0	0.000519179	0	0	0	0	0	0	0	0	0	0	0	0.00117427	0.000534539	0	0	0	0.000631466	0	0	0
ref_mOTU_v3_09324	0	0	0.00109337	0	0	0	0	0	0	0	0	0	0	0	0	0	0	0	0	0.000436678	0	0	0	0	0	0	0	0	0	0.00069263	0	0	0	0	0	0	0	0.000966682	0	0	0	0	0	0	0	0	0.000717617	0.000475439	0
ext_mOTU_v3_15697	0.000667818	0	0	0.000808891	0	0.000529636	0	0	0	0	0	0.000734018	0	0	0	0	0	0	0	0	0	0.000949588	0	0	0	0.000671281	0	0	0	0	0	0	0	0	0	0	0	0	0	0	0	0	0	0	0	0	0	0	0
ref_mOTU_v3_10028	0	0.000620397	0	0.00155917	0	0	0	0	0	0	0	0	0.000586823	0	0	0	0	0	0	0.000480346	0	0	0	0.000473005	0	0	0	0	0	0	0	0	0	0	0	0	0	0	0	0	0	0	0	0	0	0	0	0	0
ref_mOTU_v3_05774	0.000802988	0	0	0	0	0	0	0	0	0	0	0	0	0	0	0	0	0	0	0	0	0	0.00234381	0	0	0	0	0	0	0	0	0	0	0.000421815	0.00122083	0	0	0	0	0	0	0	0	0	0	0	0	0	0
ext_mOTU_v3_15473	0.00032938	0	0.000482649	0.00293941	0	0.00103324	0	0	0	0	0	0	0	0	0	0	0	0	0	0	0	0	0	0	0	0	0	0	0	0	0	0	0	0	0	0	0	0	0	0	0	0	0	0	0	0	0	0	0
ref_mOTU_v3_09216	0	0	0.00109337	0	0.000741984	0	0	0	0	0	0	0	0	0	0	0	0	0	0	0	0	0	0	0	0	0	0	0	0	0	0	0	0	0	0	0	0.000756256	0	0	0	0	0	0.00219257	0	0	0	0	0	0
ref_mOTU_v3_02528	0	0	0	0	0	0	0	0	0	0	0	0	0	0	0	0	0	0	0	0	0	0	0	0	0	0	0	0	0	0	0.000608225	0.0020765	0	0.000533551	0.00154422	0	0	0	0	0	0	0	0	0	0	0	0	0	0
ref_mOTU_v3_10149	0	0	0	0	0	0	0	0	0	0.00116205	0	0	0.0010765	0	0	0	0	0	0	0	0	0	0	0	0	0	0	0.000875525	0.000902112	0	0	0	0	0	0	0	0	0	0	0	0	0	0	0	0	0	0	0	0
ext_mOTU_v3_31507	0	0	0	0	0	0	0	0	0	0	0	0	0	0	0	0	0	0	0	0.000854412	0	0	0	0	0	0	0	0	0	0	0	0	0	0	0	0	0	0	0	0.000666539	0	0	0	0	0	0	0	0	0
ext_mOTU_v3_27236	0	0	0	0	0	0	0	0	0	0	0	0	0	0	0	0	0	0	0	0	0	0	0	0	0	0	0	0	0	0	0.00198053	0	0	0	0	0	0	0	0	0	0	0	0	0	0	0	0	0	0
ext_mOTU_v3_31683	0	0	0	0	0	0	0	0	0	0	0	0	0	0	0	0	0	0	0	0	0	0	0	0	0	0	0	0	0	0	0	0	0.00107773	0	0	0	0	0	0	0.00367746	0	0	0	0	0	0	0	0	0
ref_mOTU_v3_01096	0	0	0	0	0	0	0	0	0.00197963	0	0	0	0	0	0	0	0	0	0	0	0	0.00276963	0	0	0	0	0	0	0	0	0	0	0	0	0	0	0	0	0	0	0	0	0	0	0	0	0	0	0
ref_mOTU_v3_10181	0.00167653	0	0	0	0	0	0	0	0	0	0	0	0	0	0	0	0	0	0	0	0	0	0	0	0	0	0	0	0.000474647	0	0	0	0	0	0	0	0	0	0	0	0.00129707	0	0	0	0	0	0	0	0
ext_mOTU_v3_18348	0	0	0	0	0	0	0.002115	0	0	0.000907831	0	0	0.00133246	0	0	0	0	0	0	0	0	0	0	0	0	0	0	0	0	0	0	0	0	0	0	0	0	0	0	0.000390316	0	0	0	0	0	0	0	0	0
ref_mOTU_v3_06759	0.000619067	0.000589485	0	0.00186991	0.000747143	0	0	0	0	0	0	0	0	0	0.000917748	0	0	0	0	0	0	0	0	0	0	0	0	0	0	0	0	0	0	0	0	0	0	0	0	0	0	0	0	0	0	0	0	0	0
ref_mOTU_v3_06357	0	0	0	0	0	0	0.00195548	0	0	0	0	0	0	0	0	0	0	0	0	0	0	0	0	0	0.00205287	0	0	0	0	0	0	0	0	0	0	0	0	0	0	0	0	0	0	0	0	0	0	0	0
ext_mOTU_v3_19039	0	0	0	0	0	0	0	0	0	0.000756629	0	0.000534635	0	0	0	0	0	0	0	0	0	0	0	0	0	0	0	0.00078361	0	0	0.000694162	0.00059816	0	0	0.000909511	0	0	0	0	0	0	0	0	0	0	0	0	0.000457734	0
ext_mOTU_v3_27095	0	0	0	0	0	0	0	0.00133401	0	0	0	0	0	0	0	0	0	0	0	0.00086189	0	0	0	0	0	0	0	0	0	0	0	0	0	0	0	0	0	0	0	0	0	0	0.00182544	0	0	0.000709543	0	0	0
ref_mOTU_v3_02936	0.000611276	0	0	0	0.000737739	0.000277544	0	0.00120508	0	0	0	0	0	0	0	0	0	0	0	0	0	0	0	0	0	0	0	0	0	0	0	0	0	0	0	0	0	0	0	0	0	0	0	0	0	0	0	0	0
ext_mOTU_v3_19625	0	0	0.000680886	0.00100012	0.00168255	0.00133912	0	0	0	0	0	0	0	0	0	0	0	0	0	0	0	0	0	0	0	0	0	0	0	0	0	0	0	0	0	0	0	0	0	0	0	0	0	0	0	0	0	0	0
ref_mOTU_v3_11166	0	0	0	0	0	0	0	0	0	0	0	0	0	0	0	0	0	0	0	0.000416368	0	0	0.000896216	0.000205002	0	0.000943767	0.000605705	0	0.000959328	0	0.000669947	0	0	0	0	0	0	0	0	0	0	0	0	0	0	0	0	0	0
ext_mOTU_v3_19328	0	0.00136754	0	0	0	0	0	0	0	0	0	0	0.00065737	0	0	0	0	0	0	0.000538093	0	0	0	0.000529869	0.00109094	0	0	0	0	0	0	0	0	0	0	0	0	0	0	0	0	0	0	0	0	0	0	0	0
ref_mOTU_v3_08053	0	0	0	0	0	0	0	0	0	0	0	0	0	0	0	0	0	0	0	0	0	0	0	0	0	0	0	0	0	0	0	0	0	0	0	0	0	0.00469455	0	0	0	0	0	0	0	0	0	0	0
ref_mOTU_v3_11958	0	0	0	0	0	0	0	0	0	0	0	0	0	0	0	0	0	0	0	0	0	0.000720863	0	0	0.00364642	0	0	0	0	0	0	0	0	0.000320374	0	0	0	0	0	0	0	0	0	0	0	0	0	0	0
ext_mOTU_v3_18445	0	0	0	0.000670965	0	0	0	0.000839252	0	0	0	0	0	0	0	0	0	0	0	0	0	0.000867412	0	0	0	0	0	0	0	0	0	0	0	0	0	0	0	0.00116719	0	0	0	0	0	0	0	0	0	0	0
ref_mOTU_v3_08538	0	0	0	0	0	0	0	0	0	0	0	0	0.00104608	0	0	0	0	0	0	0	0	0	0	0	0	0	0	0	0	0.000225992	0	0.000304076	0	0.000648147	0	0	0.00142867	0	0.000214132	0	0	0	0	0	0	0	0	0	0
ref_mOTU_v3_01459	0	0	0	0	0	0	0	0	0	0	0	0	0	0	0	0	0	0	0	0	0	0	0	0.0010685	0	0	0.00107253	0	0.00125003	0	0	0	0	0	0	0	0	0	0	0	0	0.00128702	0	0	0	0	0	0	0
ref_mOTU_v3_05262	0	0	0	0.000546104	0	0	0	0	0	0	0.00131956	0	0	0	0.000862763	0	0	0.000487294	0	0	0	0	0	0	0	0	0	0	0	0	0.000690381	0	0	0	0	0	0	0	0.0003142	0	0	0	0	0	0	0	0	0.00045524	0
ext_mOTU_v3_27169	0	0	0	0	0	0	0	0	0	0	0	0	0	0	0	0	0	0	0	0	0	0	0	0	0	0	0	0.00102416	0.00105526	0	0	0.000619184	0	0	0	0	0	0.00197608	0	0	0	0	0	0	0	0	0	0	0
ext_mOTU_v3_32115	0	0	0	0.00152383	0	0.00137435	0	0	0	0	0	0	0	0	0	0	0	0	0	0	0	0	0	0.000467307	0	0	0	0	0.000546701	0	0	0	0	0	0	0	0	0	0	0	0	0	0	0	0	0	0.000759983	0	0
ref_mOTU_v3_07110	0	0	0	0	0	0	0	0	0	0	0	0	0.00050974	0	0	0	0	0	0	0	0	0	0	0.000695098	0	0.000499331	0.000558224	0	0	0.00136202	0	0	0	0	0	0	0	0	0	0	0	0.00104516	0	0	0	0	0	0	0
ref_mOTU_v3_09000	0	0	0	0	0	0	0	0	0	0	0	0	0	0	0	0	0.000343502	0	0	0	0	0	0	0	0.000969133	0	0	0	0.000550682	0	0	0	0.000493087	0	0	0	0	0	0.00140017	0	0	0	0	0	0	0	0	0	0
ext_mOTU_v3_28632	0	0	0	0	0	0	0	0	0	0	0	0	0	0	0	0	0	0	0	0.00107325	0	0	0	0	0	0	0	0	0.00123641	0	0	0	0	0	0	0	0	0	0	0	0	0	0	0.00235687	0	0	0	0	0
ext_mOTU_v3_22079	0	0	0	0	0	0	0	0	0	0	0	0	0	0	0	0	0	0	0	0.000664222	0	0	0	0	0	0	0	0	0	0	0	0	0	0	0	0	0	0	0	0	0	0	0	0	0	0	0.00171409	0	0
ref_mOTU_v3_08510	0.00055826	0	0	0	0	0	0	0	0	0	0.000511555	0	0	0	0.000827603	0	0	0	0.000997136	0	0	0	0	0	0	0	0	0	0	0	0	0	0	0	0	0	0	0	0	0	0	0	0	0	0.00088121	0	0	0.000873377	0
ref_mOTU_v3_00701	0	0	0	0	0	0	0	0	0	0	0	0	0	0	0	0	0	0	0	0	0	0	0	0	0	0	0	0	0	0	0	0	0	0	0	0	0	0	0	0	0	0	0	0	0	0	0	0	0
ext_mOTU_v3_29375	0	0	0	0	0	0	0	0	0	0	0	0	0	0	0	0	0	0	0	0	0	0	0	0.000405716	0	0	0	0	0	0	0	0	0	0	0	0	0.00137487	0.000888822	0	0	0	0.00048869	0	0	0	0	0.000659818	0.000437145	0
ref_mOTU_v3_04722	0.00056356	0.00160989	0	0.00113484	0	0	0	0	0	0	0	0	0	0	0	0	0	0	0	0	0	0.000666114	0	0	0	0	0	0	0	0	0.000668534	0	0	0	0	0	0	0	0	0	0	0	0	0	0	0	0	0	0
ext_mOTU_v3_28586	0	0.00106539	0	0	0	0	0	0	0	0	0	0	0	0	0	0	0	0	0	0	0	0	0	0.00013538	0	0	0	0	0	0	0	0	0	0	0	0	0	0	0	0	0	0	0	0.000603819	0	0	0	0	0
ref_mOTU_v3_10188	0	0	0	0	0	0	0	0	0	0	0	0	0	0	0	0	0	0	0	0	0	0	0	0.000437277	0.00147883	0	0	0	0	0	0	0	0	0	0	0	0.000740909	0	0	0	0.0006712	0	0	0	0	0	0	0	0
ext_mOTU_v3_28591	0	0	0	0	0	0	0	0	0	0	0	0	0	0	0	0	0	0	0	0	0	0	0	0	0	0.00174036	0	0	0	0	0	0.000628447	0	0	0	0	0	0	0	0	0	0	0.00153009	0	0	0	0	0	0
ext_mOTU_v3_28811	0.002462	0	0	0	0	0	0	0	0	0	0	0	0	0	0.00216398	0	0	0	0	0	0	0	0	0	0	0	0	0	0	0	0	0	0	0	0	0	0	0	0	0	0	0	0	0	0	0	0	0	0
ext_mOTU_v3_21672	0	0	0	0	0	0	0	0	0	0	0	0	0	0	0	0	0	0	0	0	0	0	0	0	0	0	0	0	0	0	0	0	0	0	0.00379561	0	0	0	0	0	0	0	0	0	0	0	0	0.000830203	0
ref_mOTU_v3_11640	0	0	0	0	0	0	0	0	0	0	0	0	0	0	0	0	0	0	0	0	0	0	0	0	0	0	0	0.000880778	0	0	0	0	0	0	0	0	0	0	0	0	0	0	0	0	0.000797842	0	0.00059677	0	0
ref_mOTU_v3_10202	0	0	0	0	0	0	0	0	0	0	0	0.000262997	0	0	0	0	0	0	0	0	0	0	0	0	0	0	0	0	0.000488968	0	0	0	0.000437827	0	0	0	0	0	0	0.000746983	0	0	0	0	0	0	0	0	0
ext_mOTU_v3_22228	0	0	0	0	0	0	0	0	0	0	0	0	0	0	0	0	0	0	0	0	0	0	0	0	0	0	0	0	0.00067224	0	0	0	0	0	0	0	0	0	0	0	0	0.00101123	0	0	0	0	0	0.000754982	0
ref_mOTU_v3_06933	0	0	0	0	0	0	0	0	0	0	0	0	0	0	0	0	0	0	0	0	0	0	0	0	0	0	0	0	0	0	0	0	0	0	0	0	0	0	0	0	0	0	0	0	0	0	0	0	0
ext_mOTU_v3_22339	0	0	0	0	0	0	0	0	0	0	0	0	0	0	0	0.000885417	0	0	0	0	0	0	0	0	0	0	0	0	0	0	0	0	0	0.000328243	0	0	0	0	0	0	0	0	0	0	0	0	0	0.000488785	0.000957609
ref_mOTU_v3_02776	0.000288474	0	0	0	0	0	0	0	0	0	0	0	0	0	0	0	0	0	0	0.000425361	0	0	0	0	0	0	0	0	0	0.00140931	0	0	0	0	0	0	0	0	0	0.000802316	0.000321466	0	0	0	0	0	0	0	0
ref_mOTU_v3_10773	0	0	0	0	0	0	0	0	0	0	0	0	0	0	0	0	0	0	0	0	0	0	0	0	0	0	0	0	0	0	0	0	0.00152459	0	0	0	0	0	0	0	0	0	0	0	0	0	0.00236693	0	0
ext_mOTU_v3_23792	0	0	0	0	0	0	0	0	0.000660525	0	0	0	0.000358566	0	0	0.00074511	0	0	0	0.000293505	0	0.000621531	0.000767429	0	0	0	0	0.000656317	0	0	0	0	0	0	0	0	0	0	0	0	0	0	0	0	0	0	0	0.000486965	0
ref_mOTU_v3_01152	0	0.00277992	0	0.000595695	0	0	0	0	0	0	0	0	0.000532885	0.000677062	0	0	0	0	0	0	0	0	0	0	0	0	0	0	0	0	0	0	0	0	0	0	0	0	0	0	0	0	0	0	0	0	0	0	0
ext_mOTU_v3_31927	0	0	0.00054365	0	0	0.000673815	0	0	0	0	0	0	0	0	0	0	0	0	0.00132536	0.000547061	0	0	0	0	0	0	0	0	0	0.000845586	0	0	0	0	0	0	0	0	0	0	0	0.000648871	0	0	0	0	0	0	0
ext_mOTU_v3_19234	0	0	0	0	0	0	0	0	0	0	0	0	0	0.00069793	0	0	0.000674456	0	0	0	0	0	0	0	0.000911605	0	0	0	0	0	0.000723482	0	0	0	0	0	0	0	0	0	0	0	0	0	0	0	0	0	0
ext_mOTU_v3_29092	0.00030218	0.00085644	0	0	0	0	0	0	0	0	0	0	0	0	0	0	0	0	0	0	0	0	0	0	0	0	0	0	0	0	0	0	0	0	0	0	0.000743423	0	0	0	0	0	0	0.000978474	0.00095398	0.000740043	0	0	0
ref_mOTU_v3_10260	0	0	0	0	0	0	0	0	0	0	0	0	0	0	0	0	0	0	0	0	0	0	0	0.000659653	0	0	0	0.000748983	0	0.000703841	0	0	0.000885193	0	0	0	0	0.000982328	0	0.00037756	0	0	0	0	0	0	0	0	0
ext_mOTU_v3_21708	0	0	0	0	0	0	0	0	0	0	0	0	0	0	0	0	0	0	0	0	0	0	0	0	0	0	0	0	0	0	0	0	0	0	0.00179307	0	0.000725371	0	0	0	0	0.000515659	0	0	0	0	0	0	0
ext_mOTU_v3_30832	0	0	0	0	0	0.000510681	0	0	0	0	0	0	0	0	0	0	0	0	0	0	0	0.00132942	0	0	0	0	0	0	0	0	0	0	0	0	0	0	0	0	0	0.000729685	0	0	0	0	0	0	0	0	0
ref_mOTU_v3_01036	0	0	0.00107535	0	0	0	0	0	0	0	0	0	0.00141528	0	0	0	0	0	0	0	0	0	0	0	0	0	0	0.000477645	0	0	0	0	0	0	0	0	0	0	0	0.000752661	0	0	0	0	0	0	0	0	0
ref_mOTU_v3_00884	0	0	0	0	0	0	0	0.00139492	0	0	0	0	0	0	0	0	0	0	0	0	0	0	0	0	0	0.00203836	0	0	0	0	0	0	0	0	0	0	0	0	0.00109671	0	0	0	0	0	0	0	0	0	0
ref_mOTU_v3_00046	0	0	0	0	0	0.000550948	0	0.00132821	0	0	0	0.000568244	0	0	0	0.00207976	0	0	0	0	0	0	0	0	0	0	0	0	0	0	0	0	0	0	0	0	0	0	0	0	0	0	0	0	0	0	0	0	0
ref_mOTU_v3_02900	0.000560016	0	0	0	0	0.00050854	0	0	0	0	0	0	0	0	0	0	0	0	0	0	0	0	0	0	0	0.000233963	0	0	0	0	0	0	0	0	0.000425713	0	0	0	0	0.00145325	0	0	0	0.000906678	0	0	0	0.000438062	0
ref_mOTU_v3_03251	0	0	0	0	0	0	0	0	0	0	0	0	0	0	0	0	0	0	0	0.00109412	0	0	0.00216586	0	0	0	0	0	0.00126045	0	0	0	0	0	0	0	0	0	0	0	0	0	0	0	0	0	0	0	0
ref_mOTU_v3_00137	0	0	0	0	0	0	0	0.000214603	0	0	0	0	0	0	0.00153195	0.000398857	0	0	0	0.000415052	0.000809203	0	0	0	0	0	0	0	0	0	0	0.000287735	0	0	0	0	0	0	0	0	0	0	0	0	0	0	0	0	0
ref_mOTU_v3_08834	0	0	0	0	0	0	0	0	0	0.000993185	0	0	0	0	0	0	0	0	0	0	0	0	0	0	0	0	0	0	0	0	0	0	0	0	0	0	0.000753654	0	0	0.0018837	0	0	0	0	0.000882132	0	0	0	0
ext_mOTU_v3_19057	0	0	0	0	0	0.000543278	0	0	0.000646526	0	0	0	0.000689391	0	0	0	0	0	0	0	0	0	0	0	0	0	0	0	0	0	0	0.00156481	0.000260953	0.000157138	0	0	0	0	0	0	0	0	0	0	0	0	0	0	0
ref_mOTU_v3_06578	0	0	0	0	0	0	0	0	0	0	0	0	0	0	0	0	0	0	0	0.000512438	0	0	0	0	0	0	0	0.000918434	0	0	0	0	0	0	0	0	0	0.000295347	0	0	0	0	0	0	0	0	0	0	0
ref_mOTU_v3_04566	0	0	0.000213429	0	0	0	0.00072023	0	0	0	0	0	0	0	0	0	0	0	0	0	0	0	0	0	0	0	0	0	0	0	0	0	0	0	0	0	0	0	0	0	0	0.00128348	0	0.000889888	0	0	0	0	0
ref_mOTU_v3_04721	0.00145574	0	0	0	0	0	0	0	0	0	0	0	0	0	0	0	0.00160987	0	0	0	0	0	0	0	0	0	0.00143587	0	0	0	0	0	0	0	0	0	0	0	0	0	0	0	0	0	0	0	0	0	0
ref_mOTU_v3_06526	0.00112712	0	0	0	0	0	0	0	0	0	0	0	0	0	0	0	0	0	0	0	0	0	0	0	0	0.000941776	0	0	0.000957304	0	0	0	0	0	0	0	0	0	0	0.00146245	0	0	0	0	0	0	0	0	0
ref_mOTU_v3_10324	0	0	0.000425003	0	0.000700091	0.0013439	0	0	0	0	0	0	0	0	0	0	0	0	0	0	0	0	0	0	0	0	0	0	0	0	0	0	0	0.00053153	0	0	0	0	0	0	0	0	0.00148663	0	0	0	0	0	0
ref_mOTU_v3_09072	0.000516687	0	0.000457276	0	0	0.00056676	0	0	0	0	0	0	0	0	0	0	0	0	0	0	0	0	0	0	0	0	0	0.000212954	0	0	0	0	0.00113811	0	0	0	0	0	0	0	0	0.000225913	0	0	0	0	0	0	0
ref_mOTU_v3_07211	0	0	0	0	0	0	0	0	0	0.00116596	0	0	0	0	0	0	0.000663102	0	0	0	0	0	0	0	0	0.000473887	0	0.000467504	0	0	0	0	0	0	0	0	0	0	0	0.000389001	0	0	0	0	0	0	0	0	0
ext_mOTU_v3_18504	0	0	0	0	0	0	0	0	0	0.00116465	0	0	0	0	0	0	0	0	0	0	0	0	0	0	0	0.000514288	0	0	0	0	0	0	0	0	0.00181308	0	0	0.000978933	0	0	0	0	0	0	0	0	0	0	0
ref_mOTU_v3_06723	0	0	0	0	0	0	0	0	0	0	0	0	0	0	0	0	0	0	0	0	0	0	0	0.000900963	0	0.000518469	0	0	0	0.00070711	0	0.000634286	0.000943795	0	0	0	0.000763282	0	0	0	0	0	0	0	0	0	0	0	0
ref_mOTU_v3_02565	0.00146371	0	0	0	0	0	0	0	0	0	0	0	0	0	0	0	0	0	0	0	0	0	0.000919467	0	0	0	0	0	0	0	0	0	0	0	0	0	0	0	0	0	0.000543703	0	0	0	0	0	0	0	0
ext_mOTU_v3_31364	0	0	0	0	0	0	0	0.000699857	0	0	0	0	0	0.00207955	0	0	0	0.000760775	0	0	0	0	0	0	0.000914737	0	0	0	0	0	0	0	0	0	0	0	0	0	0	0	0	0	0	0	0	0	0	0	0
ext_mOTU_v3_27718	0.000517689	0	0	0	0	0	0	0	0	0	0	0	0	0	0	0	0	0	0	0	0	0	0	0.000751675	0	0	0	0	0	0	0	0	0	0	0	0	0	0.00164673	0	0	0	0	0	0	0	0	0	0.000809905	0
ref_mOTU_v3_02348	0	0	0	0.000642367	0	0.000558282	0	0	0	0	0	0	0	0	0	0	0	0	0	0	0	0	0	0.000892668	0	0.000472883	0	0	0	0	0	0	0	0	0	0	0	0	0	0	0	0	0	0	0	0	0.00145175	0	0
ref_mOTU_v3_05183	0	0	0	0	0	0	0	0	0	0	0	0	0	0	0	0	0	0	0	0	0	0	0	0	0	0	0	0.000483413	0	0	0.000695686	0	0	0	0	0	0.00072139	0	0	0	0	0	0.00172325	0	0	0	0	0	0
ref_mOTU_v3_04575	0	0	0	0	0	0	0	0	0	0	0	0	0	0	0	0.00207406	0.0016187	0	0	0	0	0	0	0	0	0	0	0	0	0	0	0.00074811	0	0	0	0	0	0	0	0	0	0	0	0	0	0	0	0	0
ext_mOTU_v3_19346	0	0	0	0	0	0	0	0	0	0	0	0	0	0	0	0	0	0	0	0	0	0	0	0	0	0	0	0	0	0	0	0	0	0	0	0.000651523	0	0	0	0	0	0	0	0.00174389	0	0	0	0	0
ref_mOTU_v3_03072	0	0	0	0	0	0	0	0	0	0	0	0	0	0	0	0	0	0	0	0	0	0	0	0	0	0	0	0	0	0	0	0	0	0	0.00184605	0	0	0	0	0.000802316	0	0	0.00178395	0	0	0	0	0	0
ext_mOTU_v3_18557	0	0	0	0	0	0	0	0	0	0	0	0	0	0	0	0	0	0	0	0	0	0	0	0	0	0	0	0	0	0	0	0	0	0	0	0	0	0	0	0	0	0	0	0	0	0	0.00443175	0	0
ext_mOTU_v3_28270	0	0	0	0.00232862	0	0.0021002	0	0	0	0	0	0	0	0	0	0	0	0	0	0	0	0	0	0	0	0	0	0	0	0	0	0	0	0	0	0	0	0	0	0	0	0	0	0	0	0	0	0	0
ref_mOTU_v3_01467	0	0	0	0	0	0	0	0	0	0	0	0	0	0	0	0	0	0	0	0	0	0	0	0	0	0.000463578	0.00108652	0.000921316	0	0	0	0.00114251	0.00041887	0	0	0	0	0	0	0	0	0	0	0	0	0	0	0	0
ref_mOTU_v3_05379	0	0	0	0.00116937	0	0.000527334	0	0	0	0.000564604	0	0	0	0	0.000286962	0	0	0	0	0	0	0	0	0	0	0	0	0	0	0	0	0	0	0	0	0	0	0.000923602	0	0	0.000647124	0	0	0	0.00030555	0	0	0	0
ref_mOTU_v3_09381	0	0	0	0	0	0	0	0	0	0	0	0	0	0	0	0	0	0	0	0	0	0	0	0	0	0	0	0.00126549	0	0	0	0	0	0.00173597	0	0	0	0	0	0	0	0	0	0	0.00121166	0	0	0	0.000211019
ref_mOTU_v3_10522	0.000623401	0	0	0	0	0	0	0	0	0	0	0	0	0	0	0	0	0	0	0	0	0	0	0	0	0	0	0	0	0	0	0	0	0	0	0	0	0	0	0	0	0	0	0	0	0	0	0	0
ref_mOTU_v3_08152	0	0	0	0	0	0	0	0	0	0	0	0	0	0	0	0	0	0	0	0	0	0	0	0	0	0	0	0	0	0	0	0	0	0	0	0	0	0	0	0	0	0	0	0	0	0	0	0	0
ext_mOTU_v3_28572	0	0	0	0	0	0	0	0	0.00134758	0	0	0	0	0	0	0	0	0	0	0	0	0	0	0	0	0	0.00123266	0	0	0	0	0	0	0	0	0	0	0	0	0	0	0	0.00183611	0	0	0	0	0	0
ext_mOTU_v3_18650	0.000729856	0	0	0	0	0	0	0	0	0	0	0	0	0	0	0	0	0	0	0	0.000388507	0	0	0	0	0	0	0	0	0	0	0	0	0	0	0	0	0	0	0	0.0013157	0	0	0	0	0	0	0	0
ref_mOTU_v3_06736	0	0	0	0	0	0	0	0	0	0	0	0	0	0	0	0	0	0	0	0.00134202	0	0.000728346	0	0	0.00136042	0	0	0	0	0	0	0	0	0	0	0	0	0	0.000982744	0	0	0	0	0	0	0	0	0	0
ext_mOTU_v3_30825	0	0.00141444	0	0	0	0	0	0.00169873	0	0	0	0	0	0	0	0	0	0	0	0	0.000651712	0	0	0	0	0	0	0	0	0	0	0	0	0.0002601	0	0	0	0	0	0	0	0	0	0	0	0	0	0.000387313	0
ref_mOTU_v3_01167	0	0	0	0	0	0	0	0	0	0	0	0	0	0	0	0	0	0	0	0	0	0	0	0.0010774	0	0	0	0	0	0	0	0.001517	0	0	0	0	0	0	0	0	0	0	0	0	0	0.00181722	0	0	0
ext_mOTU_v3_14934	0	0	0	0	0	0	0	0	0	0	0	0	0	0.00333181	0.00107904	0	0	0	0	0	0	0	0	0	0	0	0	0	0	0	0	0	0	0	0	0	0	0	0	0	0	0	0	0	0	0	0	0	0
ref_mOTU_v3_04751	0	0	0	0	0	0	0	0.00127552	0.000700515	0	0	0	0	0	0	0	0	0	0	0	0.000734026	0	0	0	0	0	0	0	0	0	0	0	0	0	0	0	0	0	0	0.000723592	0	0.000975339	0	0	0	0	0	0	0
ext_mOTU_v3_15455	0	0	0.000934196	0	0	0.00347361	0	0	0	0	0	0	0	0	0	0	0	0	0	0	0	0	0	0	0	0	0	0	0	0	0	0	0	0	0	0	0	0	0	0	0	0	0	0	0	0	0	0	0
ext_mOTU_v3_17461	0	0	0	0	0	0	0	0	0	0	0	0	0	0	0	0	0	0	0	0	0	0	0	0	0	0	0	0	0	0	0	0	0	0	0	0	0	0	0	0	0.00326222	0	0	0	0	0	0	0.00114496	0
ext_mOTU_v3_28618	0	0	0.000534738	0	0	0.00265108	0	0	0	0	0	0	0	0	0	0	0	0	0	0	0	0	0	0	0	0.00121968	0	0	0	0	0	0	0	0	0	0	0	0	0	0	0	0	0	0	0	0	0	0	0
ref_mOTU_v3_11140	0.000188849	0	0.000894693	0	0.00221069	0.00110891	0	0	0	0	0	0	0	0	0	0	0	0	0	0	0	0	0	0	0	0	0	0	0	0	0	0	0	0	0	0	0	0	0	0	0	0	0	0	0	0	0	0	0
ext_mOTU_v3_15320	0	0.000555984	0.000444615	0.00058917	0.000912	0	0	0	0	0	0	0	0	0	0	0	0	0	0	0	0	0	0	0	0	0	0	0	0	0	0	0	0	0	0	0	0	0	0	0	0	0	0	0.00189065	0	0	0	0	0
ref_mOTU_v3_07375	0	0	0	0	0	0.000468289	0	0.00117949	0	0	0	0	0	0	0	0	0	0	0	0	0	0	0	0	0	0	0	0	0	0	0	0	0	0	0	0	0	0	0.00274048	0	0	0	0	0	0	0	0	0	0
ext_mOTU_v3_27882	0	0	0	0	0	0	0	0	0	0	0	0	0	0	0	0	0	0	0	0	0	0	0	0	0	0	0	0	0	0	0	0	0	0	0	0	0	0	0	0	0	0	0	0	0	0	0	0	0
ref_mOTU_v3_06675	0	0	0	0	0	0	0	0	0	0	0	0	0	0	0	0	0	0	0	0	0	0	0	0	0	0	0.000372939	0	0	0.000215436	0	0	0	0	0.000862273	0	0.00069765	0.000902032	0	0	0	0	0	0	0.000298414	0.000231493	0.000669624	0	0
ref_mOTU_v3_08949	0	0	0	0	0	0	0	0	0	0	0	0	0	0	0	0	0	0	0	0	0	0	0	0	0	0	0	0	0	0	0	0.00340615	0	0	0	0	0	0	0	0	0	0.000971284	0	0	0	0	0	0	0
meta_mOTU_v3_13530	0	0	0	0	0	0	0	0	0	0	0	0	0	0	0.00249847	0	0	0	0	0	0	0	0	0	0	0	0	0	0	0	0	0	0	0	0	0	0	0	0	0	0.00187809	0	0	0	0	0	0	0	0
ref_mOTU_v3_00154	0	0	0	0	0	0	0	0	0	0	0	0	0	0	0	0	0	0	0	0	0	0	0.00082161	0	0	0	0	0	0	0	0	0	0	0	0	0	0	0	0	0	0	0	0	0	0	0	0	0	0
ref_mOTU_v3_04046	0.00100424	0	0	0	0	0.00104558	0	0	0	0	0.000527541	0	0	0	0	0	0	0	0	0	0	0	0.00179243	0	0	0	0	0	0	0	0	0	0	0	0	0	0	0	0	0	0	0	0	0	0	0	0	0	0
ref_mOTU_v3_01322	0	0	0	0	0	0	0.000762596	0	0	0	0	0	0	0	0	0	0	0	0	0	0.00076601	0	0	0	0.000869897	0	0	0	0	0	0	0	0.000147052	0	0	0	0	0	0	0.000251707	0	0	0	0	0	0	0.000756338	0	0
ext_mOTU_v3_27887	0.00436721	0	0	0	0	0	0	0	0	0	0	0	0	0	0	0	0	0	0	0	0	0	0	0	0	0	0	0	0	0	0	0	0	0	0	0	0	0	0	0	0	0	0	0	0	0	0	0	0
ref_mOTU_v3_10590	0	0	0	0	0	0	0	0	0	0	0	0	0	0	0	0	0	0	0	0	0.000858604	0	0	0.000473583	0	0	0.000643423	0	0.000554044	0	0	0	0	0	0	0	0	0	0	0.000751845	0	0.000570436	0	0	0	0	0	0.00051027	0
ext_mOTU_v3_19414	0	0	0	0.000619001	0	0	0	0.000344018	0	0	0.000563358	0	0	0	0	0	0	0	0	0.000453261	0	0	0.000897248	0.000446334	0	0	0.000606402	0	0	0	0	0	0	0	0	0	0	0	0	0	0	0	0	0	0	0	0	0	0
ext_mOTU_v3_18384	0	0	0	0.000649652	0	0	0	0	0	0	0	0	0	0	0	0	0	0	0	0	0	0	0	0	0	0	0	0	0	0	0	0	0	0	0	0	0	0.00371054	0	0	0	0	0	0	0	0	0	0	0
ref_mOTU_v3_11211	0	0	0	0	0	0	0	0	0	0	0	0	0	0	0	0	0	0	0	0	0	0.000710321	0	0.000436293	0	0	0	0	0	0.000684839	0	0	0	0	0	0	0.000739242	0	0	0	0	0.00105104	0	0	0	0.000735881	0	0	0
ref_mOTU_v3_07891	0	0	0	0	0	0	0	0	0	0	0	0	0.000508663	0	0	0	0	0	0	0	0	0	0	0	0	0	0.000604316	0.00139658	0	0	0.000669947	0	0	0	0	0	0	0	0	0.00073277	0	0	0	0	0	0	0	0.000441766	0
ext_mOTU_v3_15831	0	0	0	0	0.000714047	0	0	0	0	0	0	0	0	0	0	0	0	0	0	0	0	0	0	0.000966038	0	0	0	0	0	0	0	0	0	0	0	0	0	0	0.000718395	0	0.00148283	0	0	0	0	0	0	0	0
ext_mOTU_v3_21822	0	0	0	0	0.00227037	0	0	0	0	0	0	0	0	0	0	0	0	0	0	0.00105883	0	0	0	0	0	0	0	0	0	0	0	0	0	0	0	0	0	0	0	0	0	0	0	0	0	0	0	0.00101661	0
ext_mOTU_v3_19910	0	0	0	0	0	0	0	0	0.00197963	0	0	0	0	0	0	0	0	0	0	0	0	0	0	0	0	0	0	0	0	0	0.00186953	0	0	0	0	0	0	0	0	0	0	0	0	0	0	0	0	0	0
ref_mOTU_v3_05525	0.00297635	0	0	0	0	0	0	0	0	0	0.00136367	0	0	0	0	0	0	0	0	0	0	0	0	0	0	0	0	0	0	0	0	0	0	0	0	0	0	0	0	0	0	0	0	0	0	0	0	0	0
ref_mOTU_v3_00436	0	0	0	0	0	0	0	0	0	0	0	0.000841589	0	0	0	0	0.00162314	0	0	0	0	0	0	0	0	0	0	0	0	0	0	0	0	0	0	0	0	0	0.000982187	0	0	0	0	0	0	0	0	0	0
ref_mOTU_v3_03717	0	0	0	0	0	0	0	0	0	0	0	0	0	0	0	0	0	0	0	0	0	0	0	0	0	0	0	0	0	0	0.000604742	0	0	0	0	0	0	0	0.00148296	0	0	0	0	0	0	0.000624235	0.00122483	0.00039877	0
ref_mOTU_v3_09320	0	0	0	0	0	0	0	0	0	0	0	0	0	0	0	0	0.000551656	0	0	0	0	0	0.00145604	0.00114414	0	0	0	0	0	0	0.000591755	0	0	0	0	0	0	0	0	0	0	0	0	0	0	0	0.000588969	0	0
ref_mOTU_v3_05108	0	0	0	0	0	0	0	0	0	0	0	0	0	0	0	0	0	0	0	0	0	0	0	0	0	0	0	0	0	0	0	0	0	0	0	0	0.00188847	0.00244171	0	0	0	0	0	0	0	0	0	0	0
ext_mOTU_v3_27673	0	0	0	0	0	0	0	0	0	0.00112432	0	0	0	0	0	0	0	0	0	0	0	0	0	0	0	0	0	0.000953223	0	0	0	0	0	0	0	0	0	0	0	0	0	0	0	0	0	0	0.00136534	0	0.000886099
ref_mOTU_v3_10583	0	0	0	0	0	0	0	0	0	0	0	0	0	0	0	0	0	0	0	0	0	0	0	0	0	0	0	0	0	0	0	0.00129106	0	0	0	0	0	0.00100439	0	0	0.000703729	0	0	0	0	0	0	0	0
ext_mOTU_v3_22166	0	0	0	0	0	0	0	0	0	0.00268176	0	0	0	0	0	0	0	0	0	0	0	0	0	0	0	0	0	0	0	0	0	0	0	0	0	0	0	0	0.000390834	0	0.000325686	0	0	0	0	0	0	0	0
ext_mOTU_v3_18720	0	0	0	0	0	0	0.000755192	0.00131818	0	0	0	0	0	0	0	0	0	0	0	0	0	0	0	0	0.000861452	0	0	0	0	0	0	0	0	0	0	0	0	0	0.000622299	0.000747789	0	0	0	0	0	0	0	0	0
ref_mOTU_v3_05838	0	0	0.00141651	0	0	0	0	0	0	0	0.00059054	0.000588808	0	0	0	0.000913186	0	0	0	0	0	0	0	0	0	0	0	0	0	0	0	0	0	0	0	0	0	0	0	0	0	0	0	0	0	0.000789142	0	0	0
ext_mOTU_v3_19045	0	0	0	0.00190075	0	0	0	0	0	0	0	0	0	0	0	0	0	0	0	0	0	0	0	0	0	0	0	0	0	0	0	0	0	0	0	0	0.000718236	0	0	0	0	0	0.00167722	0	0	0	0	0	0
ref_mOTU_v3_10837	0	0	0	0	0	0	0	0	0	0	0	0	0.00172471	0	0	0	0	0	0	0	0	0	0	0.0013902	0	0	0	0	0	0	0	0	0	0	0	0	0.00117775	0	0	0	0	0	0	0	0	0	0	0	0
ref_mOTU_v3_00150	0	0	0	0	0	0	0	0	0	0	0	0	0	0	0	0	0	0	0	0	0.000958034	0	0	0	0	0	0	0	0	0.000552972	0.000863447	0.000744033	0	0	0	0	0	0	0	0	0	0	0	0	0	0	0	0	0
ext_mOTU_v3_21792	0	0	0	0	0	0	0	0	0	0	0	0	0	0	0	0	0	0	0	0.000761864	0	0	0	0	0	0	0	0	0	0	0	0	0	0	0	0	0	0.00232798	0	0	0	0	0	0	0	0	0	0	0
ref_mOTU_v3_09355	0	0	0	0	0	0	0	0	0	0	0	0	0	0	0	0	0	0	0	0	0	0	0	0	0	0	0	0	0	0	0	0	0	0	0	0	0	0	0	0	0	0	0	0	0	0	0	0	0
ref_mOTU_v3_00146	0	0	0	0	0.000706226	0	0	0	0	0	0	0	0	0	0	0	0	0	0.00130008	0	0	0	0	0	0	0	0	0	0.0007837	0	0	0	0	0	0	0	0	0	0	0	0	0	0	0.00149391	0	0	0	0	0
ext_mOTU_v3_22246	0	0	0	0	0	0	0	0	0	0	0	0	0	0	0	0	0	0	0	0.000398668	0	0	0	0	0.000864249	0	0	0	0	0	0	0	0	0	0	0.000443357	0	0	0	0.001167	0.00139755	0	0	0	0	0	0	0	0
ext_mOTU_v3_31137	0	0	0	0	0	0	0	0	0	0.000580376	0	0	0	0	0	0	0	0	0	0	0	0	0	0	0	0	0	0.00241972	0	0	0	0	0	0	0	0	0	0	0.00126785	0	0	0	0	0	0	0	0	0	0
ref_mOTU_v3_10760	0	0	0	0	0	0	0	0	0	0	0	0	0	0	0	0	0	0	0	0	0	0	0	0	0	0	0	0	0	0	0	0	0	0	0	0	0	0	0	0	0	0	0	0	0	0	0	0	0
ref_mOTU_v3_00700	0.00031243	0	0	0	0	0	0	0	0	0	0	0	0	0	0	0	0	0	0	0	0	0	0	0.00108342	0	0	0	0	0.00126749	0	0	0	0	0.000332884	0	0	0	0	0	0	0	0	0	0	0	0	0	0	0
ext_mOTU_v3_16054	0	0	0	0	0	0.00132554	0	0	0	0	0	0	0	0	0	0	0	0	0	0	0	0	0	0	0	0	0	0	0	0	0	0	0	0	0	0	0	0	0	0	0	0	0	0	0	0	0.0029203	0	0
ref_mOTU_v3_01157	0	0	0	0	0.000341517	0	0	0	0	0	0	0	0	0	0.000906197	0	0	0	0	0	0	0	0	0.00027886	0	0.000609838	0	0	0	0	0.00172689	0	0	0.000382354	0	0	0	0	0	0	0	0	0	0	0	0	0	0	0
ext_mOTU_v3_29178	0	0	0	0	0	0	0	0	0	0	0	0	0	0	0	0	0	0	0	0	0	0	0	0	0	0	0	0	0.00129646	0	0	0	0	0	0	0	0.00187767	0	0	0	0	0	0	0	0	0	0	0	0
ref_mOTU_v3_02804	0	0	0	0	0	0.000169869	0.00220608	0	0	0	0	0	0	0	0	0	0	0	0.00100237	0	0	0	0	0	0	0	0	0	0	0	0	0	0	0	0	0	0	0	0	0.000410421	0	0	0	0.000454292	0	0	0	0	0
ext_mOTU_v3_32068	0	0	0	0.00058724	0	0.000529636	0	0.00137607	0	0	0	0.000860885	0	0	0	0	0	0	0	0	0	0	0	0	0	0	0	0	0	0	0	0	0	0	0.000886748	0	0	0	0	0	0	0	0	0	0	0	0	0	0
ext_mOTU_v3_29142	0	0	0	0	0	0	0	0	0	0	0	0	0	0	0	0	0	0	0	0	0	0.00149639	0	0	0	0	0	0	0.00107527	0	0	0	0	0	0	0	0	0	0	0	0	0	0	0	0	0	0	0	0
ref_mOTU_v3_00954	0	0	0	0	0	0	0.00127982	0.00223391	0	0	0	0	0	0	0	0	0	0	0	0.00072008	0	0	0	0	0	0	0	0	0	0	0	0	0	0	0	0	0	0	0	0	0	0	0	0	0	0	0	0	0
ref_mOTU_v3_05588	0	0	0	0	0	0	0.000703581	0	0	0	0.000328012	0	0	0	0	0	0	0	0	0	0	0	0	0	0	0	0	0	0	0	0	0	0	0	0	0	0	0	0	0	0	0	0	0	0.00239352	0	0	0	0
ref_mOTU_v3_11416	0	0	0	0	0	0	0	0	0	0	0	0	0	0	0	0	0	0	0	0	0	0	0	0.000419313	0	0	0	0	0	0	0	0	0	0	0	0	0	0	0	0	0	0	0	0	0.000858776	0	0	0	0
ext_mOTU_v3_27266	0	0	0	0	0	0	0	0	0	0	0	0	0	0	0	0	0	0	0	0	0	0	0	0	0	0	0.00144374	0	0	0.00136507	0	0	0	0	0	0	0	0	0	0	0	0	0	0	0	0.00141601	0	0	0
ref_mOTU_v3_11336	0	0	0	0	0	0	0	0	0	0	0	0	0	0	0	0	0	0	0	0	0	0	0	0	0	0	0	0	0.000973739	0	0	0	0.00113811	0	0.000788603	0	0.000638045	0	0.000674703	0	0	0	0	0	0	0	0	0	0
ref_mOTU_v3_12015	0	0	0	0	0	0	0	0	0	0	0	0	0	0	0	0	0	0	0	0	0	0	0	0	0	0	0	0	0	0	0	0	0	0	0	0	0.0014349	0	0	0.000803245	0	0	0	0	0	0	0	0.00123278	0
ref_mOTU_v3_00804	0	0	0	0	0	0	0	0	0	0	0	0	0	0	0	0	0	0	0	0	0	0	0	0	0	0	0.000518665	0	0.000446616	0	0	0	0	0	0	0	0	0	0	0	0	0	0	0	0	0	0	0	0
ext_mOTU_v3_24505	0	0	0	0	0	0.00176097	0	0	0	0	0	0	0	0	0	0	0	0	0	0	0	0	0	0.000703928	0	0	0.000956376	0	0	0	0	0	0	0	0	0	0	0	0	0	0	0	0	0.00078491	0	0	0	0	0
ref_mOTU_v3_04763	0	0	0.000426857	0	0	0	0	0	0	0	0	0	0	0	0	0	0	0	0	0	0.00153369	0	0	0	0	0	0	0	0	0	0	0	0	0	0	0	0	0	0.00188725	0	0	0	0	0	0	0.000356706	0	0	0
ref_mOTU_v3_06258	0	0	0	0	0	0	0	0	0	0	0	0	0	0	0	0	0	0	0	0	0	0	0	0	0	0	0	0	0	0	0	0	0	0	0	0	0.00183572	0	0	0.00131787	0	0	0	0	0	0	0	0	0
ref_mOTU_v3_01734	0	0	0	0	0	0	0.00124345	0	0	0	0	0.000433501	0	0	0	0	0	0	0	0	0	0	0	0	0	0	0	0	0.000805972	0	0	0	0	0	0	0	0.000583647	0	0	0.000615631	0	0	0	0	0	0	0	0	0
ext_mOTU_v3_15624	0	0	0	0	0.00256685	0	0	0	0	0	0	0	0	0	0.000907235	0	0	0	0	0	0	0	0	0	0	0	0	0	0	0	0	0	0	0	0	0	0	0	0	0	0	0	0	0	0	0	0.000722549	0	0
ext_mOTU_v3_19077	0	0	0.000407313	0	0	0	0	0	0	0	0	0	0	0.00175564	0	0.000892726	0	0	0	0.00113839	0	0	0	0	0	0	0	0	0	0	0	0	0	0	0	0	0	0	0	0	0	0	0	0	0	0	0	0	0
ref_mOTU_v3_09302	0	0	0	0	0	0	0	0	0	0	0	0	0	0	0	0	0	0	0	0	0	0	0	0	0	0	0	0	0	0	0	0	0	0	0	0	0.0017907	0.0023963	0	0	0	0	0	0	0	0	0	0	0
ref_mOTU_v3_10955	0	0	0	0.000925839	0.00110978	0.000835021	0	0	0	0	0	0	0	0	0	0	0	0	0	0.000382412	0	0	0	0	0	0	0	0	0	0	0	0	0	0	0	0	0	0	0	0	0	0	0	0	0	0	0	0	0
ext_mOTU_v3_28556	0	0	0	0	0	0	0	0	0	0	0	0	0	0	0	0	0	0	0	0	0	0	0	0	0	0	0	0	0	0	0	0	0	0	0	0	0.00133303	0.00172356	0.0011256	0	0	0	0	0	0	0	0	0	0
ref_mOTU_v3_05320	0	0	0	0	0.000668863	0	0	0	0	0	0	0	0	0	0	0	0	0	0	0	0	0	0	0	0	0	0	0	0	0	0	0	0	0	0	0	0.000778657	0	0.00273399	0	0	0	0	0	0	0	0	0	0
ref_mOTU_v3_11357	0	0	0	0	0	0	0	0	0	0	0	0	0.000486056	0	0	0	0	0	0	0.00123089	0	0	0	0.000654071	0	0	0	0	0	0	0	0	0	0	0	0	0	0	0	0.000781511	0	0	0	0	0	0	0	0	0
ext_mOTU_v3_21688	0	0	0	0	0	0	0	0	0	0	0	0	0	0	0	0	0	0	0	0.000430945	0	0	0	0	0	0.000502705	0	0	0	0	0	0.00224433	0	0	0	0	0.000740075	0	0	0	0	0.000263056	0	0	0	0	0	0	0
ext_mOTU_v3_28670	0	0	0	0	0	0.000561513	0	0	0	0	0	0	0	0	0	0	0	0	0	0	0	0	0	0	0.000771561	0	0	0	0	0	0	0	0	0	0	0.000917574	0	0	0	0	0	0	0	0	0	0	0	0.000201889	0
ref_mOTU_v3_11215	0	0	0	0	0	0	0	0	0	0	0	0	0	0	0	0	0	0	0	0.000412876	0	0.000715148	0	0	0	0	0	0	0	0	0	0	0	0.00029418	0	0	0	0	0	0	0	0	0	0	0	0	0	0	0
ext_mOTU_v3_24709	0	0	0	0	0	0	0	0	0.00172518	0	0	0	0	0	0	0	0	0	0.00245311	0	0	0	0	0	0	0	0	0	0	0	0	0	0	0	0	0	0	0	0	0	0	0	0	0	0	0	0	0	0
ref_mOTU_v3_03891	0	0	0.000546687	0	0	0	0	0	0.000937282	0	0	0	0	0.000853892	0	0	0	0	0	0	0	0.000881949	0	0	0	0.000949791	0	0	0	0	0	0	0	0	0	0	0	0	0	0	0	0	0	0	0	0	0	0	0
ref_mOTU_v3_02845	0	0	0	0	0	0	0	0	0	0.0012024	0	0.000501152	0	0	0	0	0	0	0	0	0	0	0	0	0	0	0	0	0	0	0	0	0.000470259	0	0	0	0	0.000327822	0	0	0	0.000479659	0	0.00118489	0	0	0	0	0
ref_mOTU_v3_10387	0	0.000563997	0.000462681	0	0	0	0	0.00143421	0	0	0	0	0	0.000722679	0	0	0	0	0	0	0	0	0	0	0	0	0	0	0	0	0	0	0	0	0	0	0	0	0	0	0	0	0	0	0	0	0	0.000981011	0
ext_mOTU_v3_19293	0	0	0	0	0	0	0	0	0	0	0	0	0	0	0	0	0	0	0	0	0	0	0	0	0	0	0	0	0	0	0	0	0	0.000328627	0	0	0	0	0.00122478	0	0	0	0	0	0	0	0	0.000956318	0
ext_mOTU_v3_22333	0	0	0	0	0	0	0	0	0	0	0	0	0	0	0	0	0	0	0	0	0	0	0	0	0	0	0	0	0	0	0	0	0	0	0	0	0	0	0	0	0	0	0	0	0	0	0	0	0
ext_mOTU_v3_15805	0	0	0	0	0	0.000583109	0	0	0	0	0	0	0	0	0	0	0	0	0	0	0	0	0.000937149	0	0	0	0	0	0	0.00263876	0	0	0	0	0	0	0	0	0	0	0	0	0	0	0	0	0	0	0
ext_mOTU_v3_33850	0	0	0	0	0	0	0	0	0	0	0	0	0	0	0	0	0	0	0.00414895	0	0	0	0	0	0	0	0	0	0	0	0	0	0	0	0	0	0	0	0	0	0	0	0	0	0	0	0	0	0
ref_mOTU_v3_03162	0	0	0.000448371	0	0.00147717	0.0022229	0	0	0	0	0	0	0	0	0	0	0	0	0	0	0	0	0	0	0	0	0	0	0	0	0	0	0	0	0	0	0	0	0	0	0	0	0	0	0	0	0	0	0
ref_mOTU_v3_08379	0	0	0	0	0	0	0	0	0	0	0	0	0	0.00170778	0	0	0	0	0	0	0	0	0	0	0	0	0	0	0	0	0	0	0.00113493	0	0	0	0	0	0	0	0	0.00130499	0	0	0	0	0	0	0
ext_mOTU_v3_19335	0	0	0	0	0	0	0	0	0	0	0	0	0	0	0	0	0	0	0	0	0	0	0	0	0	0	0	0	0	0	0	0	0	0	0	0.000639926	0.00271005	0	0	0	0.000786466	0	0	0	0	0	0	0	0
ref_mOTU_v3_01232	0	0.000588122	0	0	0	0	0.000809322	0	0	0	0	0	0	0	0	0	0	0	0	0	0	0	0	0	0	0	0.00115562	0	0	0	0	0	0	0.000615455	0	0	0	0	0.000965985	0	0	0	0	0	0	0	0	0	0
ref_mOTU_v3_12179	0	0	0	0	0	0	0	0	0	0.00282302	0	0	0.00130759	0	0	0	0	0	0	0	0	0	0	0	0	0	0	0	0	0	0	0	0	0	0	0	0	0	0	0	0	0	0	0	0	0	0	0	0
ext_mOTU_v3_14987	0	0	0	0	0	0	0	0	0	0	0	0	0	0	0	0	0	0	0	0	0	0	0	0	0	0	0	0	0	0	0	0	0	0	0	0.000778493	0	0.00334533	0	0	0	0	0	0	0	0	0	0	0
ref_mOTU_v3_05408	0	0	0	0	0	0.000529636	0	0	0	0	0	0	0	0	0	0	0	0	0	0	0	0	0	0.000204354	0	0	0	0	0	0	0	0	0	0.000483875	0	0	0	0	0	0	0	0	0	0	0	0	0	0	0
ref_mOTU_v3_06039	0	0.000903598	0	0	0	0.000861717	0	0	0	0	0.000556316	0	0	0	0	0	0	0	0	0	0	0	0	0.000220377	0	0	0	0	0	0	0	0	0	0	0	0	0	0	0	0.000410421	0	0	0	0	0	0.00116199	0	0	0
ref_mOTU_v3_01385	0	0	0	0	0	0	0.00180895	0	0	0	0	0	0.0012434	0	0	0	0	0	0	0	0	0	0	0	0	0	0	0	0	0	0	0	0	0	0	0	0	0	0	0	0	0	0	0	0	0	0	0	0.00105782
ext_mOTU_v3_32111	0	0	0	0	0	0	0	0	0	0	0	0	0	0	0	0	0	0	0	0	0	0	0	0	0	0.0010009	0	0	0	0	0	0	0	0	0	0	0	0	0	0	0	0	0.00175995	0	0	0.00134886	0	0	0
ext_mOTU_v3_15323	0	0	0.000231067	0.00125096	0.000749749	0.00112825	0	0	0	0	0	0	0	0	0	0	0	0	0	0	0	0	0	0.000457927	0	0	0	0	0	0	0	0	0	0	0	0	0	0	0	0	0	0.000275789	0	0	0	0	0	0	0
ext_mOTU_v3_23809	0.000615501	0	0.000450954	0	0.00222852	0	0	0	0	0	0	0	0	0	0	0	0	0	0	0	0	0	0	0	0	0	0	0	0	0	0	0	0	0	0	0	0	0	0	0.000798618	0	0	0	0	0	0	0	0	0
ref_mOTU_v3_07176	0	0	0	0	0	0	0	0	0	0	0	0	0	0	0	0	0	0	0	0	0	0	0	0.000441256	0	0	0	0	0	0	0	0	0	0	0	0	0	0	0	0	0	0	0	0	0	0	0	0	0
ref_mOTU_v3_10602	0	0	0	0	0.0014621	0	0	0	0	0	0	0	0	0	0	0	0	0	0	0	0	0	0	0	0	0	0	0	0	0	0	0	0	0	0	0	0	0	0	0	0	0	0	0	0	0	0	0	0
ref_mOTU_v3_00223	0	0	0	0	0	0.000513383	0	0	0	0.000707678	0	0	0	0	0	0	0	0	0	0	0	0	0.000897248	0	0.000725309	0.000608177	0	0	0	0	0	0	0	0	0	0	0	0	0	0	0	0.000636495	0	0	0	0	0	0	0
ref_mOTU_v3_02107	0	0	0	0	0	0	0	0	0	0.00121081	0	0	0	0	0	0	0	0	0	0	0	0	0	0	0.00186146	0	0	0	0.00052886	0	0	0	0	0	0	0	0	0	0	0	0	0	0	0	0	0	0	0.000487076	0
ref_mOTU_v3_06196	0	0	0	0	0	0	0	0	0	0.000908105	0	0	0.00102191	0	0	0	0	0	0	0	0	0	0	0	0	0	0	0	0	0	0	0	0	0	0	0	0	0	0	0	0	0	0	0	0	0	0	0	0
ref_mOTU_v3_04704	0	0	0.00046159	0	0	0	0.00137133	0	0	0	0	0	0	0	0	0	0	0	0	0	0	0	0	0	0	0	0	0.000519327	0	0	0	0	0	0	0	0	0	0	0	0	0.000702069	0.0010298	0	0	0	0	0	0	0
meta_mOTU_v3_14165	0	0	0	0	0	0	0	0	0	0	0	0	0	0	0	0	0	0	0	0.00154162	0	0	0	0.00096006	0	0	0	0	0	0	0	0	0.00158095	0	0	0	0	0	0	0	0	0	0	0	0	0	0	0	0
ref_mOTU_v3_10814	0	0	0	0	0	0	0	0	0	0	0	0	0	0	0	0	0	0	0	0	0	0	0	0	0	0	0	0	0	0	0	0	0	0.000633789	0	0	0	0	0	0	0	0	0	0	0	0	0	0	0
ref_mOTU_v3_03761	0	0	0	0	0	0	0	0	0	0	0	0	0	0	0	0	0	0	0	0	0	0	0	0	0	0	0	0	0.0012466	0	0	0	0	0	0	0	0.00180546	0	0	0	0	0	0	0	0	0	0	0	0
ext_mOTU_v3_27828	0	0	0	0	0	0	0	0	0	0	0	0	0	0	0	0.00168229	0.00099633	0	0	0	0	0.00140328	0	0	0	0	0	0	0	0	0	0	0	0	0	0	0	0	0	0	0	0	0	0	0	0	0	0	0
ext_mOTU_v3_31300	0	0	0	0	0	0	0	0	0	0	0	0	0	0	0	0.00161242	0.000629205	0	0	0	0	0	0	0	0	0.000606524	0	0	0.00123305	0	0	0	0	0	0	0	0	0	0	0	0	0	0	0	0	0	0	0	0
ref_mOTU_v3_11381	0	0	0	0	0	0	0	0	0	0	0	0	0.000435865	0	0	0	0	0	0	0	0	0	0	0	0	0	0	0	0	0	0	0	0	0	0.00220723	0	0	0	0.000684307	0	0	0	0	0	0	0	0	0	0
ref_mOTU_v3_00935	0	0	0	0	0	0	0	0	0	0	0	0	0	0	0	0	0	0	0	0	0	0	0	0.000839533	0	0	0	0	0	0	0	0	0	0	0	0	0	0	0	0	0	0.000266355	0	0	0	0	0.000359627	0	0
ref_mOTU_v3_07112	0	0	0	0	0	0	0	0	0	0	0	0	0	0	0	0	0	0	0	0	0	0	0	0.000404869	0	0	0	0.000459696	0	0.000211838	0	0	0	0	0	0	0.000685998	0	0	0	0	0	0	0	0	0	0	0	0
ref_mOTU_v3_07887	0.000898411	0	0.000875168	0	0	0	0	0	0	0.000582327	0	0	0	0	0	0	0	0	0	0	0	0	0	0	0	0	0	0	0	0	0	0	0	0	0	0	0	0	0	0	0	0	0	0	0	0	0	0	0
ext_mOTU_v3_29383	0	0	0	0	0	0	0	0	0	0	0	0	0	0	0	0	0	0	0	0	0	0	0	0	0	0	0.000614176	0.000513274	0	0.00141917	0	0	0	0	0	0	0	0	0	0	0	0.000544507	0	0	0.000982889	0	0	0	0
ref_mOTU_v3_00556	0	0.000698799	0	0	0	0	0	0	0	0	0	0	0.000362073	0	0	0	0	0	0	0	0	0	0	0	0	0	0.0011212	0	0	0	0	0.000616388	0	0.000597123	0	0	0	0	0	0	0.000671957	0	0	0	0	0	0	0	0
ref_mOTU_v3_09350	0	0	0	0.00116557	0	0	0	0	0	0	0	0	0.000521338	0	0	0	0	0	0	0	0	0	0	0	0	0	0	0	0	0	0	0	0	0.00030406	0	0	0	0	0	0	0	0	0	0	0	0.000708774	0.00136682	0	0
ref_mOTU_v3_02876	0	0	0	0	0	0	0	0	0	0	0	0	0	0	0	0	0	0	0	0	0	0	0	0	0	0	0	0.00121654	0	0	0	0	0.00224477	0	0	0	0.000599622	0	0	0	0	0	0	0	0	0	0	0	0
ref_mOTU_v3_00744	0	0	0	0	0	0	0	0	0	0	0	0	0.00203896	0	0	0	0	0	0.00202173	0	0	0	0	0	0	0	0	0	0	0	0	0	0	0	0	0	0	0	0	0	0	0	0	0	0	0	0	0	0
ext_mOTU_v3_29285	0	0	0	0	0	0	0	0	0.00142181	0	0	0	0	0.00129531	0	0	0	0	0	0	0	0	0	0	0	0	0	0	0	0	0.00134273	0	0	0	0	0	0	0	0	0	0	0	0	0	0	0	0	0	0
ref_mOTU_v3_09281	0	0	0	0	0	0	0	0	0	0	0	0	0	0	0	0	0	0	0	0	0	0	0	0	0	0	0.00257055	0	0	0.00148493	0	0	0	0	0	0	0	0	0	0	0	0	0	0	0	0	0	0	0
ref_mOTU_v3_01124	0.00123242	0	0	0	0	0	0	0	0	0	0	0	0	0	0	0	0	0	0	0	0	0	0	0	0	0	0	0	0	0	0	0.000944845	0	0	0	0	0	0	0	0	0	0	0	0.000949474	0	0	0.00069241	0	0.000236089
ref_mOTU_v3_01199	0	0	0	0	0	0	0	0	0	0	0	0	0.000553734	0	0.00083458	0	0	0	0.00219622	0	0	0	0	0	0	0	0	0	0	0	0	0	0.000467553	0	0	0	0	0	0	0	0	0	0	0	0	0	0	0	0
ref_mOTU_v3_09916	0	0	0	0	0	0	0	0	0	0	0	0	0	0	0	0	0	0	0	0	0	0	0	0	0	0	0	0	0	0	0	0	0	0	0	0	0	0	0	0	0	0	0	0	0	0	0	0	0
ref_mOTU_v3_00786	0	0	0	0	0.000347405	0.000522788	0	0	0	0	0	0	0	0	0	0	0	0.000964086	0	0	0	0	0	0	0	0	0	0	0	0	0	0	0	0	0	0	0	0	0.000846476	0.000373492	0	0	0	0	0	0	0	0.000480357	0
ref_mOTU_v3_06208	0	0	0	0	0	0	0	0	0	0	0	0.000574261	0	0.000719279	0	0	0	0	0	0	0	0	0.00275191	0	0	0	0	0	0	0	0	0	0	0	0	0	0	0	0	0	0	0	0	0	0	0	0	0	0
ref_mOTU_v3_00521	0	0	0	0.00188741	0	0	0	0	0	0	0	0	0	0	0.000463168	0	0	0	0	0	0	0	0	0	0	0	0	0	0	0	0	0	0	0	0	0	0	0.000969993	0	0	0	0	0	0	0	0	0.000722549	0	0
ref_mOTU_v3_12150	0	0	0	0	0	0	0	0	0	0	0	0	0	0	0	0	0	0	0	0	0	0	0	0	0.00152982	0	0	0	0	0	0	0	0	0	0	0	0	0	0	0	0	0.000894995	0	0	0.00161555	0	0	0	0
ref_mOTU_v3_00835	0	0	0	0	0	0	0.00218998	0	0	0	0	0	0.00111646	0	0	0	0	0	0	0	0.000731359	0	0	0	0	0	0	0	0	0	0	0	0	0	0	0	0	0	0	0	0	0	0	0	0	0	0	0	0
ext_mOTU_v3_22272	0	0	0	0	0	0	0	0	0	0	0	0	0	0	0	0	0	0	0	0	0	0	0	0.000457927	0	0	0	0	0	0	0.000685103	0	0.000934031	0	0	0.000466912	0	0	0	0	0	0	0	0	0	0	0	0.000493401	0
ref_mOTU_v3_06289	0	0	0	0	0	0	0	0	0.000711658	0	0	0	0	0	0	0	0	0	0	0	0	0.000334823	0	0	0	0	0	0	0	0	0	0	0	0.000148806	0	0	0	0	0	0	0.00101596	0	0	0	0	0	0.000668914	0	0
ref_mOTU_v3_10210	0	0	0	0	0	0	0	0	0	0	0	0	0	0	0	0	0	0	0	0	0	0	0	0	0	0	0	0	0	0	0	0	0	0	0	0	0.00183572	0	0	0	0	0	0.00219257	0	0	0	0	0	0
ref_mOTU_v3_02860	0	0	0	0	0	0	0	0	0	0	0	0	0	0	0	0.00209125	0	0	0	0	0	0	0	0	0	0	0	0	0	0	0	0	0	0	0.000472795	0	0	0	0.00146414	0	0	0	0	0	0	0	0	0	0
ref_mOTU_v3_01922	0	0	0	0	0	0	0	0	0	0	0	0	0	0	0	0	0	0	0	0	0	0	0	0	0	0	0	0	0	0	0	0	0	0	0	0	0	0	0	0	0	0	0	0	0	0	0	0	0
ref_mOTU_v3_02330	0	0	0	0	0	0	0	0	0	0	0.0015476	0	0	0	0	0.000797715	0	0.000471376	0.00100554	0	0	0	0	0	0	0	0	0	0	0	0	0	0	0	0	0	0	0	0	0	0	0	0	0	0	0	0	0	0
ext_mOTU_v3_28687	0	0	0	0	0	0	0	0	0	0	0	0	0	0.00266399	0	0	0	0	0	0	0	0	0	0	0	0	0	0	0	0	0	0.0011898	0	0.000165087	0	0	0	0	0	0	0	0	0	0	0	0	0	0	0
ref_mOTU_v3_05368	0	0	0	0	0	0	0	0	0	0	0	0	0	0	0	0	0	0	0	0	0	0	0	0	0	0.000231057	0	0.00126913	0	0.000390082	0	0.000608152	0	0.000312525	0	0	0	0	0	0	0	0	0	0	0	0	0	0.00120435	0
ref_mOTU_v3_00483	0	0	0.000841781	0	0	0.000521663	0	0	0.00146208	0.000372356	0	0	0	0	0	0.000814012	0	0	0	0	0	0	0	0	0	0	0	0	0	0	0	0	0	0	0	0	0	0	0	0	0	0	0	0	0	0	0	0	0
ext_mOTU_v3_31359	0	0	0	0	0	0	0	0	0	0	0	0	0	0	0	0	0	0	0	0	0	0	0	0	0	0	0	0	0	0	0	0	0	0	0	0	0	0	0	0	0	0	0	0	0	0	0	0	0
ref_mOTU_v3_03061	0	0	0	0	0	0	0	0.000637762	0	0	0	0.000509522	0	0	0	0	0	0	0.00199219	0	0	0	0	0.000404869	0	0.000465973	0	0	0	0	0	0	0	0	0	0	0	0	0	0	0	0	0	0	0	0	0	0	0
ext_mOTU_v3_19196	0.000897885	0	0	0	0	0	0	0	0	0	0	0	0	0.00195957	0	0	0	0	0	0	0	0	0	0	0	0	0	0	0	0	0	0	0	0	0	0	0	0	0	0	0	0	0	0	0	0	0	0	0
ref_mOTU_v3_01065	0.00055826	0	0.000447858	0	0	0	0.000800988	0	0	0	0	0	0	0	0.000827603	0	0	0	0	0	0	0	0	0	0	0	0	0	0	0	0	0.000624851	0.00042456	0	0	0	0	0.000324071	0	0	0	0	0	0	0	0	0	0	0
ref_mOTU_v3_08400	0	0	0	0	0	0	0	0	0.00071469	0	0	0	0	0	0	0	0	0.000476396	0	0	0	0	0	0	0	0	0	0	0	0	0	0	0	0	0	0	0	0	0	0	0	0	0	0	0.000898103	0	0.00107459	0.000445059	0
ref_mOTU_v3_07977	0	0	0	0	0	0	0	0	0	0	0	0	0	0	0	0	0	0	0	0	0	0	0	0	0	0.000519072	0	0	0	0	0	0	0	0	0	0	0.00152834	0	0	0	0	0	0	0	0	0	0	0	0
ext_mOTU_v3_27327	0	0	0	0	0	0	0	0	0	0	0.000562064	0	0.00110493	0	0	0	0	0	0	0	0.00161469	0	0	0	0	0	0	0	0	0	0	0	0	0	0	0	0	0	0	0	0	0	0	0	0	0	0.000724209	0	0
ref_mOTU_v3_11143	0	0	0	0	0	0	0	0.000601946	0	0.000612543	0	0	0	0	0	0	0	0	0	0	0	0	0.000768185	0	0	0	0	0	0	0	0	0	0	0	0.000957855	0	0.000647474	0	0	0	0	0	0	0	0	0	0	0.000411735	0
ref_mOTU_v3_01180	0	0.0002907	0.000447346	0.000614757	0.000736896	0	0	0	0	0	0	0	0	0.000349364	0.000452581	0	0	0	0	0	0	0	0	0	0	0	0	0	0	0	0	0	0	0	0	0	0	0	0	0	0	0	0	0	0	0.000893714	0	0	0
ref_mOTU_v3_03458	0	0.00277992	0	0	0	0	0	0	0	0	0	0	0	0	0	0	0	0	0	0	0	0	0	0	0	0.00121968	0	0	0	0	0	0	0	0	0	0	0	0	0	0	0	0	0	0	0	0	0	0	0
ref_mOTU_v3_10884	0	0	0	0	0	0	0	0	0	0	0	0	0	0	0.00311817	0	0	0.000880583	0	0	0	0	0	0	0	0	0	0	0	0	0	0	0	0	0	0	0	0	0	0	0	0	0	0	0	0	0	0	0
ref_mOTU_v3_01250	0	0	0	0	0	0	0	0	0.000723161	0	0	0.000525993	0.000518529	0	0	0	0	0	0	0.000449639	0	0.000652351	0	0.000417957	0	0	0	0	0	0	0	0	0	0	0	0	0.000708175	0	0	0	0	0	0	0	0	0	0	0	0
ref_mOTU_v3_04142	0	0	0	0	0	0.000155496	0	0	0	0	0	0	0	0	0	0	0	0	0	0	0	0	0	0	0	0	0	0	0	0	0	0.00105023	0	0	0	0	0	0	0	0.00189399	0	0	0	0	0	0	0	0.000894884	0
ref_mOTU_v3_01148	0	0	0	0	0	0	0	0	0	0	0	0	0	0	0	0	0	0	0	0	0.000778734	0.000722512	0	0	0	0	0	0	0	0	0	0	0	0	0	0	0	0	0	0	0	0.000517372	0	0	0	0	0	0	0
ref_mOTU_v3_00419	0	0	0.000528957	0.00143827	0	0.00129718	0	0	0	0	0	0	0	0.000220848	0	0	0	0	0	0	0	0	0	0	0	0	0	0	0	0	0	0	0	0	0	0	0	0	0	0	0	0	0	0	0	0	0	0	0
ref_mOTU_v3_03074	0	0	0	0	0	0	0	0	0	0	0	0	0	0	0	0	0	0	0.0021937	0	0	0	0.00179243	0	0	0	0	0	0	0	0	0	0	0	0	0	0	0	0	0	0	0	0	0	0	0	0	0	0
ref_mOTU_v3_09269	0	0	0	0	0	0	0	0.000237088	0.0015625	0	0	0	0	0	0	0	0	0	0	0	0	0	0	0	0	0	0	0	0	0	0	0	0	0	0	0	0	0	0	0	0	0	0	0	0	0	0	0.00145953	0
ref_mOTU_v3_10157	0	0	0	0	0	0	0	0	0	0	0	0	0	0	0	0	0	0	0	0	0	0	0	0	0	0	0	0	0	0.00274863	0	0.00123278	0	0	0	0	0	0	0	0	0	0	0	0	0	0	0	0	0
ext_mOTU_v3_19020	0	0	0	0	0	0.000974191	0	0	0	0	0	0	0	0	0	0	0.0010684	0	0	0	0	0	0	0	0	0	0	0	0	0	0	0	0	0	0	0	0	0	0	0.00193631	0	0	0	0	0	0	0	0	0
ref_mOTU_v3_10694	0	0	0	0	0	0	0	0	0	0	0	0	0	0	0	0	0	0	0	0	0	0	0	0	0	0	0	0	0	0	0	0	0	0	0	0	0	0	0	0	0	0	0	0	0	0	0	0	0
ref_mOTU_v3_09908	0	0	0	0	0	0	0	0	0	0	0	0	0	0	0	0	0	0	0	0	0	0	0	0	0	0	0	0	0	0	0	0	0	0	0	0	0	0	0	0	0	0	0	0	0	0	0	0	0
ref_mOTU_v3_03314	0	0	0	0	0	0	0	0	0	0	0.000500571	0.000998204	0	0.00062514	0	0	0.000604114	0	0	0	0	0	0	0	0	0	0	0	0	0	0	0	0	0	0	0	0	0	0	0	0	0	0.000802595	0	0.000431144	0	0	0	0
ref_mOTU_v3_08296	0.000610577	0	0	0	0	0	0	0	0	0	0	0	0	0	0	0	0	0	0	0	0	0	0	0	0	0	0	0	0	0	0	0	0	0	0.0018566	0	0	0	0.000602791	0	0	0	0	0.000451918	0	0	0	0.000436688	0
ext_mOTU_v3_29068	0.00113671	0.000270599	0	0.000572247	0.00068594	0.00103223	0	0	0	0	0	0.000259639	0	0	0	0	0	0	0	0	0	0	0	0	0	0	0	0	0	0	0	0	0	0	0	0	0	0	0	0	0	0	0	0	0	0	0	0	0
ref_mOTU_v3_07483	0	0	0	0	0	0	0	0.000604926	0	0	0	0	0	0	0	0	0	0.000442907	0	0	0	0	0	0	0.00045015	0	0	0	0	0	0	0	0	0	0	0	0	0	0	0	0	0	0	0	0	0	0	0	0
ext_mOTU_v3_27846	0	0	0	0	0	0	0	0	0	0	0	0	0	0	0	0	0	0	0	0	0	0	0	0.000666434	0	0	0	0	0.00077966	0	0	0	0	0	0	0	0	0	0	0	0.00102295	0	0	0.0014862	0	0	0	0	0
ref_mOTU_v3_00189	0	0	0	0	0	0	0	0	0	0	0	0.000280853	0	0.000351776	0	0	0.000679889	0.00154431	0.00109811	0	0	0	0	0	0	0	0	0	0	0	0	0	0	0	0	0	0	0	0	0	0	0	0	0	0	0	0	0	0
ref_mOTU_v3_05593	0	0	0	0.00232862	0	0.00109762	0	0	0	0	0	0	0	0	0	0	0	0	0	0	0	0	0	0	0	0	0	0	0	0	0	0	0	0	0	0	0	0	0	0	0	0.000528493	0	0	0	0	0	0	0
ref_mOTU_v3_11104	0	0	0	0	0	0	0	0	0	0	0	0	0	0	0	0	0	0	0	0	0	0	0	0	0	0	0	0	0	0	0	0	0	0	0	0	0	0	0.00165767	0	0	0	0	0.000483224	0	0	0.0018126	0	0
ref_mOTU_v3_01790	0	0	0	0	0	0	0	0	0	0	0	0	0	0	0	0	0	0	0	0	0.00139801	0	0	0	0	0	0.00104764	0	0	0.000697391	0	0	0.000807761	0	0	0	0	0	0	0	0	0	0	0	0	0	0	0	0
ext_mOTU_v3_15554	0	0	0	0	0	0	0	0	0	0	0	0	0	0	0	0	0	0	0	0	0	0	0	0	0	0	0.000656243	0	0	0	0	0	0	0	0	0	0	0	0	0.000863264	0	0	0	0	0	0	0	0	0
ref_mOTU_v3_09312	0.000973142	0	0	0	0.000744554	0.00112043	0	0	0	0	0	0	0	0	0	0	0	0	0	0	0	0	0	0	0	0	0	0	0	0	0	0	0	0	0	0	0	0	0	0	0	0	0	0	0	0	0	0	0
ref_mOTU_v3_01765	0	0	0	0	0	0	0	0	0	0	0	0	0.000499683	0	0	0	0	0.000464523	0	0	0.000730215	0	0	0	0	0	0.00054721	0.000457309	0.000235598	0	0	0.000567103	0	0	0	0	0	0	0	0	0	0	0	0	0.00043786	0	0	0	0
ref_mOTU_v3_10392	0	0	0	0	0	0	0	0	0	0	0	0	0	0	0	0	0	0	0	0.00109412	0	0	0	0	0	0.00124001	0	0	0	0	0	0	0	0	0	0	0	0	0.00160242	0	0	0	0	0	0	0	0	0	0
ref_mOTU_v3_10649	0	0	0	0	0	0	0	0	0	0	0	0	0	0	0	0	0	0	0	0	0	0	0	0	0	0	0	0	0	0	0	0	0	0	0	0	0	0	0	0	0	0	0	0	0	0	0	0	0
ref_mOTU_v3_08301	0	0	0	0	0	0	0	0	0	0.000554953	0	0	0	0	0	0	0	0	0	0	0	0	0	0	0	0	0	0	0	0	0	0	0	0	0	0	0	0	0	0	0	0	0	0	0	0	0	0	0
ref_mOTU_v3_05362	0	0	0	0	0	0	0	0	0	0	0	0	0	0	0	0	0	0	0	0	0	0	0	0.000435803	0	0.000501575	0.000592094	0.000494819	0	0	0	0	0	0	0	0	0.00147682	0	0	0	0	0	0	0	0	0	0	0	0
ref_mOTU_v3_10108	0.00145178	0	0	0	0	0	0	0	0.000783073	0	0	0	0	0	0	0	0	0	0	0	0	0	0	0	0	0	0	0.000513873	0	0	0	0	0	0	0	0	0	0	0	0	0	0	0	0	0	0	0.000736039	0	0
ref_mOTU_v3_09238	0	0	0	0	0	0	0	0	0	0	0	0	0	0	0	0	0	0	0	0.000407747	0	0	0	0	0	0	0	0	0	0.000630251	0	0	0	0	0	0	0	0	0.000597175	0	0.00184893	0	0	0	0	0	0	0.00043262	0
ref_mOTU_v3_11582	0	0	0	0	0	0	0	0	0	0	0	0	0	0	0	0	0	0	0	0	0	0	0	0.000803032	0	0.000462114	0.000545511	0.000455889	0	0	0	0	0.00126181	0	0	0	0	0	0	0	0	0	0	0	0	0	0	0	0
ext_mOTU_v3_27834	0	0	0	0	0	0	0	0	0	0.00154276	0	0	0.00167082	0	0	0	0	0	0	0	0	0	0	0	0	0	0	0	0	0	0	0	0	0	0	0	0	0	0	0	0	0	0	0	0	0	0.000701653	0	0
ext_mOTU_v3_31460	0	0	0	0	0	0	0	0	0	0	0	0	0	0	0	0	0	0	0.0016065	0	0	0.00143517	0	0	0	0	0	0.00087114	0	0	0	0	0	0	0	0	0	0	0	0	0	0	0	0	0	0	0	0	0
ref_mOTU_v3_07215	0	0	0.00214481	0	0.00176653	0	0	0	0	0	0	0	0	0	0	0	0	0	0	0	0	0	0	0	0	0	0	0	0	0	0	0	0	0	0	0	0	0	0	0	0	0	0	0	0	0	0	0	0
ext_mOTU_v3_22000	0	0	0	0	0	0	0	0	0	0	0	0	0	0	0	0	0	0	0	0	0	0	0	0	0	0	0	0	0	0	0	0	0	0	0	0	0	0	0	0	0	0	0	0	0	0	0	0	0
ref_mOTU_v3_03529	0.000600286	0	0.000219903	0.00120879	0.000362238	0.000545109	0	0	0	0	0	0	0	0	0	0	0	0	0	0	0	0	0	0	0	0	0	0	0	0	0	0	0	0	0	0	0	0	0	0	0	0	0	0.000971877	0	0	0	0	0
ref_mOTU_v3_06839	0	0	0	0	0	0	0	0	0	0	0	0	0	0	0	0	0	0	0	0	0	0	0	0	0	0	0	0.00130293	0	0	0	0	0	0	0	0	0	0	0.00170672	0	0	0	0	0	0	0	0	0	0
ref_mOTU_v3_04432	0	0	0	0	0	0	0	0	0	0.00152942	0	0	0	0	0	0	0	0	0	0	0	0	0	0.000222911	0	0	0	0	0	0	0	0.00126206	0	0	0	0	0	0	0	0	0	0	0	0	0	0	0	0	0
ref_mOTU_v3_01043	0	0	0	0	0	0	0	0	0	0	0	0	0	0	0	0	0	0	0	0	0	0	0	0	0	0	0	0	0	0	0	0	0	0	0	0	0	0	0.000202838	0	0	0	0	0	0	0	0.00171409	0	0
ref_mOTU_v3_04764	0	0	0	0	0	0.000529059	0	0	0	0	0	0	0	0	0	0	0	0	0	0	0	0	0	0	0	0	0	0	0	0	0	0	0	0	0	0	0	0	0.000629085	0.000755944	0.00129848	0	0	0	0	0	0.00068788	0	0
ext_mOTU_v3_22087	0	0	0	0	0	0	0	0	0	0	0	0	0	0	0	0	0.00125975	0	0	0	0	0	0	0.000468435	0	0	0	0	0	0	0	0	0	0	0	0	0	0	0	0	0	0	0	0	0	0	0	0	0
ext_mOTU_v3_21534	0	0	0	0	0	0	0	0	0	0	0	0	0	0	0	0	0	0	0	0	0	0	0	0	0	0	0	0	0	0	0	0	0	0	0	0	0	0	0	0	0	0	0	0	0	0	0	0	0
ref_mOTU_v3_04685	0	0	0	0	0	0	0	0	0	0	0	0	0	0	0	0	0	0	0	0.0010821	0	0	0	0	0	0	0	0	0	0	0	0	0.000462234	0	0	0	0	0	0	0.00140609	0	0	0	0	0	0	0	0.000943365	0
ext_mOTU_v3_18456	0	0	0	0	0	0	0.00159832	0.00139492	0	0	0	0	0	0	0	0	0	0	0	0.000899278	0	0	0	0	0	0	0	0	0	0	0	0	0	0	0	0	0	0	0	0	0	0	0	0	0	0	0	0	0
ref_mOTU_v3_01396	0	0	0	0	0	0	0	0	0.000765215	0	0	0	0	0	0	0	0	0	0	0.000428135	0	0	0	0	0	0.000853541	0	0	0	0	0	0	0	0	0	0	0	0	0	0	0	0	0	0.000940186	0	0	0	0.000476523	0
ext_mOTU_v3_32008	0	0	0	0	0	0.000545109	0	0	0	0	0	0	0	0	0	0	0.0016929	0	0	0	0	0	0	0	0	0	0	0	0	0	0	0	0	0	0	0	0	0	0.00165293	0	0	0	0	0	0	0	0	0	0
ref_mOTU_v3_03532	0	0	0.000453567	0.000623305	0	0.000562163	0	0	0	0	0	0	0	0	0	0	0	0	0	0	0	0	0	0	0	0	0	0.000957367	0	0	0	0	0	0	0	0	0	0	0	0	0.00129425	0	0	0	0	0	0	0	0
ref_mOTU_v3_11204	0	0	0	0	0	0	0	0	0	0.000497544	0	0	0	0	0	0	0	0	0	0	0	0.00176884	0	0	0	0	0	0	0	0	0	0	0	0	0	0	0	0	0.00161588	0	0	0	0	0	0	0	0	0	0
ref_mOTU_v3_10938	0	0	0	0	0	0	0	0	0	0	0	0	0.00132927	0	0	0	0	0	0	0	0.00151388	0.000679737	0	0	0	0	0	0	0	0	0	0	0	0	0	0	0	0	0	0	0	0	0	0	0	0.000352098	0	0	0
ref_mOTU_v3_02667	0	0.00159642	0.000409444	0	0	0	0	0	0.000233994	0	0	0	0	0	0	0	0	0	0	0.000824025	0	0	0	0	0	0	0.000183739	0	0	0	0	0.000624137	0	0	0	0	0	0	0	0	0	0	0	0	0	0	0	0	0
ext_mOTU_v3_31467	0	0.002975	0	0	0	0	0	0	0	0	0	0	0	0	0	0.000892726	0	0	0	0	0	0	0	0	0	0	0	0	0	0	0	0	0	0	0	0	0	0	0	0	0	0	0	0	0	0	0	0	0
ext_mOTU_v3_28129	0	0	0	0	0.000736055	0	0	0	0.00155706	0	0	0	0	0	0	0	0	0	0	0	0	0	0	0	0	0	0	0	0	0	0	0	0	0	0	0	0	0	0	0	0	0	0	0	0	0	0	0	0
ext_mOTU_v3_19034	0	0	0	0	0	0	0	0	0	0.00143491	0	0	0.00047502	0	0	0	0	0	0	0	0.00194253	0	0	0	0	0	0	0	0	0	0	0	0	0	0	0	0	0	0	0	0	0	0	0	0	0	0	0	0
ref_mOTU_v3_10493	0	0	0	0	0	0	0	0	0	0	0	0	0	0	0	0	0	0	0	0	0	0	0	0	0	0	0	0	0	0	0	0	0	0	0	0	0	0	0	0	0.00160907	0	0	0	0	0	0	0	0
ref_mOTU_v3_05395	0	0	0	0	0	0	0	0	0.000384361	0	0	0	0	0	0	0	0	0	0	0	0	0	0	0.000376202	0	0	0	0.000427147	0	0	0	0	0	0	0	0	0	0	0	0	0	0	0	0	0	0	0	0	0
ref_mOTU_v3_01173	0.00205879	0	0	0	0	0	0	0	0	0	0	0	0	0	0	0	0	0.000933896	0	0	0	0	0	0	0	0	0	0	0	0	0	0	0.000848233	0	0	0	0	0	0	0	0	0	0	0	0	0	0	0	0
ref_mOTU_v3_00658	0	0	0	0	0	0	0	0	0	0	0.00121781	0	0	0	0	0	0	0	0	0.000979811	0	0	0	0	0	0	0	0	0	0	0	0	0	0	0	0	0.00163479	0	0	0	0	0	0	0	0	0	0	0	0
ext_mOTU_v3_18316	0	0	0	0	0	0	0	0	0	0	0	0	0	0	0	0	0	0	0	0	0	0	0	0	0	0	0	0	0	0	0	0	0	0	0	0	0	0	0	0	0	0	0	0	0	0	0	0	0
ext_mOTU_v3_22505	0	0	0	0	0	0	0	0	0	0	0	0	0	0	0	0	0.000332297	0	0	0	0	0	0	0	0	0.00150642	0	0.000495376	0	0	0.000712902	0	0	0	0	0	0	0	0	0.000779753	0	0	0	0	0	0	0	0	0
ref_mOTU_v3_09890	0	0	0	0	0	0	0	0	0	0	0	0	0	0	0	0	0	0	0	0	0	0	0	0.00043096	0	0	0	0	0.00050418	0	0	0	0	0	0	0.000439416	0	0	0	0	0	0	0	0	0	0	0	0	0
ext_mOTU_v3_22359	0.000571395	0	0.00041864	0	0	0	0	0	0	0	0	0	0	0	0	0.000809659	0	0	0	0	0	0	0	0	0	0	0	0	0	0	0	0	0	0.000300158	0	0	0	0	0	0	0.000636743	0	0	0	0	0	0	0	0
ext_mOTU_v3_27260	0	0	0	0	0	0	0.00382548	0	0	0	0	0	0	0	0	0	0	0	0	0	0	0	0	0	0	0	0	0	0	0	0	0	0	0	0	0	0	0	0	0	0	0	0	0	0	0	0	0	0
ext_mOTU_v3_24430	0	0	0	0	0.00222339	0	0	0	0	0	0	0	0	0	0	0	0	0	0	0	0	0	0	0	0	0	0	0	0	0	0	0.00159684	0	0	0	0	0	0	0	0	0	0	0	0	0	0	0	0	0
ref_mOTU_v3_06138	0	0	0	0	0	0	0	0	0	0	0	0	0	0	0	0	0	0	0	0	0	0	0	0.00095769	0	0	0	0	0	0	0	0	0	0	0	0	0	0	0	0	0	0	0	0	0	0	0	0	0
ref_mOTU_v3_04720	0	0	0	0	0	0	0	0	0	0	0	0	0	0	0	0	0	0	0	0	0	0	0	0	0	0	0	0	0	0	0	0.000380837	0	0	0	0	0	0	0	0	0	0	0	0	0	0	0.00343752	0	0
ref_mOTU_v3_00772	0	0	0	0	0	0.000522788	0	0	0	0	0	0	0	0	0	0	0	0	0	0	0	0	0.000840203	0	0	0	0	0	0	0	0	0.000742011	0	0.000340592	0	0	0	0	0	0	0	0.000634765	0	0	0	0	0	0.000735809	0
ref_mOTU_v3_03721	0	0	0.00109337	0	0.00180107	0	0	0	0	0	0	0	0	0	0	0	0	0	0	0	0	0	0	0	0	0	0	0	0	0	0	0	0	0	0.000918848	0	0	0	0	0	0	0	0	0	0	0	0	0	0
ext_mOTU_v3_27648	0.000611276	0	0.000447858	0	0	0	0	0	0	0	0	0	0	0	0	0	0	0	0.000545915	0	0	0	0	0	0	0	0	0	0	0	0	0	0	0	0	0	0	0	0	0	0	0	0.00121559	0.000989669	0	0	0	0	0
ext_mOTU_v3_22774	0	0	0	0	0	0	0	0	0	0	0	0	0	0	0	0	0	0	0	0	0	0	0	0	0	0	0	0	0	0	0	0	0	0	0	0	0	0	0	0	0	0	0	0	0	0	0	0	0
ref_mOTU_v3_03776	0	0.00056651	0.000435889	0	0	0	0	0	0	0	0.000510488	0	0.000501767	0	0	0	0	0	0	0.000821447	0	0	0	0	0	0	0	0	0	0	0	0	0	0	0	0	0	0	0	0.000722837	0	0.000243581	0	0	0	0	0	0	0
ext_mOTU_v3_15483	0.00319913	0.000600621	0	0	0	0	0	0	0	0	0	0	0	0	0	0	0	0	0	0	0	0	0	0	0	0	0	0	0	0	0	0	0	0	0	0	0	0	0	0	0	0	0	0	0	0	0	0	0
ref_mOTU_v3_10568	0	0	0	0	0	0	0	0	0	0	0	0	0	0	0	0	0	0	0	0	0	0	0	0	0	0	0	0	0	0	0	0	0	0	0	0	0	0	0	0	0	0	0	0	0	0	0	0	0
ref_mOTU_v3_01191	0	0	0	0	0	0.0013439	0	0	0	0	0	0	0	0	0	0.00086321	0	0	0	0	0	0	0	0	0	0	0	0	0	0	0	0	0	0	0	0	0	0	0	0.00158446	0	0	0	0	0	0	0	0	0
ext_mOTU_v3_15955	0	0	0	0	0	0.000940207	0	0	0	0	0	0	0	0	0	0	0	0	0	0	0	0	0	0	0	0	0	0.00170693	0	0	0	0	0	0	0	0.000415414	0	0	0	0	0	0	0	0	0	0	0	0	0
ext_mOTU_v3_29464	0	0	0.000451474	0	0.000743696	0.00167871	0	0	0	0	0	0	0	0	0.000913514	0	0	0	0	0	0	0	0	0	0	0	0	0	0	0	0	0	0	0	0	0	0	0	0	0	0	0	0	0	0	0	0	0	0
ref_mOTU_v3_01743	0	0	0	0	0	0	0	0	0	0	0	0	0.00151319	0	0	0	0	0	0	0	0	0	0	0	0	0	0	0	0	0	0	0	0	0	0	0	0	0	0	0	0	0	0	0	0	0	0	0	0
ref_mOTU_v3_10362	0	0.00109521	0	0	0	0	0	0	0	0.000559135	0.000500059	0	0	0	0	0	0	0	0	0	0	0	0	0	0	0	0	0	0	0	0	0	0.000415019	0.000302097	0	0	0	0.000914654	0	0	0	0	0	0	0	0	0	0	0
ext_mOTU_v3_29296	0	0	0.000446543	0	0	0.00112173	0	0	0.00114326	0	0	0	0	0	0	0	0	0	0	0	0	0	0	0	0	0	0	0	0	0	0	0	0	0	0	0	0	0	0	0	0	0	0	0	0	0	0.00107459	0	0
meta_mOTU_v3_13909	0	0	0	0	0	0	0	0	0	0	0	0	0	0	0	0	0	0	0	0	0	0	0	0.000447364	0	0.000514881	0	0	0	0.00140443	0	0	0	0	0.000936864	0	0	0	0	0	0	0	0	0	0	0	0	0.000482019	0
ext_mOTU_v3_14995	0	0	0	0	0.000719625	0	0	0.000681892	0	0	0	0	0	0	0	0.000844901	0	0	0	0	0	0	0	0	0	0	0	0	0	0	0	0.000609509	0	0	0	0	0	0	0	0	0	0	0	0	0	0	0	0	0
ext_mOTU_v3_18439	0	0	0	0	0	0	0.00169097	0	0	0	0	0	0	0	0	0	0	0	0	0	0	0	0	0	0	0	0	0	0	0	0	0	0	0	0	0	0	0	0	0	0	0	0	0.0020893	0	0	0	0	0
ext_mOTU_v3_14691	0	0	0	0	0	0	0	0	0	0	0	0	0.00268075	0	0	0	0	0	0	0.00109717	0	0	0	0	0	0	0	0	0	0	0	0	0	0	0	0	0	0	0	0	0	0	0	0	0	0	0	0	0
ref_mOTU_v3_00185	0	0	0	0	0	0.00132193	0	0	0	0	0	0	0	0	0	0	0	0	0	0	0	0	0	0	0	0	0	0	0	0	0	0	0	0	0.00176195	0	0	0	0	0	0	0	0	0	0	0	0	0.000693721	0
ext_mOTU_v3_15948	0	0	0	0	0	0	0	0	0	0.000565835	0	0	0	0	0	0	0	0	0	0	0	0	0	0	0	0	0	0	0	0	0	0.00122724	0	0	0	0	0	0	0	0	0.00198451	0	0	0	0	0	0	0	0
ref_mOTU_v3_11895	0	0	0	0	0	0	0	0	0	0.000557335	0	0	0	0	0	0	0	0	0	0	0	0	0	0.000753135	0	0	0	0	0	0	0	0	0	0	0	0	0	0	0.00112014	0.00134602	0	0	0	0	0	0	0	0	0
ext_mOTU_v3_19110	0	0	0	0	0	0	0	0	0	0	0	0	0	0	0	0	0	0	0	0	0	0	0	0	0	0	0	0	0	0	0	0	0	0	0	0	0	0	0	0	0	0	0.00377374	0	0	0	0	0	0
ref_mOTU_v3_02078	0	0	0	0	0	0	0	0	0	0	0	0	0	0	0	0	0	0	0	0	0	0	0	0.000442263	0	0	0	0	0	0	0	0	0	0	0	0	0	0	0.0033281	0	0	0	0	0	0	0	0	0	0
ext_mOTU_v3_15810	0.000971372	0	0	0.000589816	0	0.000531959	0	0	0.00167147	0	0	0	0	0	0	0	0	0	0	0	0	0	0	0	0	0	0	0	0	0	0	0	0	0	0	0	0	0	0	0	0	0	0	0	0	0	0	0	0
ref_mOTU_v3_01122	0	0	0	0.00149006	0	0.00132554	0	0	0	0	0	0	0	0	0	0	0	0	0	0	0	0	0	0	0	0	0	0	0	0	0	0.000948125	0	0	0	0	0	0	0	0	0	0	0	0	0	0	0	0	0
ref_mOTU_v3_04077	0	0	0	0.00147778	0	0	0	0	0	0	0	0	0.000860814	0	0	0	0	0	0	0	0	0	0	0	0	0	0	0	0	0	0	0	0	0	0	0	0	0	0	0	0	0	0	0	0	0	0.0014239	0	0
ref_mOTU_v3_03176	0	0	0	0	0.00140783	0	0	0	0	0	0	0	0	0	0	0	0	0	0	0	0	0.00137877	0	0	0	0.000974677	0	0	0	0	0	0	0	0	0	0	0	0	0	0	0	0	0	0	0	0	0	0	0
ref_mOTU_v3_01963	0	0	0	0	0	0	0	0	0	0	0	0	0	0	0	0	0	0	0	0	0	0	0	0.0004601	0	0	0	0	0	0	0	0	0	0	0	0	0	0	0	0	0	0.00166259	0	0	0	0	0	0	0
ref_mOTU_v3_02103	0	0.000181753	0	0	0.000345543	0	0	0	0	0	0	0	0	0	0	0	0	0	0	0	0	0	0	0.000207859	0	0.000239229	0	0	0	0	0	0	0.000435481	0	0	0	0.00070438	0	0.000309148	0	0	0	0	0.000927086	0	0	0	0	0
ref_mOTU_v3_07407	0	0	0	0	0	0	0	0	0	0	0	0	0	0	0	0	0	0	0	0	0	0	0	0	0	0	0	0	0	0	0	0	0	0	0	0	0	0	0	0	0	0	0	0	0	0	0	0	0
ext_mOTU_v3_27975	0.00137695	0	0	0	0	0	0	0	0	0	0	0	0	0	0	0	0	0	0	0	0	0	0	0	0	0	0.00135815	0	0	0	0	0	0	0	0	0	0	0	0	0	0	0	0.00101152	0	0	0	0	0	0
ref_mOTU_v3_07898	0	0	0	0	0	0	0	0	0	0.000588263	0	0	0	0	0	0	0	0	0	0	0	0	0	0	0	0	0	0	0	0	0	0	0	0	0	0	0	0	0	0	0	0	0	0	0	0	0	0	0
ref_mOTU_v3_09329	0	0.00138617	0	0	0	0	0	0	0	0	0	0	0	0	0	0	0	0	0	0	0	0	0	0	0	0	0	0	0	0	0	0	0	0	0	0	0	0	0	0	0	0	0	0.00235687	0	0	0	0	0
ref_mOTU_v3_01519	0	0	0	0	0	0	0	0	0	0	0	0	0	0	0	0	0	0	0	0	0	0	0	0	0	0	0	0.000251364	0.000479158	0	0	0	0	0	0	0.000417607	0.000750212	0	0	0	0	0	0	0	0	0	0	0.000882599	0
ext_mOTU_v3_23781	0	0	0	0	0	0	0	0	0	0	0	0	0	0	0	0	0	0	0	0	0	0	0	0	0	0	0	0.00103256	0	0	0	0	0	0	0	0	0	0	0	0	0.00202846	0	0	0	0	0	0	0	0
ext_mOTU_v3_24386	0	0	0	0	0	0	0	0	0	0	0	0	0	0	0	0	0	0	0	0	0	0	0	0	0	0	0	0	0	0	0	0	0	0	0	0	0	0	0	0	0	0	0	0	0	0	0	0	0
[truncated: 2,792 more rows]
[truncated: 17 more columns]

## Sheet: S4
Supplementary Table S4 Comparison of methods for antimicrobial resistance gene (ARG) profiling.
[truncated: 21 more rows]

[truncated: 16 more sheets: S5, S6, S7, S8, S9, S10, S11, S12, S13, S14, S15, S16, S17, S18, S19, References]
